# Supplementary material for: A rare variant analysis framework using public genotype summary counts to prioritize disease-predisposition genes
Source: Nat Commun. 2022 May 11;13:2592. doi: 10.1038/s41467-022-30248-0 (PMC9095601; doi:10.1038/s41467-022-30248-0)
Supplement: Supplementary file 4 — Supplementary Data 1-12 [file 41467_2022_30248_MOESM4_ESM.xlsx]

## Sheet: Supplementary Data 1
Supplementary Data 1. Summary of features among different tools.
Features	CoCoRV	TRAPD	ProxECAT
consistent filtering between cases and controls	ü	û	û
flexible annotation based filtering	ü	ü	û
generation of contingency count tables from the raw VCF data	ü	ü	û
ethnicity stratified analysis	ü	û	û
accurate inflation factor estimation	ü	û	û
fast and powerful FDR adjustment	ü	û	û
account for high LD (critical under the recessive models)	ü	û	û
association analysis contrasting functional and nonfunction alleles	ü	û	ü

## Sheet: Supplementary Data 2
Supplementary Data 2. Concordance between separately called summary counts filtered by different coverage depths and jointly called case-control full genotypes.
Coverage deptha	Correlation of counts in casesb	Correlation of counts in controlsc	Correlation of p-valuesd
SJLIFE CNS
≥1	0.973159	0.995	0.916
≥5	0.976468	0.995	0.933
≥10	0.98244	0.996	0.956
≥15	0.94781	0.981	0.895
≥20	0.894876	0.944	0.824
SJLIFE ALL
≥1	0.983817	0.995	0.889
≥5	0.986077	0.995	0.915
≥10	0.98865	0.996	0.936
≥15	0.966121	0.981	0.867
≥20	0.91583	0.944	0.772
aThe minimal coverage depth for at leat 90% of the cases and controls
bThe correlation of sample counts carrying defined potential pathogenic alleles in cases across genes between using separately called summary counts and jointly called full genotypes as shwon in Figure 4a,b
cThe correlation of sample counts carrying defined potential pathogenic alleles in controls across genes between using separately called summary counts and jointly called full genotypes as shwon in Figure 4c,d
dThe correlation of p-values of association tests (Fisher's exact test) across genes between using separately called summary counts and jointly called full genotypes as shwon in Figure 4g (the rightmost panel)
All results are based on pooled analysis with alternate allele frequency threshold 1e-3.

## Sheet: Supplementary Data 3
Supplementary Data 3. Power of different methods to account for multiple testing.
	RBH_P	RBH_UL	BH	BH_T2	BH_T3	ADBH.sd	increase(%)
nCausal_10_odds_40	0.246	0.236	0.189	0.189	0.189	0.233	24.8677
nCausal_10_odds_60	0.361	0.354	0.304	0.304	0.304	0.351	16.4474
nCausal_10_odds_80	0.468	0.459	0.407	0.407	0.407	0.454	12.7764
nCausal_50_odds_40	0.2862	0.2826	0.222	0.226	0.226	0.2822	27.2973
nCausal_50_odds_60	0.429	0.4258	0.3672	0.371	0.371	0.4252	15.9586
nCausal_50_odds_80	0.5098	0.5074	0.4548	0.4574	0.4574	0.5078	11.5655
RBH_P: Resampling based p-value adjustment using the point estimation; RBH_UL: Resampling based p-value adjustment using the upper limit estimation;
BH: the Benjamini Hochberg FDR method; BH_T2, BH_T3: methods that remove genes with counts less than 2 or 3 and then apply the BH procedure
ADBH.sd: A-DBH-SD method from the R package DiscreteFDR.
The last column is the relative power increase between method RBH_UL and BH.
nCausal_10_odds_40 means the number of causal gene is 10 and the odds in the Fisher's noncentral hypergeometric distribution is 40, and similar for other rows.

## Sheet: Supplementary Data 4
Supplementary Data 4. Adjusted P-values of different methods of the SJLIFE CNS association test result using gnomAD as the controls.
gene	P	OR	n1	n2	n3	n4	RBH_P	RBH_UL	ADBH.sd	BH
NF1	7.60171e-10	14.6926	11	325	289	125459	0	0	3.38512e-06	1.62106e-05
SUFU	2.2931e-05	26.5761	4	332	57	125691	0.0407088	0.0579167	0.0585754	0.244501
ELP1	9.07755e-05	11.7819	5	331	161	125587	0.110983	0.18805	0.152709	0.645263
C17orf75	0.000159635	31.4534	3	333	36	125712	0.163205	0.30755	0.209727	0.851053
RBH_P: Resampling based p-value adjustment using the point estimation; RBH_UL: Resampling based p-value adjustment using the upper limit estimation;
ADBH.sd: A-DBH-SD method from the R package DiscreteFDR; BH: the Benjamini Hochberg FDR method
n1: number of samples with pathogenic mutations in cases
n2: number of samples without pathogenic mutations in cases
n3: number of samples with pathogenic mutations in controls
n4: number of samples without pathogenic mutations in controls
P: p-values; OR: odds ratio

## Sheet: Supplementary Data 5
Supplementary Data 5. Detected high LD variants in gnomAD exomes with FDR < 0.05 in each ethnicity group.
pvalue: the pvalue of the LD test with the null hypothesis that the odds ratio (OR) <= 1
OR, r2, DPrime: the estimated LD metrics of odds ratio, r2 and D'.
distance: the distance of the two variants based on the position in the normalized variant ID
SNV_pairs: whether the two variants are both single nucleotide variants to form a MNV
inGnomADMNVCoding: whether the pair is in the gnomAD MNV detection report from the exomes (BP <= 2)
inGnomADMNVGenome: whether the pair is in the gnomAD MNV detection report from the whole gnomes (BP<=10)
recombinationRate: the recombination rate (cM/MB) estimated using the middle point of the two variants
AF1, AF2, AC1, AC2: the alternate allele frequencies (AF1, AF2) and allele counts (AC1, AC2) of the first and second variant in the corresponding ethnicity
fdrEthnicity: the FDR within each ethnicity based on pvalues using the Benjamini & Hochberg method
P_snpStats: the P value of the LD test using the R package snpStats in the constructed full genotype controls
OR_snpStats, r2_snpSTats, DPrime_snpStats: the estimated LD metrics of odds ratio, r2 and D' using the R package snpStats in the constructed full genotype controls
n00, n01, n02, n10, n11, n12, n20, n21, n22: the genotype counts for each of the nine combinations between two biallelic variants. Each variant has 3 different genotypes coded as 0, 1, 2 according to the number of the alternate alleles
variant1	variant2	ethnicity	gene	pvalue	OR	r2	DPrime	distance	SNV_pairs	inGnomADMNVCoding	inGnomADMNVGenome	recombinationRate	AF1	AF2	AC1	AC2	fdrEthnicity	P_snpStats	OR_snpStats	r2_snpStats	DPrime_snpStats	n00	n01	n02	n10	n11	n12	n20	n21	n22
10-100152253-A-G	10-100155206-C-T	eas	PYROXD2	3.68547e-06	4.2603e+18	1	1	2953	TRUE	FALSE	FALSE	0.314591	0.00114217	0.00114217	21	21	0.00394276	0.000141981	1.56347e+28	1	1	511	0	0	0	1	0	0	0	0
10-100174819-G-A	10-100174829-G-C	afr	PYROXD2	1.66536e-09	1.86857e+22	0.999999	1	10	TRUE	FALSE	TRUE	0.00294115	0.0186462	0.0186462	303	303	4.62436e-06	1.59076e-54	1.20579e+30	1	1	668	0	0	0	29	0	0	0	0
10-100174819-G-A	10-100174829-G-C	amr	PYROXD2	2.86279e-05	2.06093e+17	0.964258	1	10	TRUE	FALSE	TRUE	0.00294115	0.000783881	0.000811782	27	28	0.0365394	1.05754e-09	3.71382e+27	1	1	543	0	0	0	3	0	0	0	0
10-101147933-G-C	10-101147938-A-G	sas	CNNM1	7.60216e-08	1.24194e+17	0.998418	1	5	TRUE	FALSE	FALSE	4.83562	0.0210688	0.0211001	645	646	0.000556436	3.97735e-44	Inf	1	1	486	0	0	0	24	0	0	0	0
10-101590186-C-T	10-101590538-G-A	afr	ABCC2	1.71366e-08	4.28012e+17	1	1	352	TRUE	FALSE	FALSE	0.534501	0.00473671	0.00473963	77	77	2.99267e-05	1.67907e-07	9.16894e+26	1	1	688	0	0	0	2	0	0	0	0
10-101590186-C-T	10-101591428-A-G	afr	ABCC2	1.71366e-08	4.28012e+17	1	1	1242	TRUE	FALSE	FALSE	0.534501	0.00473671	0.00473671	77	77	2.99267e-05	1.64435e-07	Inf	1	1	695	0	0	0	2	0	0	0	0
10-101590186-C-T	10-101591818-A-G	afr	ABCC2	0.000158653	7.04041e+16	0.905434	1	1632	TRUE	FALSE	FALSE	0.534501	0.00473671	0.00522884	77	85	0.0492755	1.64435e-07	Inf	1	1	695	0	0	0	2	0	0	0	0
10-101590538-G-A	10-101591428-A-G	afr	ABCC2	1.71366e-08	4.28012e+17	1	1	890	TRUE	FALSE	FALSE	1.36906	0.00473963	0.00473671	77	77	2.99267e-05	1.67907e-07	9.16894e+26	1	1	688	0	0	0	2	0	0	0	0
10-101590538-G-A	10-101591818-A-G	afr	ABCC2	0.000158653	7.04041e+16	0.905434	1	1280	TRUE	FALSE	FALSE	1.36906	0.00473963	0.00522884	77	85	0.0492755	1.67907e-07	9.16894e+26	1	1	688	0	0	0	2	0	0	0	0
10-101591428-A-G	10-101591818-A-G	afr	ABCC2	0.000158653	7.04041e+16	0.905434	1	390	TRUE	FALSE	FALSE	3.47916	0.00473671	0.00522884	77	85	0.0492755	1.64435e-07	Inf	1	1	695	0	0	0	2	0	0	0	0
10-101654705-G-A	10-101659745-G-A	eas	DNMBP	5.58237e-05	6.44088e+18	1	1	5040	TRUE	FALSE	FALSE	0.573496	0.000706983	0.000706752	13	13	0.0323667	0.000141687	Inf	1	1	512	0	0	0	1	0	0	0	0
10-101715037-G-C	10-101716368-C-T	afr	DNMBP	4.56135e-07	1.49686e+18	1	1	1331	TRUE	FALSE	FALSE	0.012204	0.00313769	0.0031373	51	51	0.000399375	1.31611e-14	Inf	1	1	692	0	0	0	5	0	0	0	0
10-102247438-C-T	10-102249083-T-A	nfe	SEC31B	7.6783e-06	1.40732e+17	0.956098	1	1645	TRUE	FALSE	FALSE	2.84697	0.000967101	0.00100552	109	114	0.0242368	1.9214e-23	Inf	0.87491	1	4843	0	0	1	7	0	0	0	0
10-102256058-C-T	10-102258922-T-G	afr	SEC31B	3.25611e-08	1.26996e+17	0.99712	1	2864	TRUE	FALSE	FALSE	2.10522	0.0218462	0.0218034	355	354	4.6623e-05	4.85446e-65	5.05898e+30	1	1	658	0	0	0	37	0	0	0	0
10-102256058-C-T	10-102258922-T-G	amr	SEC31B	1.98431e-06	3.08203e+18	1	1	2864	TRUE	FALSE	FALSE	2.10522	0.00112775	0.00112919	39	39	0.0065315	4.29206e-16	Inf	1	1	540	0	0	0	6	0	0	0	0
10-102256058-C-T	10-102258922-T-G	nfe	SEC31B	2.11461e-06	1.17728e+19	1	1	2864	TRUE	FALSE	FALSE	2.10522	0.000228773	0.000229063	26	26	0.00879868	7.99046e-16	Inf	1	1	4889	0	0	0	4	0	0	0	0
10-102256058-C-T	10-102265155-G-T	afr	SEC31B	2.68077e-05	7.65381e+16	0.965466	1	9097	TRUE	FALSE	FALSE	2.10522	0.0218462	0.02127	355	343	0.0107254	4.59879e-65	5.06646e+30	1	1	659	0	0	0	37	0	0	0	0
10-102256058-C-T	10-102265155-G-T	amr	SEC31B	1.98431e-06	3.08203e+18	1	1	9097	TRUE	FALSE	FALSE	2.10522	0.00112775	0.00113254	39	39	0.0065315	4.19732e-16	1.18951e+29	1	1	542	0	0	0	6	0	0	0	0
10-102256058-C-T	10-102265155-G-T	nfe	SEC31B	2.11461e-06	1.17728e+19	1	1	9097	TRUE	FALSE	FALSE	2.10522	0.000228773	0.000230885	26	26	0.00879868	8.42929e-16	1.61536e+26	1	1	4825	0	0	0	4	0	0	0	0
10-102258922-T-G	10-102265155-G-T	afr	SEC31B	2.63485e-05	4.67312e+16	0.968254	1	6233	TRUE	FALSE	FALSE	0.574976	0.0218034	0.02127	354	343	0.0105679	4.85446e-65	5.05898e+30	1	1	658	0	0	0	37	0	0	0	0
10-102258922-T-G	10-102265155-G-T	amr	SEC31B	1.98431e-06	3.08203e+18	1	1	6233	TRUE	FALSE	FALSE	0.574976	0.00112919	0.00113254	39	39	0.0065315	4.29206e-16	Inf	1	1	540	0	0	0	6	0	0	0	0
10-102258922-T-G	10-102265155-G-T	nfe	SEC31B	2.11461e-06	1.17728e+19	1	1	6233	TRUE	FALSE	FALSE	0.574976	0.000229063	0.000230885	26	26	0.00879868	8.56533e-16	Inf	1	1	4806	0	0	0	4	0	0	0	0
10-1038440-C-A	10-1058534-A-C	afr	GTPBP4	4.17854e-05	3.31329e+17	0.973624	1	20094	TRUE	FALSE	FALSE	0.170366	0.00228142	0.00235644	37	38	0.0155993	9.67585e-17	3.18196e+28	1	1	691	0	0	0	6	0	0	0	0
10-104211149-C-T	10-104211177-C-T	afr	C10orf95	1.65543e-05	7.25967e+18	1	1	28	TRUE	FALSE	FALSE	27.7088	0.00074285	0.000744325	12	12	0.00715224	0.000107578	Inf	1	1	664	0	0	0	1	0	0	0	0
10-105184834-T-C	10-105203784-G-A	nfe	PDCD11	1.88982e-07	3.51087e+19	1	1	18950	TRUE	FALSE	FALSE	0.164766	0.000210959	0.000212431	24	24	0.00130561	3.18841e-09	Inf	1	1	4718	0	0	0	2	0	0	0	0
10-105361800-G-A	10-105361871-C-T	amr	SH3PXD2A	1.43627e-06	1199729	0.956157	0.977833	71	TRUE	FALSE	FALSE	0.631561	0.00166307	0.00174429	57	57	0.00533949	NA	NA	NA	NA	508	1	0	0	0	0	0	0	0
10-105361823-T-C	10-105362721-C-T	nfe	SH3PXD2A	1.678e-07	4.63885e+19	1	1	898	TRUE	FALSE	FALSE	0.631216	9.09455e-05	8.7943e-05	10	10	0.00117808	1.48039e-05	Inf	1	1	4364	0	0	0	1	0	0	0	0
10-105815609-G-T	10-105819880-C-T	afr	COL17A1	1.33321e-05	1.62634e+17	0.972851	1	4271	TRUE	FALSE	FALSE	0.608769	0.0044335	0.00455217	72	74	0.00598546	2.254e-12	Inf	1	1	691	0	0	0	4	0	0	0	0
10-105956656-C-G	10-105956657-C-A	nfe	CFAP43	3.32771e-06	3.96543e+19	1	1	1	TRUE	TRUE	TRUE	0.00477143	0.000150819	0.000150755	17	17	0.0127049	NA	NA	NA	NA	NA	NA	NA	NA	NA	NA	NA	NA	NA
10-105963485-A-G	10-105963506-A-G	nfe	CFAP43	2.31838e-06	1.56992e+19	1	1	21	TRUE	FALSE	FALSE	0.0479047	0.000176725	0.000176872	20	20	0.00951349	1.32014e-05	Inf	1	1	4868	0	0	0	1	0	0	0	0
10-111893124-A-C	10-111893125-G-T	eas	ADD3	6.46327e-07	3852243000000000	1	1	1	TRUE	FALSE	TRUE	0.0386197	0.00392071	0.00392328	72	72	0.000958696	0.000141687	Inf	1	1	512	0	0	0	1	0	0	0	0
10-11505386-G-T	10-11505387-C-G	nfe	USP6NL	6.27019e-06	1.4763e+20	1	1	1	TRUE	TRUE	TRUE	0.249496	7.96362e-05	7.96362e-05	9	9	0.0205554	NA	NA	NA	NA	NA	NA	NA	NA	NA	NA	NA	NA	NA
10-115348750-T-G	10-115348751-T-C	eas	NRAP	7.54579e-06	1.7876e+19	1	1	1	TRUE	FALSE	FALSE	0.805901	0.000326193	0.000326193	6	6	0.00623116	NA	NA	NA	NA	NA	NA	NA	NA	NA	NA	NA	NA	NA
10-115350588-C-T	10-115350594-T-C	afr	NRAP	6.98296e-05	1.55771e+17	0.901304	1	6	TRUE	FALSE	TRUE	0.595549	0.00338378	0.00375292	55	61	0.0243975	0.0007861	Inf	0.332855	1	694	2	0	0	1	0	0	0	0
10-115374606-T-C	10-115413821-C-T	amr	NRAP	5.27091e-06	1.04689e+19	1	1	39215	TRUE	FALSE	FALSE	1.44119	0.000433727	0.000433651	15	15	0.0123282	NA	NA	NA	NA	548	0	0	0	0	0	0	0	0
10-115527229-G-A	10-115528615-G-A	afr	PLEKHS1	3.4014e-06	722508	0.978247	0.991628	1386	TRUE	FALSE	FALSE	0.206359	0.0122134	0.0120222	196	195	0.00195317	1.21625e-36	Inf	1	1	676	0	0	0	17	0	0	0	0
10-115664622-T-C	10-115664694-C-T	afr	NHLRC2	5.5648e-08	1.20655e+17	0.981859	1	72	TRUE	FALSE	FALSE	0.0374487	0.00683582	0.00685104	111	109	7.24325e-05	3.15283e-28	Inf	1	1	685	0	0	0	12	0	0	0	0
10-118231356-GGC-G	10-118231360-G-GAA	afr	PNLIPRP3	9.27616e-11	3.28483e+17	0.993677	1	4	FALSE	FALSE	FALSE	0.994923	0.0624069	0.0627014	1006	1012	4.9934e-07	3.30151e-31	6.53188e+30	1	1	618	0	0	0	7	0	0	0	3
10-118231356-GGC-G	10-118231360-G-GAA	amr	PNLIPRP3	1.83846e-06	6.25048e+17	0.991199	1	4	FALSE	FALSE	FALSE	0.994923	0.00336462	0.00332314	114	113	0.00622689	NA	NA	NA	NA	538	0	0	0	0	0	0	0	0
10-119134467-G-C	10-119134468-T-C	afr	PDZD8	7.74872e-05	2.18179e+17	0.958273	1	1	TRUE	TRUE	TRUE	0.122458	0.00171386	0.00179802	23	24	0.026705	0.000152397	2.96177e+27	1	1	478	0	0	0	1	0	0	0	0
10-119134467-G-C	10-119134474-G-A	afr	PDZD8	7.74872e-05	2.18179e+17	0.958273	1	7	TRUE	FALSE	TRUE	0.122458	0.00171386	0.00184219	23	24	0.026705	0.000162093	2.53483e+27	1	1	451	0	0	0	1	0	0	0	0
10-119134468-T-C	10-119134471-G-C	afr	PDZD8	0.000121904	2.10562e+17	0.958273	1	3	TRUE	FALSE	TRUE	0.122505	0.00179802	0.00176869	24	23	0.0393496	0.000161712	Inf	1	1	452	0	0	0	1	0	0	0	0
10-119134468-T-C	10-119134474-G-A	afr	PDZD8	6.66166e-06	1.57799e+18	1	1	6	TRUE	FALSE	TRUE	0.122505	0.00179802	0.00184219	24	24	0.00340846	0.000164022	1.19952e+26	1	1	446	0	0	0	1	0	0	0	0
10-119134471-G-C	10-119134474-G-A	afr	PDZD8	0.000121904	7.58082e+17	0.958273	1	3	TRUE	FALSE	TRUE	0.122644	0.00176869	0.00184219	23	24	0.0393496	0.000161334	6.36515e+26	1	1	453	0	0	0	1	0	0	0	0
10-121429369-C-G	10-121436204-C-T	afr	BAG3	3.74466e-07	1.25743e+17	0.994783	1	6835	TRUE	FALSE	FALSE	0.703113	0.011937	0.011874	194	193	0.000343875	1.86784e-44	Inf	1	1	674	0	0	0	22	0	0	0	0
10-121587062-C-A	10-121587065-T-C	nfe	INPP5F	2.4455e-08	1.65985e+18	0.989575	1	3	TRUE	FALSE	FALSE	0.0330095	0.000835415	0.000844164	95	96	0.0002604	6.78022e-22	3.16448e+26	1	1	4905	0	0	0	6	0	0	0	0
10-12251994-G-T	10-12251995-A-T	fin	CDC123	0.000120253	2.92965e+18	1	1	1	TRUE	TRUE	TRUE	0.63994	0.000924044	0.000923958	20	20	0.0446268	NA	NA	NA	NA	123	0	0	0	0	0	0	0	0
10-123842902-C-T	10-123843874-G-A	afr	TACC2	2.55056e-06	4.90219e+17	0.989069	1	972	TRUE	FALSE	FALSE	0.790884	0.00570366	0.00562284	92	91	0.00153805	2.85136e-26	Inf	1	1	663	0	0	0	11	0	0	0	0
10-123842902-C-T	10-123843874-G-A	amr	TACC2	1.14601e-05	2.8638e+19	1	1	972	TRUE	FALSE	FALSE	0.790884	0.000260326	0.000260311	9	9	0.0211155	NA	NA	NA	NA	507	0	0	0	0	0	0	0	0
10-123843775-A-G	10-123845976-G-C	afr	TACC2	1.20571e-06	2.5458e+17	0.957685	1	2201	TRUE	FALSE	FALSE	0.789953	0.00732488	0.00703964	119	114	0.000819916	2.09192e-26	Inf	1	1	682	0	0	0	11	0	0	0	0
10-123846622-C-T	10-123847107-G-T	afr	TACC2	4.89207e-08	1.10102e+17	0.99179	1	485	TRUE	FALSE	FALSE	2.01985	0.0233157	0.0231809	371	374	6.54287e-05	1.1031e-59	Inf	1	1	653	0	0	0	33	0	0	0	0
10-124336116-G-A	10-124345753-A-G	nfe	DMBT1	3.55909e-06	3.04584e+16	0.907971	1	9637	TRUE	FALSE	FALSE	0.957182	0.00148754	0.00165702	168	185	0.0133398	3.55069e-51	Inf	0.89981	1	4731	0	0	0	16	2	0	0	0
10-124336207-C-CA	10-124336208-C-A	eas	DMBT1	8.06791e-09	2.89074e+17	1	1	1	FALSE	FALSE	FALSE	0.973887	0.00801068	0.00801068	144	144	2.95551e-05	1.13284e-10	7.29009e+28	1	1	263	0	0	0	4	0	0	0	0
10-124339145-G-A	10-124348774-A-C	afr	DMBT1	0.000121989	5.15095e+16	0.957322	1	9629	TRUE	FALSE	FALSE	1.51324	0.00303657	0.00291715	47	45	0.0393662	0.800653	0	2.41963e-05	1	650	4	1	7	0	0	0	0	0
10-124339198-T-A	10-124339199-A-G	sas	DMBT1	8.92692e-07	9.92885e+16	0.989524	1	1	TRUE	TRUE	TRUE	1.52297	0.0159655	0.0158061	485	480	0.00352907	6.14286e-44	Inf	1	1	477	0	0	0	24	0	0	0	0
10-124339372-A-T	10-124358577-T-G	eas	DMBT1	6.61103e-05	4.77799e+18	1	1	19205	TRUE	FALSE	FALSE	1.55492	0.000556359	0.000556297	10	10	0.037172	NA	NA	NA	NA	NA	NA	NA	NA	NA	NA	NA	NA	NA
10-124339390-A-C	10-124339391-G-A	sas	DMBT1	2.7742e-05	1.04459e+19	1	1	1	TRUE	TRUE	TRUE	1.55602	0.000294098	0.000294098	9	9	0.0418742	NA	NA	NA	NA	NA	NA	NA	NA	NA	NA	NA	NA	NA
10-124345865-TGG-T	10-124345868-C-CAG	nfe	DMBT1	2.82175e-06	2.4502e+17	0.962247	1	3	FALSE	FALSE	FALSE	1.55597	0.00045776	0.00047578	51	53	0.0111744	1.39188e-12	Inf	1	1	4741	0	0	0	3	0	0	0	0
10-124345865-TGG-T	10-124345868-C-CAG	sas	DMBT1	1.58903e-05	1.33978e+18	0.981786	1	3	FALSE	FALSE	FALSE	1.55597	0.00184514	0.00187957	54	55	0.0314536	NA	NA	NA	NA	479	0	0	0	0	0	0	0	0
10-124353096-C-T	10-124380873-A-G	afr	DMBT1	7.64435e-05	8523.52	0.760773	0.949788	27777	TRUE	FALSE	FALSE	1.55592	0.0112782	0.00949367	174	147	0.0263686	5.68417e-28	Inf	1	1	652	0	0	0	12	0	0	0	0
10-124379799-T-C	10-124379804-G-A	afr	DMBT1	4.28412e-08	2.99325e+17	1	1	5	TRUE	FALSE	TRUE	3.24656	0.00968742	0.00968867	150	150	5.91985e-05	1.54596e-22	Inf	1	1	657	0	0	0	9	0	0	0	0
10-124596428-C-T	10-124600798-C-A	eas	CUZD1	3.01234e-06	1.8977e+16	0.989964	1	4370	TRUE	FALSE	FALSE	2.62158	0.0394694	0.0391016	726	719	0.00336405	5.03779e-53	Inf	1	1	481	0	0	0	31	0	0	0	0
10-124600798-C-A	10-124600834-G-C	afr	CUZD1	7.79491e-08	4.41473e+17	0.982438	1	36	TRUE	FALSE	FALSE	1.65365	0.0142119	0.0140941	231	227	9.4696e-05	1.01177e-51	Inf	1	1	669	0	0	0	27	0	0	0	0
10-124600798-C-A	10-124600834-G-C	amr	CUZD1	2.66249e-05	6.97832e+18	1	1	36	TRUE	FALSE	FALSE	1.65365	0.0005498	0.00058595	19	19	0.0343463	0.000132096	Inf	1	1	547	0	0	0	1	0	0	0	0
10-124600798-C-A	10-124600834-G-C	eas	CUZD1	3.33098e-05	42075.1	0.94893	0.981255	36	TRUE	FALSE	FALSE	1.65365	0.0391016	0.0391367	719	709	0.0216494	4.73645e-53	3.81843e+31	1	1	482	0	0	0	31	0	0	0	0
10-124600798-C-A	10-124600834-G-C	nfe	CUZD1	8.38031e-06	9.00626e+19	1	1	36	TRUE	FALSE	FALSE	1.65365	7.04908e-05	7.22335e-05	8	8	0.0259488	NA	NA	NA	NA	4792	0	0	0	0	0	0	0	0
10-126715806-G-C	10-126715925-G-A	eas	CTBP2	4.58929e-08	2.43468e+18	1	1	119	TRUE	FALSE	FALSE	0.613032	0.00147139	0.00146867	27	27	0.00011931	6.66022e-14	Inf	1	1	502	0	0	0	5	0	0	0	0
10-127525293-G-A	10-127548239-C-T	afr	DHX32	5.374e-05	1.33375e+18	0.91661	1	22946	TRUE	FALSE	FALSE	0.202919	0.000676673	0.000743494	11	12	0.0193378	NA	NA	NA	NA	NA	NA	NA	NA	NA	NA	NA	NA	NA
10-12867617-C-T	10-12870807-C-T	amr	CAMK1D	1.89935e-05	2.05501e+18	1	1	3190	TRUE	FALSE	FALSE	2.41212	0.00110459	0.00109947	38	38	0.02665	NA	NA	NA	NA	527	0	0	0	0	0	0	0	0
10-129899523-T-C	10-129901328-G-T	afr	MKI67	5.4663e-09	2.96392e+16	0.996814	1	1805	TRUE	FALSE	FALSE	0.62902	0.040261	0.040128	654	652	1.23558e-05	8.15024e-95	Inf	1	1	637	0	0	0	58	0	0	0	2
10-129899523-T-C	10-129901328-G-T	amr	MKI67	1.3826e-05	3.68196e+18	1	1	1805	TRUE	FALSE	FALSE	0.62902	0.000957632	0.000954198	33	33	0.0240096	1.06353e-09	1.92872e+27	1	1	542	0	0	0	3	0	0	0	0
10-129899523-T-C	10-129904516-T-A	afr	MKI67	2.08605e-07	1457839	0.991027	0.997093	4993	TRUE	FALSE	FALSE	0.62902	0.040261	0.0401083	654	652	0.000218979	6.99611e-93	2.90348e+18	0.983388	1	637	0	0	0	57	1	0	0	2
10-129899523-T-C	10-129904516-T-A	amr	MKI67	1.3826e-05	3.68196e+18	1	1	4993	TRUE	FALSE	FALSE	0.62902	0.000957632	0.000954088	33	33	0.0240096	1.05754e-09	3.71382e+27	1	1	543	0	0	0	3	0	0	0	0
10-129901328-G-T	10-129904516-T-A	afr	MKI67	1.154e-06	336849	0.982603	0.991263	3188	TRUE	FALSE	FALSE	0.502585	0.040128	0.0401083	652	652	0.000794949	6.99611e-93	2.90348e+18	0.983388	1	637	0	0	0	57	1	0	0	2
10-129901328-G-T	10-129904516-T-A	amr	MKI67	1.3826e-05	3.68196e+18	1	1	3188	TRUE	FALSE	FALSE	0.502585	0.000954198	0.000954088	33	33	0.0240096	5.99689e-12	3.37339e+29	1	1	543	0	0	0	4	0	0	0	0
10-129901853-C-T	10-129914162-G-C	nfe	MKI67	1.78395e-05	2763.94	0.589617	0.817655	12309	TRUE	FALSE	FALSE	0.0379436	0.00585001	0.005163	664	586	0.0446463	0.496841	0	2.4221e-05	1	4695	40	0	53	0	0	1	0	0
10-129902099-G-A	10-129902411-G-A	afr	MKI67	1.49105e-09	2.0819e+17	1	1	312	TRUE	FALSE	FALSE	0.0263976	0.0246739	0.0246678	401	401	4.26211e-06	4.32028e-84	Inf	1	1	647	0	0	0	48	0	0	0	2
10-129902099-G-A	10-129902411-G-A	amr	MKI67	1.89372e-07	5.54552e+18	1	1	312	TRUE	FALSE	FALSE	0.0263976	0.00138776	0.00138768	48	48	0.00149823	1.05159e-09	7.20316e+30	1	1	544	0	0	0	3	0	0	0	0
10-129902099-G-A	10-129902938-G-C	afr	MKI67	1.68702e-08	8.48132e+16	0.997449	1	839	TRUE	FALSE	FALSE	0.0263976	0.0246739	0.0247293	401	402	2.97204e-05	4.32028e-84	Inf	1	1	647	0	0	0	48	0	0	0	2
10-129902099-G-A	10-129902938-G-C	amr	MKI67	1.89372e-07	5.54552e+18	1	1	839	TRUE	FALSE	FALSE	0.0263976	0.00138776	0.00138768	48	48	0.00149823	1.04569e-09	7.50922e+27	1	1	545	0	0	0	3	0	0	0	0
10-129902099-G-A	10-129903494-G-C	afr	MKI67	1.68702e-08	8.48132e+16	0.997449	1	1395	TRUE	FALSE	FALSE	0.0263976	0.0246739	0.0247293	401	402	2.97204e-05	4.32028e-84	Inf	1	1	647	0	0	0	48	0	0	0	2
10-129902099-G-A	10-129903494-G-C	amr	MKI67	1.89372e-07	5.54552e+18	1	1	1395	TRUE	FALSE	FALSE	0.0263976	0.00138776	0.0013876	48	48	0.00149823	1.04569e-09	7.50922e+27	1	1	545	0	0	0	3	0	0	0	0
10-129902099-G-A	10-129904200-C-G	afr	MKI67	1.34269e-07	4355613	0.993845	0.996918	2101	TRUE	FALSE	FALSE	0.0263976	0.0246739	0.024686	401	401	0.00015203	4.32028e-84	Inf	1	1	647	0	0	0	48	0	0	0	2
10-129902099-G-A	10-129904200-C-G	amr	MKI67	1.89372e-07	5.54552e+18	1	1	2101	TRUE	FALSE	FALSE	0.0263976	0.00138776	0.00138768	48	48	0.00149823	1.04569e-09	7.50922e+27	1	1	545	0	0	0	3	0	0	0	0
10-129902411-G-A	10-129902938-G-C	afr	MKI67	1.68702e-08	8.48132e+16	0.997449	1	527	TRUE	FALSE	FALSE	0.0260382	0.0246678	0.0247293	401	402	2.97204e-05	4.32028e-84	Inf	1	1	647	0	0	0	48	0	0	0	2
10-129902411-G-A	10-129902938-G-C	amr	MKI67	1.89372e-07	5.54552e+18	1	1	527	TRUE	FALSE	FALSE	0.0260382	0.00138768	0.00138768	48	48	0.00149823	1.05159e-09	7.20316e+30	1	1	544	0	0	0	3	0	0	0	0
10-129902411-G-A	10-129903494-G-C	afr	MKI67	1.68702e-08	8.48132e+16	0.997449	1	1083	TRUE	FALSE	FALSE	0.0260382	0.0246678	0.0247293	401	402	2.97204e-05	4.32028e-84	Inf	1	1	647	0	0	0	48	0	0	0	2
10-129902411-G-A	10-129903494-G-C	amr	MKI67	1.89372e-07	5.54552e+18	1	1	1083	TRUE	FALSE	FALSE	0.0260382	0.00138768	0.0013876	48	48	0.00149823	1.05159e-09	7.20316e+30	1	1	544	0	0	0	3	0	0	0	0
10-129902411-G-A	10-129904200-C-G	afr	MKI67	1.34269e-07	4355613	0.993845	0.996918	1789	TRUE	FALSE	FALSE	0.0260382	0.0246678	0.024686	401	401	0.00015203	4.32028e-84	Inf	1	1	647	0	0	0	48	0	0	0	2
10-129902411-G-A	10-129904200-C-G	amr	MKI67	1.89372e-07	5.54552e+18	1	1	1789	TRUE	FALSE	FALSE	0.0260382	0.00138768	0.00138768	48	48	0.00149823	1.05159e-09	7.20316e+30	1	1	544	0	0	0	3	0	0	0	0
10-129902938-G-C	10-129903494-G-C	afr	MKI67	1.5188e-09	4.5472e+17	1	1	556	TRUE	FALSE	FALSE	0.0260329	0.0247293	0.0247293	402	402	4.31785e-06	4.32028e-84	Inf	1	1	647	0	0	0	48	0	0	0	2
10-129902938-G-C	10-129903494-G-C	amr	MKI67	1.89372e-07	5.54552e+18	1	1	556	TRUE	FALSE	FALSE	0.0260329	0.00138768	0.0013876	48	48	0.00149823	1.04569e-09	7.50922e+27	1	1	545	0	0	0	3	0	0	0	0
10-129902938-G-C	10-129904200-C-G	afr	MKI67	1.43216e-08	1.59977e+17	0.997449	1	1262	TRUE	FALSE	FALSE	0.0260329	0.0247293	0.024686	402	401	2.64786e-05	4.32028e-84	Inf	1	1	647	0	0	0	48	0	0	0	2
10-129902938-G-C	10-129904200-C-G	amr	MKI67	1.89372e-07	5.54552e+18	1	1	1262	TRUE	FALSE	FALSE	0.0260329	0.00138768	0.00138768	48	48	0.00149823	1.04569e-09	7.50922e+27	1	1	545	0	0	0	3	0	0	0	0
10-129903494-G-C	10-129904200-C-G	afr	MKI67	1.43216e-08	1.59977e+17	0.997449	1	706	TRUE	FALSE	FALSE	0.0260165	0.0247293	0.024686	402	401	2.64786e-05	4.32028e-84	Inf	1	1	647	0	0	0	48	0	0	0	2
10-129903494-G-C	10-129904200-C-G	amr	MKI67	1.89372e-07	5.54552e+18	1	1	706	TRUE	FALSE	FALSE	0.0260165	0.0013876	0.00138768	48	48	0.00149823	1.04569e-09	7.50922e+27	1	1	545	0	0	0	3	0	0	0	0
10-129904036-C-T	10-129904639-C-T	fin	MKI67	7.8559e-08	5.58117e+17	0.977227	1	603	TRUE	FALSE	FALSE	0.026005	0.00203252	0.0019878	44	43	0.000302947	NA	NA	NA	NA	123	0	0	0	0	0	0	0	0
10-129904688-G-C	10-129905626-G-T	afr	MKI67	1.66767e-10	2.29438e+17	0.99823	1	938	TRUE	FALSE	FALSE	0.0259687	0.0359867	0.0360482	585	586	7.8742e-07	1.60495e-83	Inf	0.981085	1	643	1	0	0	52	0	0	0	1
10-129904688-G-C	10-129905626-G-T	amr	MKI67	1.78827e-06	2.85884e+18	1	1	938	TRUE	FALSE	FALSE	0.0259687	0.00147441	0.00147433	51	51	0.00609138	4.19732e-16	1.18951e+29	1	1	542	0	0	0	6	0	0	0	0
10-129904688-G-C	10-129905626-G-T	nfe	MKI67	9.1867e-06	2.76363e+20	1	1	938	TRUE	FALSE	FALSE	0.0259687	0.000167054	0.000167115	19	19	0.0273821	NA	NA	NA	NA	4912	0	0	0	0	0	0	0	0
10-129913323-G-A	10-129923847-A-G	sas	MKI67	1.35244e-05	8.40234e+16	0.97956	1	10524	TRUE	FALSE	FALSE	1.51666	0.00160047	0.00156924	49	48	0.0279909	1.30491e-09	Inf	1	1	507	0	0	0	3	0	0	0	0
10-13217560-C-G	10-13224970-G-A	eas	MCM10	6.75789e-05	417081400000000	0.416453	1	7410	TRUE	FALSE	FALSE	1.17133	0.0222923	0.00940626	410	173	0.0377345	0.461788	3.86015	0.00144081	0.0730285	478	7	0	24	1	0	2	0	0
10-133958644-G-A	10-133958645-C-A	nfe	JAKMIP3	5.18121e-06	3.86221e+19	1	1	1	TRUE	TRUE	TRUE	7.62125	0.000187738	0.000187698	21	21	0.0179039	2.94505e-09	Inf	1	1	4904	0	0	0	2	0	0	0	0
10-135165540-C-T	10-135165835-C-T	afr	PRAP1	6.70254e-06	1080740	0.987532	0.994998	295	TRUE	FALSE	FALSE	0.12787	0.0251821	0.025077	408	407	0.00342243	3.16376e-71	Inf	1	1	653	0	0	0	42	0	0	0	0
10-17024488-T-A	10-17024489-A-T	sas	CUBN	8.74092e-06	4.04044e+18	1	1	1	TRUE	FALSE	TRUE	0.00925086	0.00117601	0.00117601	36	36	0.0201667	6.46286e-14	Inf	1	1	505	0	0	0	5	0	0	0	0
10-24835158-A-C	10-24835164-A-C	afr	KIAA1217	3.05346e-06	2823965000000000	0.301766	1	6	TRUE	FALSE	FALSE	5.62361	0.000806352	0.00268113	13	43	0.0017895	NA	NA	NA	NA	NA	NA	NA	NA	NA	NA	NA	NA	NA
10-25312853-C-G	10-25312883-A-C	amr	THNSL1	4.00026e-06	2590401000000000	0.999998	0.999999	30	TRUE	FALSE	FALSE	0.0856932	0.000492097	0.000491528	17	17	0.0101095	NA	NA	NA	NA	NA	NA	NA	NA	NA	NA	NA	NA	NA
10-25887494-G-C	10-25887916-C-G	afr	GPR158	7.9007e-09	3.92696e+18	1	1	422	TRUE	FALSE	FALSE	0.332802	0.00400394	0.00400246	65	65	1.64834e-05	1.35524e-14	3.2371e+28	1	1	688	0	0	0	5	0	0	0	0
10-27326228-G-C	10-27337797-G-C	afr	ANKRD26	3.15544e-09	9.85283e+20	1	1	11569	TRUE	FALSE	FALSE	0.0339611	0.00865521	0.00867089	134	134	7.74744e-06	5.36104e-41	1.43931e+29	1	1	644	0	0	0	20	0	0	0	0
10-27326228-G-C	10-27337797-G-C	amr	ANKRD26	2.37514e-06	1.30945e+18	1	1	11569	TRUE	FALSE	FALSE	0.0339611	0.000781974	0.000783017	27	27	0.00734345	0.000144377	1.14473e+27	1	1	503	0	0	0	1	0	0	0	0
10-27356160-T-C	10-27389216-C-T	afr	ANKRD26	2.73359e-06	2.0226e+17	0.97967	1	33056	TRUE	FALSE	FALSE	0.123915	0.00641026	0.00657093	99	97	0.00163322	5.2669e-16	Inf	1	1	522	0	0	0	6	0	0	0	0
10-27702509-G-C	10-27702804-T-C	amr	PTCHD3	1.49864e-07	1.32842e+17	0.973542	1	295	TRUE	FALSE	FALSE	0.343508	0.00549928	0.00540493	190	185	0.00133347	1.06638e-20	1.16765e+30	1	1	410	0	0	0	9	0	0	0	0
10-30317584-C-T	10-30317689-G-A	afr	JCAD	2.75776e-05	9.5724e+16	0.960339	1	105	TRUE	FALSE	FALSE	0.655171	0.00491582	0.00493314	73	76	0.0109173	1.368e-18	8.73281e+27	1	1	645	0	0	0	7	0	0	0	0
10-30317822-C-T	10-30317861-C-G	afr	JCAD	2.89183e-06	2.48666e+17	0.97765	1	39	TRUE	FALSE	FALSE	0.682787	0.00569432	0.00582675	88	90	0.00171285	5.02979e-23	Inf	0.78393	1	652	3	0	0	11	0	0	0	0
10-30915043-C-T	10-30915048-T-C	amr	LYZL2	3.73004e-05	8.48779e+18	1	1	5	TRUE	FALSE	TRUE	41.977	0.000289486	0.000289218	10	10	0.0443367	NA	NA	NA	NA	548	0	0	0	0	0	0	0	0
10-30915043-C-T	10-30915048-T-C	nfe	LYZL2	9.08173e-07	2.60268e+18	0.989002	1	5	TRUE	FALSE	TRUE	41.977	0.000805623	0.000795208	91	90	0.00441569	1.31408e-20	8.5454e+16	0.857055	1	4854	0	0	1	6	0	0	0	0
10-30915043-C-T	10-30915048-T-C	sas	LYZL2	7.2923e-07	4.38116e+17	0.993441	1	5	TRUE	FALSE	TRUE	41.977	0.0100845	0.00999869	308	306	0.00299212	6.13557e-32	Inf	1	1	496	0	0	0	13	0	0	0	1
10-31750140-A-C	10-31809921-A-G	afr	ZEB1	1.10977e-10	1.21676e+17	0.998753	1	59781	TRUE	FALSE	FALSE	0.012838	0.0521669	0.0520423	845	846	5.62726e-07	3.61905e-120	3.57799e+31	1	1	607	0	0	0	85	0	0	0	2
10-31750140-A-C	10-31809921-A-G	amr	ZEB1	4.51645e-06	4.99218e+18	0.990797	1	59781	TRUE	FALSE	FALSE	0.012838	0.00314869	0.00315503	108	109	0.0110385	1.48339e-27	2.57175e+30	1	1	536	0	0	0	10	0	0	0	1
10-31750140-A-C	10-31809921-A-G	nfe	ZEB1	3.2966e-06	7.30685e+17	1	1	59781	TRUE	FALSE	FALSE	0.012838	0.000158795	0.000158879	18	18	0.0126142	NA	NA	NA	NA	4903	0	0	0	0	0	0	0	0
10-32560662-T-C	10-32580165-T-C	nfe	EPC1	8.66493e-06	3.22209e+19	1	1	19503	TRUE	FALSE	FALSE	0.12371	7.92212e-05	7.9139e-05	9	9	0.026171	NA	NA	NA	NA	NA	NA	NA	NA	NA	NA	NA	NA	NA
10-32740634-A-G	10-33017895-CAAAT-C	afr	CCDC7	9.39481e-05	1.08398e+16	0.80744	1	277261	FALSE	FALSE	FALSE	0.0704768	0.00129231	0.00162014	21	26	0.0315573	NA	NA	NA	NA	690	0	0	2	0	0	0	0	0
10-32762931-A-T	10-32983845-C-T	afr	CCDC7	3.46745e-05	1.15252e+17	0.92581	1	220914	TRUE	FALSE	FALSE	0.0169443	0.00166338	0.00154665	27	25	0.0132674	2.07296e-13	Inf	0.832733	1	690	0	0	1	5	0	0	0	0
10-32873210-C-G	10-33103364-G-A	nfe	CCDC7	8.82512e-06	1.86155e+17	0.956996	1	230154	TRUE	FALSE	FALSE	0.0502639	0.00198497	0.00205268	223	233	0.0265035	2.27105e-58	9.17818e+26	1	1	4811	0	0	0	20	0	0	0	0
10-33015727-A-G	10-33017818-G-A	afr	CCDC7	5.01723e-07	326908	0.948961	0.980565	2091	TRUE	FALSE	FALSE	0.0289415	0.00478108	0.0048023	76	77	0.000432939	1.888e-07	Inf	1	1	650	0	0	0	2	0	0	0	0
10-37447451-G-A	10-37454027-A-G	afr	ANKRD30A	1.13569e-05	8356098000000000	0.999999	1	6576	TRUE	FALSE	FALSE	0.0170411	0.00109833	0.00109904	17	17	0.00526222	1.17628e-18	2.05717e+28	1	1	659	0	0	0	7	0	0	0	0
10-37482117-C-A	10-37482118-C-A	afr	ANKRD30A	2.26521e-07	4.48188e+17	0.981522	1	1	TRUE	TRUE	FALSE	0.0169655	0.00699255	0.00712605	107	109	0.000234827	4.34722e-15	3.60103e+28	1	1	653	0	0	0	3	0	0	0	1
10-37482117-C-A	10-37482118-C-A	amr	ANKRD30A	6.57094e-07	6.51248e+17	1	1	1	TRUE	TRUE	FALSE	0.0169655	0.00396594	0.00396571	136	136	0.00299511	1.39562e-09	Inf	1	1	496	0	0	0	3	0	0	0	0
10-37482117-C-A	10-37482118-C-A	eas	ANKRD30A	8.40584e-13	9844378	0.997205	0.998602	1	TRUE	TRUE	FALSE	0.0169655	0.0571344	0.0571412	969	969	1.69362e-08	2.21191e-23	7.39294e+31	1	1	238	0	0	0	10	0	0	0	1
10-37482117-C-A	10-37482118-C-A	nfe	ANKRD30A	2.016e-12	1111220	0.967681	0.986289	1	TRUE	TRUE	FALSE	0.0169655	0.00341859	0.0034368	382	384	5.07739e-08	2.34867e-74	Inf	1	1	4697	0	0	0	27	0	0	0	0
10-37482117-C-A	10-37482123-A-G	afr	ANKRD30A	9.92884e-07	960334	0.975866	0.987859	6	TRUE	FALSE	FALSE	0.0169655	0.00699255	0.00699804	107	107	0.000701789	4.34722e-15	3.60103e+28	1	1	653	0	0	0	3	0	0	0	1
10-37482117-C-A	10-37482123-A-G	eas	ANKRD30A	3.4662e-07	5881.48	0.891786	0.947434	6	TRUE	FALSE	FALSE	0.0169655	0.0571344	0.0574273	969	975	0.000574005	2.10579e-23	Inf	1	1	239	0	0	0	10	0	0	0	1
10-37482117-C-A	10-37482123-A-G	nfe	ANKRD30A	6.92314e-12	477718	0.943777	0.985828	6	TRUE	FALSE	FALSE	0.0169655	0.00341859	0.00332045	382	371	1.63953e-07	4.33636e-72	Inf	1	1	4694	0	0	0	26	0	0	0	0
10-37482117-C-A	10-37482123-A-G	sas	ANKRD30A	3.33379e-05	5.35464e+17	0.994014	1	6	TRUE	FALSE	FALSE	0.0169655	0.00558325	0.00555556	168	167	0.0485199	8.20836e-16	3.57002e+28	1	1	485	0	0	0	6	0	0	0	0
10-37482118-C-A	10-37482123-A-G	afr	ANKRD30A	1.54535e-07	8.55874e+17	0.981522	1	5	TRUE	FALSE	FALSE	0.0169655	0.00712605	0.00699804	109	107	0.000170993	4.34722e-15	3.60103e+28	1	1	653	0	0	0	3	0	0	0	1
10-37482118-C-A	10-37482123-A-G	eas	ANKRD30A	3.97088e-07	4732.95	0.88018	0.941248	5	TRUE	FALSE	FALSE	0.0169655	0.0571412	0.0574273	969	975	0.000644342	2.21191e-23	7.39294e+31	1	1	238	0	0	0	10	0	0	0	1
10-37482118-C-A	10-37482123-A-G	nfe	ANKRD30A	1.16151e-11	297898	0.93059	0.981484	5	TRUE	FALSE	FALSE	0.0169655	0.0034368	0.00332045	384	371	2.6581e-07	4.28865e-72	1.12105e+27	1	1	4696	0	0	0	26	0	0	0	0
10-43089278-T-C	10-43089370-T-A	afr	ZNF33B	4.56356e-05	6.06887e+18	1	1	92	TRUE	FALSE	FALSE	0.0121951	0.00030773	0.000307768	5	5	0.0168054	NA	NA	NA	NA	697	0	0	0	0	0	0	0	0
10-43089278-T-C	10-43089370-T-A	fin	ZNF33B	7.42847e-07	1.44887e+18	1	1	92	TRUE	FALSE	FALSE	0.0121951	0.00240362	0.00240563	52	52	0.00141692	6.08955e-06	Inf	1	1	121	0	0	0	2	0	0	0	0
10-43089278-T-C	10-43089370-T-A	nfe	ZNF33B	1.63777e-09	2.83331e+18	1	1	92	TRUE	FALSE	FALSE	0.0121951	0.00214082	0.00213972	243	243	2.63375e-05	3.28513e-51	Inf	1	1	4892	0	0	0	17	0	0	0	0
10-43089278-T-C	10-43089370-T-A	sas	ZNF33B	1.27729e-06	7.05346e+18	1	1	92	TRUE	FALSE	FALSE	0.0121951	0.00196014	0.00196014	60	60	0.00464056	1.31283e-09	2.21533e+27	1	1	506	0	0	0	3	0	0	0	0
10-45485153-C-G	10-45486483-T-C	afr	RASSF4	2.95635e-06	1.27575e+18	1	1	1330	TRUE	FALSE	FALSE	0.680899	0.00141486	0.00141521	23	23	0.00174134	1.6994e-07	Inf	1	1	684	0	0	0	2	0	0	0	0
10-45799753-C-G	10-45799786-C-T	amr	OR13A1	9.39276e-06	6.71279e+18	1	1	33	TRUE	FALSE	FALSE	0.282578	0.000520382	0.000520382	18	18	0.0182238	NA	NA	NA	NA	NA	NA	NA	NA	NA	NA	NA	NA	NA
10-46250400-TG-T	10-46250402-G-T	sas	WASHC2C	2.565e-05	8.454e+18	1	1	2	FALSE	FALSE	FALSE	1.28907	0.00094765	0.00094765	29	29	0.0396518	0.000144377	1.14473e+27	1	1	503	0	0	0	1	0	0	0	0
10-46261208-G-A	10-46280957-G-T	afr	WASHC2C	7.12868e-05	281132	0.944338	0.978719	19749	TRUE	FALSE	FALSE	1.14832	0.00479212	0.00452313	71	70	0.0248471	1.6719e-14	Inf	1	1	660	0	0	0	5	0	0	0	0
10-47756036-A-G	10-47756038-C-A	afr	ANXA8L1	4.12028e-07	5.90079e+18	0.992846	1	2	TRUE	TRUE	TRUE	0.0726766	0.00863451	0.00869512	140	141	0.000370492	6.79245e-39	1.91633e+30	1	1	680	0	0	0	16	0	0	0	1
10-5008181-T-G	10-5008183-A-T	fin	AKR1C1	2.37215e-05	2.68984e+17	0.975565	1	2	TRUE	TRUE	TRUE	0.480152	0.00184809	0.00189411	40	41	0.0129476	0.000652359	Inf	1	1	122	0	0	0	1	0	0	0	0
10-5008181-T-G	10-5008183-A-T	nfe	AKR1C1	1.97292e-06	2905102	0.968279	0.989725	2	TRUE	TRUE	TRUE	0.480152	0.00151281	0.00153026	172	174	0.0082742	6.77185e-22	7.91282e+25	1	1	4906	0	0	0	6	0	0	0	0
10-5014483-T-A	10-5014484-C-A	fin	AKR1C1	3.70654e-06	7.81379e+18	1	1	1	TRUE	TRUE	TRUE	0.563127	0.00041582	0.000415858	9	9	0.00376111	NA	NA	NA	NA	123	0	0	0	0	0	0	0	0
10-5014483-T-A	10-5014484-C-A	nfe	AKR1C1	1.41849e-09	3.70341e+18	1	1	1	TRUE	TRUE	TRUE	0.563127	0.00134662	0.00134657	153	153	2.32031e-05	3.68625e-33	1.66655e+27	1	1	4902	0	0	0	10	0	0	0	0
10-50530943-C-G	10-50532242-G-A	amr	C10orf71	2.4085e-05	4.97509e+18	1	1	1299	TRUE	FALSE	FALSE	0.558461	0.000492811	0.000492582	17	17	0.0318735	NA	NA	NA	NA	NA	NA	NA	NA	NA	NA	NA	NA	NA
10-50667199-C-T	10-50741021-C-G	afr	ERCC6	1.22124e-06	4.10058e+18	1	1	73822	TRUE	FALSE	FALSE	0.090688	0.00129263	0.0012963	21	21	0.000829032	0.000102819	Inf	1	1	693	0	0	0	1	0	0	0	0
10-50678524-C-G	10-50678525-T-G	afr	ERCC6	2.32569e-07	5.16811e+18	1	1	1	TRUE	TRUE	TRUE	0.053107	0.0061422	0.00613383	99	99	0.000239102	5.52696e-30	Inf	1	1	684	0	0	0	13	0	0	0	0
10-50678524-C-G	10-50678525-T-G	amr	ERCC6	8.75729e-06	9.42037e+18	1	1	1	TRUE	TRUE	TRUE	0.053107	0.000462615	0.000462642	16	16	0.0172217	0.000132096	Inf	1	1	547	0	0	0	1	0	0	0	0
10-50678884-T-G	10-50690906-G-A	amr	ERCC6	1.28293e-05	7.58023e+17	0.990167	1	12022	TRUE	FALSE	FALSE	0.0538539	0.00292245	0.00294866	101	102	0.0231533	1.04569e-09	7.50922e+27	1	1	545	0	0	0	3	0	0	0	0
10-50678884-T-G	10-50690906-G-A	nfe	ERCC6	1.12702e-08	7.6473e+17	0.996341	1	12022	TRUE	FALSE	FALSE	0.0538539	0.00240452	0.00241087	273	274	0.000134454	6.35741e-68	Inf	1	1	4879	0	0	0	24	0	0	0	0
10-50732667-C-T	10-50732673-G-A	sas	ERCC6	2.13032e-05	3.59297e+18	1	1	6	TRUE	FALSE	FALSE	0.0566011	0.00127384	0.00127384	39	39	0.0364659	0.000142573	Inf	1	1	509	0	0	0	1	0	0	0	0
10-5141003-GA-G	10-5141007-T-C	eas	AKR1C3	8.13914e-08	1.77697e+18	1	1	4	FALSE	FALSE	FALSE	0.170808	0.00387851	0.00387766	71	71	0.000185133	3.11543e-07	1.75232e+27	1	1	510	0	0	0	2	0	0	0	0
10-51584644-A-G	10-51585223-G-A	afr	NCOA4	1.9582e-06	3.22609e+16	0.972545	1	579	TRUE	FALSE	FALSE	0.135174	0.00904605	0.00909991	143	147	0.00122716	4.81937e-35	2.25244e+29	1	1	680	0	0	0	16	0	0	0	0
10-51584644-A-G	10-51585223-G-A	eas	NCOA4	1.37579e-05	1201424	0.900032	0.99959	579	TRUE	FALSE	FALSE	0.135174	0.021829	0.0186474	380	343	0.0103464	5.3024e-33	4.71001e+16	0.898211	1	492	0	0	2	18	0	0	0	0
10-51584644-A-G	10-51585385-C-T	eas	NCOA4	7.46534e-05	36000	0.876766	0.988055	741	TRUE	FALSE	FALSE	0.135174	0.021829	0.018593	380	342	0.0408822	5.3024e-33	4.71001e+16	0.898211	1	492	0	0	2	18	0	0	0	0
10-51585223-G-A	10-51585385-C-T	amr	NCOA4	3.8335e-06	1.15086e+17	0.958651	1	162	TRUE	FALSE	FALSE	0.135376	0.0120266	0.0115385	416	399	0.00982625	4.05058e-14	Inf	0.748624	1	540	0	0	2	6	0	0	0	0
10-51585223-G-A	10-51585385-C-T	eas	NCOA4	5.29216e-09	1.11682e+17	0.997029	1	162	TRUE	FALSE	FALSE	0.135376	0.0186474	0.018593	343	342	2.32641e-05	7.35738e-36	Inf	1	1	495	0	0	0	18	0	0	0	0
10-51585223-G-A	10-51585385-C-T	sas	NCOA4	8.47565e-07	5.80825e+17	0.994812	1	162	TRUE	FALSE	FALSE	0.135376	0.00633656	0.00630389	194	193	0.00337914	2.18368e-30	Inf	1	1	497	0	0	0	12	0	0	0	1
10-53458160-G-T	10-53458448-G-T	afr	CSTF2T	0.000141231	6.19374e+18	1	1	288	TRUE	FALSE	FALSE	0.240903	0.000430822	0.000430663	7	7	0.0445527	0.000108269	Inf	1	1	660	0	0	0	1	0	0	0	0
10-53458160-G-T	10-53458589-G-C	afr	CSTF2T	0.000141231	6.19374e+18	1	1	429	TRUE	FALSE	FALSE	0.240903	0.000430822	0.000432205	7	7	0.0445527	0.00010775	Inf	1	1	663	0	0	0	1	0	0	0	0
10-53458448-G-T	10-53458589-G-C	afr	CSTF2T	0.000141231	6.19374e+18	1	1	141	TRUE	FALSE	FALSE	0.241512	0.000430663	0.000432205	7	7	0.0445527	0.000102819	Inf	1	1	693	0	0	0	1	0	0	0	0
10-5435724-G-A	10-5437345-C-T	amr	TUBAL3	3.869e-05	5.43979e+16	0.92305	1	1621	TRUE	FALSE	FALSE	0.867382	0.000376049	0.000361598	13	12	0.0445618	0.000133649	Inf	1	1	541	0	0	0	1	0	0	0	0
10-5436097-C-T	10-5437414-C-G	nfe	TUBAL3	3.03012e-06	906139	0.927156	0.988687	1317	TRUE	FALSE	FALSE	0.860902	0.00153827	0.00156474	175	166	0.0117551	4.54214e-43	3.87844e+28	1	1	4434	0	0	0	14	0	0	0	0
10-54531361-A-C	10-54531362-G-C	afr	MBL2	6.15793e-05	3.83416e+69	1	1	1	TRUE	TRUE	TRUE	0.674544	0.000861432	0.000861538	14	14	0.0217616	0.000102662	Inf	1	1	694	0	0	0	1	0	0	0	0
10-5690960-C-A	10-5690972-G-A	sas	ASB13	1.68655e-06	1.04916e+47	1	1	12	TRUE	FALSE	FALSE	1.6495	0.000751241	0.000751241	23	23	0.00565056	NA	NA	NA	NA	NA	NA	NA	NA	NA	NA	NA	NA	NA
10-5762725-C-T	10-5789000-G-A	eas	FAM208B	1.73823e-05	7.61249e+16	0.958959	1	26275	TRUE	FALSE	FALSE	0.107461	0.0105457	0.0109603	189	197	0.0126206	1.98091e-12	2.52845e+28	1	1	256	0	0	0	5	0	0	0	0
10-5769050-C-T	10-5781902-C-T	afr	FAM208B	4.55661e-06	2.78869e+16	0.976457	1	12852	TRUE	FALSE	FALSE	0.0827361	0.0253132	0.0247896	392	383	0.0024614	3.32674e-73	3.70485e+17	0.977947	1	607	0	0	1	44	0	0	0	1
10-5769050-C-T	10-5781902-C-T	amr	FAM208B	9.40524e-06	1.7377e+18	0.979563	1	12852	TRUE	FALSE	FALSE	0.0827361	0.00141922	0.0013913	49	48	0.0182317	7.52545e-14	3.90199e+28	1	1	490	0	0	0	5	0	0	0	0
10-5781967-A-C	10-5788833-C-G	eas	FAM208B	1.85246e-07	1.8511e+17	0.997951	1	6866	TRUE	FALSE	FALSE	0.0356064	0.027951	0.0278674	502	501	0.000335492	1.74597e-31	Inf	1	1	238	0	0	0	19	0	0	0	0
10-5784185-G-A	10-5788583-G-C	nfe	FAM208B	1.11321e-06	1.57191e+17	0.976735	1	4398	TRUE	FALSE	FALSE	0.0122519	0.000370867	0.00038006	42	43	0.00518995	3.07494e-09	1.55408e+24	1	1	4802	0	0	0	2	0	0	0	0
10-5784185-G-A	10-5790711-T-C	nfe	FAM208B	8.82737e-08	1.21897e+19	1	1	6526	TRUE	FALSE	FALSE	0.0122519	0.000370867	0.000370867	42	42	0.000745014	3.07362e-09	Inf	1	1	4803	0	0	0	2	0	0	0	0
10-5788583-G-C	10-5790711-T-C	nfe	FAM208B	1.11321e-06	2.62107e+17	0.976735	1	2128	TRUE	FALSE	FALSE	0.0114557	0.00038006	0.000370867	43	42	0.00518995	3.07625e-09	1.58715e+25	1	1	4801	0	0	0	2	0	0	0	0
10-6067928-T-C	10-6067936-C-T	afr	IL2RA	3.70635e-05	3.83577e+39	1	1	8	TRUE	FALSE	TRUE	1.04374	0.000676673	0.000676673	11	11	0.0140206	0.00010235	Inf	1	1	696	0	0	0	1	0	0	0	0
10-61011326-G-T	10-61011327-A-T	sas	FAM13C	3.42328e-06	8.9783e+18	1	1	1	TRUE	FALSE	FALSE	0.055825	0.000523047	0.000522944	16	16	0.00948391	0.000142573	Inf	1	1	509	0	0	0	1	0	0	0	0
10-61829951-T-C	10-61830642-T-A	afr	ANK3	1.45577e-05	1.14321e+19	1	1	691	TRUE	FALSE	FALSE	0.633489	0.00036914	0.000369276	6	6	0.00644078	NA	NA	NA	NA	695	0	0	0	0	0	0	0	0
10-61829951-T-C	10-61830642-T-A	nfe	ANK3	4.17338e-07	1.96932e+17	0.985881	1	691	TRUE	FALSE	FALSE	0.633489	0.00251225	0.0024756	284	280	0.00247392	1.77836e-61	5.74737e+16	0.956424	1	4889	0	0	1	22	0	0	0	0
10-63851074-G-A	10-63851624-T-C	afr	ARID5B	6.50084e-09	9.42578e+18	0.994887	1	550	TRUE	FALSE	FALSE	2.8569	0.0121831	0.012153	198	197	1.404e-05	8.17179e-46	7.31824e+29	1	1	664	0	0	0	23	0	0	0	0
10-63851074-G-A	10-63851624-T-C	amr	ARID5B	3.46248e-05	1.0892e+43	1	1	550	TRUE	FALSE	FALSE	2.8569	0.000983114	0.000983569	34	34	0.0423273	2.74748e-07	8.29878e+27	1	1	542	0	0	0	2	0	0	0	0
10-67680275-C-A	10-67680276-G-C	sas	CTNNA3	1.43717e-05	2.13306e+19	1	1	1	TRUE	TRUE	FALSE	0.109502	0.000424615	0.000424615	13	13	0.029271	0.000142573	Inf	1	1	509	0	0	0	1	0	0	0	0
10-68139054-C-A	10-68139055-A-T	afr	CTNNA3	1.47893e-08	9.33994e+17	1	1	1	TRUE	FALSE	TRUE	0.0884715	0.009781	0.009781	159	159	2.70907e-05	3.15283e-28	Inf	1	1	685	0	0	0	12	0	0	0	0
10-68139054-C-A	10-68139055-A-T	amr	CTNNA3	2.13008e-05	2.07033e+19	1	1	1	TRUE	FALSE	TRUE	0.0884715	0.000433902	0.000433877	15	15	0.0291403	0.000132096	Inf	1	1	547	0	0	0	1	0	0	0	0
10-69565456-A-C	10-69565471-C-A	afr	DNAJC12	1.06903e-08	4400749	0.996381	0.99861	15	TRUE	FALSE	FALSE	0.910736	0.0793788	0.0793171	1288	1287	2.13485e-05	2.37441e-146	2.95935e+31	1	1	588	0	0	0	101	0	0	0	8
10-69565456-A-C	10-69565471-C-A	nfe	DNAJC12	1.01539e-05	6.37377e+19	1	1	15	TRUE	FALSE	FALSE	0.910736	0.000105727	0.000105701	12	12	0.0293641	NA	NA	NA	NA	4906	0	0	0	0	0	0	0	0
10-70332891-C-G	10-70406189-G-C	nfe	TET1	5.55691e-07	8.28389e+16	0.973299	1	73298	TRUE	FALSE	FALSE	0.307022	0.00128428	0.00131894	146	150	0.00311925	2.28499e-54	2.29777e+17	0.949903	1	4888	0	0	1	19	0	0	0	0
10-70404981-G-A	10-70405439-G-T	afr	TET1	3.34369e-10	2.34349e+16	0.999104	1	458	TRUE	FALSE	FALSE	0.0109119	0.0741447	0.074188	1205	1206	1.30859e-06	4.6335e-147	Inf	1	1	583	0	0	0	105	0	0	0	7
10-70404981-G-A	10-70405439-G-T	amr	TET1	4.44259e-07	4.38788e+17	0.990625	1	458	TRUE	FALSE	FALSE	0.0109119	0.00309499	0.00306518	107	106	0.00239537	6.14743e-20	6.73439e+29	1	1	540	0	0	0	8	0	0	0	0
10-70404981-G-A	10-70405439-G-T	nfe	TET1	6.56865e-08	1.13325e+19	1	1	458	TRUE	FALSE	FALSE	0.0109119	0.000272844	0.000272614	31	31	0.000581628	2.94135e-09	Inf	1	1	4907	0	0	0	2	0	0	0	0
10-70764826-A-G	10-70765610-C-G	afr	KIF1BP	6.27354e-05	6.38967e+18	1	1	784	TRUE	FALSE	FALSE	0.266208	0.00067709	0.000676756	11	11	0.0220843	1.64435e-07	Inf	1	1	695	0	0	0	2	0	0	0	0
10-70765615-C-T	10-70775774-G-A	afr	KIF1BP	2.31945e-06	6.10203e+18	1	1	10159	TRUE	FALSE	FALSE	0.323744	0.000799803	0.000799705	13	13	0.001417	0.00010235	Inf	1	1	696	0	0	0	1	0	0	0	0
10-71017173-C-A	10-71018573-A-C	afr	HKDC1	3.88369e-05	8.32046e+18	1	1	1400	TRUE	FALSE	FALSE	0.660392	0.00110728	0.00110742	18	18	0.0146297	1.35524e-14	3.2371e+28	1	1	688	0	0	0	5	0	0	0	0
10-71678047-C-A	10-71678048-C-A	afr	COL13A1	2.22044e-05	6.86974e+18	1	1	1	TRUE	TRUE	TRUE	3.68524	0.000647501	0.000647417	10	10	0.00917643	NA	NA	NA	NA	NA	NA	NA	NA	NA	NA	NA	NA	NA
10-7269821-C-T	10-7285601-T-C	afr	SFMBT2	1.75418e-05	4.24925e+17	0.965982	1	15780	TRUE	FALSE	FALSE	0.358074	0.00367968	0.0035064	59	57	0.00749658	1.67907e-07	9.16894e+26	1	1	688	0	0	0	2	0	0	0	0
10-73570263-C-G	10-73571307-G-A	amr	CDH23	5.18193e-06	3.49301e+19	1	1	1044	TRUE	FALSE	FALSE	0.0896665	0.000231736	0.000231723	8	8	0.0122365	0.000144988	5.62089e+26	1	1	501	0	0	0	1	0	0	0	0
10-73570263-C-G	10-73571307-G-A	sas	CDH23	1.77832e-07	3.76254e+17	0.993222	1	1044	TRUE	FALSE	FALSE	0.0896665	0.00967447	0.00973793	296	298	0.00110741	1.49694e-26	1.39893e+17	0.927638	1	490	1	0	0	13	0	0	0	0
10-76797632-G-A	10-76818202-A-G	afr	DUPD1	6.16135e-05	4.09244e+16	0.910034	1	20570	TRUE	FALSE	FALSE	0.14466	0.00880867	0.00965797	143	157	0.0217616	0.196748	10.0735	0.00461894	0.0739376	664	12	0	10	1	0	0	0	0
10-79556301-A-G	10-79556305-C-T	afr	DLG5	1.8848e-05	1.47735e+16	0.906301	1	4	TRUE	FALSE	TRUE	0.0811976	0.0340517	0.0374384	553	608	0.00796216	1.43763e-98	1.05511e+18	0.984763	1	629	1	0	0	64	0	0	0	2
10-79581596-C-G	10-79581701-G-T	nfe	DLG5	5.60767e-06	2.53802e+17	0.982134	1	105	TRUE	FALSE	FALSE	1.49136	0.000489969	0.00049223	55	56	0.0187581	8.01704e-16	Inf	1	1	4885	0	0	0	4	0	0	0	0
10-81111282-T-TC	10-81113580-CTG-C	nfe	PPIF	1.26093e-05	9.50934e+19	1	1	2298	FALSE	FALSE	FALSE	0.126794	9.706e-05	9.67799e-05	11	11	0.0339294	NA	NA	NA	NA	4775	0	0	0	0	0	0	0	0
10-81372092-T-C	10-81372093-G-A	nfe	SFTPA1	5.07064e-09	2.57381e+19	1	1	1	TRUE	TRUE	TRUE	0.519269	0.000395632	0.000395653	45	45	6.87651e-05	1.25215e-12	Inf	1	1	4908	0	0	0	3	0	0	0	0
10-81901912-C-T	10-81903986-A-C	afr	PLAC9	3.00714e-05	5.47809e+16	0.91814	1	2074	TRUE	FALSE	FALSE	0.56069	0.00277367	0.00301427	45	49	0.0117648	2.1036e-13	1.49615e+16	0.832731	1	688	1	0	0	5	0	0	0	0
10-82331231-T-C	10-82331296-G-T	afr	SH2D4B	2.48725e-07	707689	0.986308	0.995797	65	TRUE	FALSE	FALSE	0.335592	0.0356352	0.0358198	579	582	0.000247444	3.16494e-88	5.73661e+30	1	1	636	0	0	0	52	0	0	0	2
10-85991756-G-A	10-85992412-C-G	eas	LRIT1	9.36144e-08	7.96707e+17	1	1	656	TRUE	FALSE	FALSE	7.1467	0.00445846	0.00446283	82	82	0.000201074	7.92204e-12	5.04089e+30	1	1	507	0	0	0	4	0	0	0	0
10-871749-G-A	10-871750-C-A	amr	LARP4B	2.37183e-05	5.98493e+18	1	1	1	TRUE	TRUE	FALSE	0.145178	0.000289788	0.000289553	10	10	0.0317279	NA	NA	NA	NA	NA	NA	NA	NA	NA	NA	NA	NA	NA
10-90122388-A-T	10-90122468-G-T	afr	RNLS	2.31499e-07	1.98514e+21	0.981391	1	80	TRUE	FALSE	FALSE	0.213359	0.0202462	0.0199235	329	323	0.000238925	7.41205e-56	1.19545e+30	1	1	665	0	0	0	30	0	0	0	0
10-90122388-A-T	10-90122468-G-T	amr	RNLS	8.80689e-06	6.45343e+18	1	1	80	TRUE	FALSE	FALSE	0.213359	0.000521921	0.000526408	18	18	0.0172723	1.04569e-09	7.50922e+27	1	1	545	0	0	0	3	0	0	0	0
10-90341966-GT-G	10-90341968-T-A	nfe	RNLS	1.03012e-06	1.95644e+19	1	1	2	FALSE	FALSE	FALSE	0.0172824	0.000150222	0.000150081	17	17	0.00490833	2.96488e-09	Inf	1	1	4888	0	0	0	2	0	0	0	0
10-91144145-G-A	10-91144146-C-A	amr	IFIT1B	3.47935e-05	6.92506e+18	1	1	1	TRUE	TRUE	FALSE	0.151354	0.00072317	0.00072317	25	25	0.0424618	NA	NA	NA	NA	NA	NA	NA	NA	NA	NA	NA	NA	NA
10-91469745-A-G	10-91479288-A-G	afr	KIF20B	3.26089e-05	194196	0.954235	0.976849	9543	TRUE	FALSE	FALSE	0.00215117	0.00932559	0.00946708	151	151	0.0126086	1.13895e-31	3.45083e+30	1	1	679	0	0	0	14	0	0	0	0
10-91469745-A-G	10-91497209-A-G	afr	KIF20B	1.74744e-06	2.75276e+17	0.986803	1	27464	TRUE	FALSE	FALSE	0.00215117	0.00932559	0.00956728	151	153	0.00111593	1.07132e-31	Inf	1	1	682	0	0	0	14	0	0	0	0
10-91469745-A-G	10-91522564-G-A	afr	KIF20B	4.51528e-06	670803	0.974304	0.990363	52819	TRUE	FALSE	FALSE	0.00215117	0.00932559	0.00938503	151	152	0.00244246	1.28833e-31	6.28282e+29	1	1	673	0	0	0	14	0	0	0	0
10-91477397-T-A	10-91511120-A-G	sas	KIF20B	2.38565e-05	7.08508e+18	1	1	33723	TRUE	FALSE	FALSE	0.00214931	0.000458205	0.000482293	14	14	0.037767	1.30491e-09	Inf	1	1	507	0	0	0	3	0	0	0	0
10-91479288-A-G	10-91497209-A-G	afr	KIF20B	5.43006e-07	2.75421e+17	0.986803	1	17921	TRUE	FALSE	FALSE	0.00215011	0.00946708	0.00956728	151	153	0.000462587	1.11591e-31	1.58687e+29	1	1	680	0	0	0	14	0	0	0	0
10-91479288-A-G	10-91498232-G-T	afr	KIF20B	3.46074e-06	1.08986e+17	0.973263	1	18944	TRUE	FALSE	FALSE	0.00215011	0.00946708	0.00954793	151	147	0.0019799	1.1625e-31	1.24049e+30	1	1	678	0	0	0	14	0	0	0	0
10-91479288-A-G	10-91522564-G-A	afr	KIF20B	4.23673e-05	146327	0.947159	0.976469	43276	TRUE	FALSE	FALSE	0.00215011	0.00946708	0.00938503	151	152	0.0157661	1.37078e-31	8.4903e+28	1	1	670	0	0	0	14	0	0	0	0
10-91479399-T-G	10-91497263-G-A	afr	KIF20B	4.66571e-05	5.92267e+18	1	1	17864	TRUE	FALSE	FALSE	0.00215011	0.0008125	0.000811182	13	13	0.0171328	0.000106896	Inf	1	1	668	0	0	0	1	0	0	0	0
10-91497209-A-G	10-91498232-G-T	afr	KIF20B	4.01553e-05	4.03069e+16	0.960419	1	1023	TRUE	FALSE	FALSE	0.00260925	0.00956728	0.00954793	153	147	0.0150679	1.11591e-31	1.58687e+29	1	1	680	0	0	0	14	0	0	0	0
10-91497209-A-G	10-91522564-G-A	afr	KIF20B	3.91786e-06	676498	0.974491	0.990437	25355	TRUE	FALSE	FALSE	0.00260925	0.00956728	0.00938503	153	152	0.00218832	1.28833e-31	6.28282e+29	1	1	673	0	0	0	14	0	0	0	0
10-91498041-C-T	10-91520368-T-A	amr	KIF20B	7.26346e-07	1.63313e+18	0.952353	1	22327	TRUE	FALSE	FALSE	0.00260925	0.000587303	0.000610146	20	21	0.00320936	2.72667e-07	3.4849e+26	1	1	544	0	0	0	2	0	0	0	0
10-91498041-C-T	10-91520368-T-A	fin	KIF20B	7.34574e-06	2.45831e+17	0.990561	1	22327	TRUE	FALSE	FALSE	0.00260925	0.00990654	0.00990649	212	214	0.00595432	NA	NA	NA	NA	123	0	0	0	0	0	0	0	0
10-91498041-C-T	10-91520368-T-A	nfe	KIF20B	1.8606e-08	3246400	0.985969	0.994339	22327	TRUE	FALSE	FALSE	0.00260925	0.00645827	0.00639327	726	724	0.00020839	1.51531e-148	Inf	1	1	4821	0	0	0	63	0	0	0	0
10-91498073-T-C	10-91498074-A-C	amr	KIF20B	8.57705e-07	3.69698e+18	1	1	1	TRUE	TRUE	FALSE	0.00260925	0.000787034	0.000787356	27	27	0.00364874	0.000132096	Inf	1	1	547	0	0	0	1	0	0	0	0
10-93753553-T-C	10-93753554-G-T	nfe	BTAF1	1.1554e-05	2.33524e+19	1	1	1	TRUE	TRUE	TRUE	0.00940853	0.000193867	0.000193908	22	22	0.0314992	1.25137e-12	Inf	1	1	4909	0	0	0	3	0	0	0	0
10-95892062-C-CT	10-95892064-GA-G	sas	PLCE1	9.73898e-06	1.64678e+27	1	1	2	FALSE	FALSE	FALSE	0.700779	0.000326776	0.000326776	10	10	0.0219653	NA	NA	NA	NA	NA	NA	NA	NA	NA	NA	NA	NA	NA
10-96454809-G-T	10-96454821-C-T	sas	CYP2C18	8.67099e-07	8.64803e+17	1	1	12	TRUE	FALSE	FALSE	0.0193513	0.0028476	0.00285265	87	87	0.00344726	6.59364e-14	2.92548e+27	1	1	503	0	0	0	5	0	0	0	0
10-96480153-GA-G	10-96480158-G-T	afr	CYP2C18	2.7125e-06	7.46034e+18	1	1	5	FALSE	FALSE	FALSE	0.00821318	0.000317985	0.000312891	5	5	0.00162229	NA	NA	NA	NA	658	0	0	0	0	0	0	0	0
10-96480153-GA-G	10-96480158-G-T	fin	CYP2C18	2.02503e-06	2.71224e+17	1	1	5	FALSE	FALSE	FALSE	0.00821318	0.00419772	0.0041655	89	89	0.00261336	NA	NA	NA	NA	122	0	0	0	0	0	0	0	0
10-96480153-GA-G	10-96480158-G-T	nfe	CYP2C18	1.94309e-08	4.6016e+18	1	1	5	FALSE	FALSE	FALSE	0.00821318	0.00100675	0.00098686	108	108	0.000214599	7.16063e-22	2.00711e+28	1	1	4861	0	0	0	6	0	0	0	0
10-96480229-C-T	10-96495053-G-T	afr	CYP2C18	2.59156e-06	3.97686e+17	0.978365	1	14824	TRUE	FALSE	FALSE	0.00821649	0.0112657	0.0115091	183	187	0.00155875	1.04974e-31	1.24954e+30	1	1	683	0	0	0	14	0	0	0	0
10-96480229-C-T	10-96495053-G-T	amr	CYP2C18	1.55021e-05	7.10476e+18	1	1	14824	TRUE	FALSE	FALSE	0.00821649	0.000608555	0.000608837	21	21	0.0240096	1.04569e-09	7.50922e+27	1	1	545	0	0	0	3	0	0	0	0
10-96522469-C-T	10-96522472-T-C	sas	CYP2C19	1.76516e-05	106531	0.933777	0.972081	3	TRUE	FALSE	FALSE	0.0128719	0.00829563	0.00839289	253	256	0.0334817	3.31794e-23	7.97035e+30	1	1	498	0	0	0	10	0	0	0	0
10-98146778-G-A	10-98156990-C-T	amr	TLL2	1.48492e-05	2.34972e+16	0.749956	1	10212	TRUE	FALSE	FALSE	0.439367	0.000231267	0.000173842	8	6	0.0240096	0.000147802	Inf	1	1	492	0	0	0	1	0	0	0	0
10-99968656-G-C	10-99969018-A-G	sas	R3HCC1L	9.80734e-06	5.2171e+18	1	1	362	TRUE	FALSE	FALSE	0.00154116	0.000751388	0.000751388	23	23	0.0220136	3.14082e-07	6.77357e+26	1	1	508	0	0	0	2	0	0	0	0
10-99968656-G-C	10-99991344-A-G	sas	R3HCC1L	9.80734e-06	5.2171e+18	1	1	22688	TRUE	FALSE	FALSE	0.00154116	0.000751388	0.00075316	23	23	0.0220136	3.14082e-07	6.77357e+26	1	1	508	0	0	0	2	0	0	0	0
10-99969018-A-G	10-99991344-A-G	sas	R3HCC1L	9.80734e-06	5.2171e+18	1	1	22326	TRUE	FALSE	FALSE	0.00154116	0.000751388	0.00075316	23	23	0.0220136	3.14082e-07	6.77357e+26	1	1	508	0	0	0	2	0	0	0	0
1-100214243-C-T	1-100214289-T-C	afr	FRRS1	1.57822e-06	1.38637e+18	1	1	46	TRUE	FALSE	FALSE	0.000284633	0.00166113	0.00166113	27	27	0.00103347	2.24081e-12	1.07391e+29	1	1	692	0	0	0	4	0	0	0	0
1-100342049-C-T	1-100376325-G-A	amr	AGL	8.37538e-06	5.42837e+17	0.818087	1	34276	TRUE	FALSE	FALSE	1.44075	0.000521075	0.000636869	18	22	0.0165909	2.73705e-07	2.69376e+30	1	1	543	0	0	0	2	0	0	0	0
1-101194687-C-T	1-101194884-A-G	afr	VCAM1	9.59655e-06	210207	0.97032	0.987858	197	TRUE	FALSE	FALSE	16.1286	0.0221782	0.0222442	358	360	0.00456816	7.12587e-60	Inf	1	1	662	0	0	0	33	0	0	0	0
1-101194687-C-T	1-101194884-A-G	amr	VCAM1	4.5598e-08	8.16913e+18	1	1	197	TRUE	FALSE	FALSE	16.1286	0.0009783	0.000958411	33	33	0.00060364	5.99689e-12	3.37339e+29	1	1	543	0	0	0	4	0	0	0	0
1-10381887-A-G	1-10436626-C-G	nfe	KIF1B	1.20587e-05	6980.9	0.392818	0.665851	54739	TRUE	FALSE	FALSE	0.0220324	0.000694872	0.000618342	79	70	0.0326507	0.957021	0	1.50636e-07	1	4809	14	0	1	0	0	0	0	0
1-104160069-T-C	1-104160076-T-G	nfe	AMY2A	1.81939e-06	2.95504e+19	1	1	7	TRUE	FALSE	TRUE	0	0.000266598	0.000264386	29	29	0.00771187	NA	NA	NA	NA	NA	NA	NA	NA	NA	NA	NA	NA	NA
1-10521671-C-T	1-10523108-C-T	eas	DFFA	8.13895e-07	1.62483e+18	1	1	1437	TRUE	FALSE	FALSE	0.48974	0.00097858	0.00097858	18	18	0.0011373	NA	NA	NA	NA	NA	NA	NA	NA	NA	NA	NA	NA	NA
1-10523638-GTTCC-G	1-10523643-T-G	nfe	DFFA	5.49939e-06	2.88074e+19	1	1	5	FALSE	FALSE	FALSE	0.476355	8.81554e-05	8.82114e-05	10	10	0.0184999	NA	NA	NA	NA	4883	0	0	0	0	0	0	0	0
1-109649681-T-C	1-109650568-C-T	afr	C1orf194	0.000143776	2995206000000000	0.951555	1	887	TRUE	FALSE	FALSE	0.812631	0.0491251	0.0468568	758	723	0.0452696	6.82441e-102	Inf	0.935283	1	590	0	0	4	66	0	0	1	5
1-109741274-C-T	1-109742531-G-A	afr	KIAA1324	1.71049e-07	3.68782e+18	1	1	1257	TRUE	FALSE	FALSE	0.660314	0.00130192	0.00129199	21	21	0.000185224	0.000102819	Inf	1	1	693	0	0	0	1	0	0	0	0
1-109794493-G-A	1-109794785-C-T	eas	CELSR2	1.96991e-09	3.81986e+17	0.996361	1	292	TRUE	FALSE	FALSE	2.63423	0.0151169	0.0151696	278	279	1.07083e-05	3.13448e-28	Inf	1	1	500	0	0	0	13	0	0	0	0
11-1016662-G-A	11-1016833-G-T	afr	MUC6	5.3317e-09	1.74655e+16	0.541274	1	171	TRUE	FALSE	FALSE	0.148368	0.00156027	0.000818125	24	13	1.21312e-05	NA	NA	NA	NA	657	0	0	0	0	0	0	0	0
11-1018156-G-A	11-1029541-C-T	afr	MUC6	1.89693e-06	1388506000000000	0.804365	1	11385	TRUE	FALSE	FALSE	0.144361	0.103499	0.127093	1603	1943	0.00119584	1.10434e-133	8266.84	0.86175	0.992359	473	13	1	1	140	5	0	0	4
11-1018156-G-A	11-1031909-C-T	afr	MUC6	1.0061e-05	35119170000000	0.80389	1	13753	TRUE	FALSE	FALSE	0.144361	0.103499	0.126234	1603	1944	0.00474855	4.25921e-136	8880.15	0.868974	0.992464	476	12	1	1	142	5	0	0	4
11-102195289-G-A	11-102201880-G-A	eas	BIRC3	1.35082e-06	2.3394e+18	1	1	6591	TRUE	FALSE	FALSE	0.338412	0.00217486	0.00217581	40	40	0.00172347	7.85895e-12	6.0057e+27	1	1	508	0	0	0	4	0	0	0	0
11-102272767-T-C	11-102319557-C-G	sas	TMEM123	1.28488e-05	6646289000000000	0.833167	1	46790	TRUE	FALSE	FALSE	0.0452897	0.00117647	0.000980584	36	30	0.0268692	NA	NA	NA	NA	NA	NA	NA	NA	NA	NA	NA	NA	NA
11-102822770-T-A	11-102825189-T-G	sas	MMP13	5.62421e-06	6.12104e+18	1	1	2419	TRUE	FALSE	FALSE	1.30259	0.000947279	0.00094858	29	29	0.0141094	NA	NA	NA	NA	NA	NA	NA	NA	NA	NA	NA	NA	NA
11-1029541-C-T	11-1031909-C-T	afr	MUC6	2.81986e-08	16599.7	0.954589	0.977319	2368	TRUE	FALSE	FALSE	0.278004	0.127093	0.126234	1943	1944	4.1576e-05	6.88661e-176	100433	0.980723	0.993515	489	1	0	2	150	0	0	0	14
11-1029541-C-T	11-1031909-C-T	amr	MUC6	2.06128e-05	618437	0.972199	0.99073	2368	TRUE	FALSE	FALSE	0.278004	0.0091687	0.00921472	315	318	0.028396	9.01894e-45	Inf	1	1	455	0	0	0	25	0	0	0	0
11-103814203-G-A	11-103814204-A-G	eas	PDGFD	2.14383e-05	8.25314e+18	1	1	1	TRUE	TRUE	TRUE	0.185308	0.000544188	0.000544366	10	10	0.015024	NA	NA	NA	NA	NA	NA	NA	NA	NA	NA	NA	NA	NA
1-110466202-G-T	1-110466265-G-A	nfe	CSF1	1.65392e-05	6.85865e+18	1	1	63	TRUE	FALSE	FALSE	0.6199	0.000167224	0.00016741	19	19	0.0418096	NA	NA	NA	NA	4904	0	0	0	0	0	0	0	0
11-104971395-A-G	11-104971397-C-G	eas	CARD17	6.28964e-07	1.63702e+17	0.98328	1	2	TRUE	FALSE	TRUE	0.0610082	0.00326229	0.00320792	60	59	0.000939099	1.28153e-09	Inf	1	1	510	0	0	0	3	0	0	0	0
11-108043808-G-A	11-108043809-T-A	amr	NPAT	4.37405e-06	6.93056e+18	1	1	1	TRUE	FALSE	TRUE	0.0231938	0.000637349	0.000637312	22	22	0.0107791	NA	NA	NA	NA	NA	NA	NA	NA	NA	NA	NA	NA	NA
11-108043808-G-A	11-108043810-T-A	amr	NPAT	4.37405e-06	6.93056e+18	1	1	2	TRUE	FALSE	TRUE	0.0231938	0.000637349	0.000637275	22	22	0.0107791	NA	NA	NA	NA	NA	NA	NA	NA	NA	NA	NA	NA	NA
11-108043809-T-A	11-108043810-T-A	amr	NPAT	4.37405e-06	6.93056e+18	1	1	1	TRUE	TRUE	TRUE	0.023194	0.000637312	0.000637275	22	22	0.0107791	NA	NA	NA	NA	NA	NA	NA	NA	NA	NA	NA	NA	NA
11-108128238-A-T	11-108165748-A-G	afr	ATM	9.90763e-06	4.75838e+18	1	1	37510	TRUE	FALSE	FALSE	0.14915	0.000615309	0.000615157	10	10	0.00469898	NA	NA	NA	NA	NA	NA	NA	NA	NA	NA	NA	NA	NA
11-108160480-T-G	11-108235879-C-T	afr	ATM	3.64272e-05	8.67688e+18	1	1	75399	TRUE	FALSE	FALSE	0.0120163	0.000307996	0.000307617	5	5	0.0138469	NA	NA	NA	NA	696	0	0	0	0	0	0	0	0
11-108198400-C-T	11-108199832-C-T	afr	ATM	4.17523e-05	3.00412e+18	1	1	1432	TRUE	FALSE	FALSE	0.00460467	0.00067684	0.000676923	11	11	0.0155919	5.12085e-10	Inf	1	1	688	0	0	0	3	0	0	0	0
11-108361849-T-A	11-108361850-C-T	nfe	KDELC2	1.40501e-06	9.1203e+18	1	1	1	TRUE	TRUE	TRUE	0.243509	0.000238499	0.000238512	27	27	0.00636947	9.78723e-25	Inf	1	1	4799	0	0	0	7	0	0	0	0
11-108381178-G-T	11-108381250-T-C	afr	EXPH5	2.86413e-11	4.92644e+18	1	1	72	TRUE	FALSE	FALSE	0.0739477	0.0220842	0.0220842	359	359	2.00017e-07	3.34007e-68	Inf	1	1	659	0	0	0	37	0	0	0	1
11-108381178-G-T	11-108381250-T-C	amr	EXPH5	1.57037e-05	2.88265e+16	1	1	72	TRUE	FALSE	FALSE	0.0739477	0.00138889	0.0013876	48	48	0.0240267	4.48052e-14	Inf	1	1	543	0	0	0	5	0	0	0	0
11-108381178-G-T	11-108381250-T-C	nfe	EXPH5	7.05428e-06	4.80491e+17	1	1	72	TRUE	FALSE	FALSE	0.0739477	0.000114324	0.000114276	13	13	0.0225816	NA	NA	NA	NA	4909	0	0	0	0	0	0	0	0
11-108381178-G-T	11-108381516-T-A	afr	EXPH5	2.86413e-11	4.92644e+18	1	1	338	TRUE	FALSE	FALSE	0.0739477	0.0220842	0.0220896	359	359	2.00017e-07	3.34007e-68	Inf	1	1	659	0	0	0	37	0	0	0	1
11-108381178-G-T	11-108381516-T-A	amr	EXPH5	1.57037e-05	2.88265e+16	1	1	338	TRUE	FALSE	FALSE	0.0739477	0.00138889	0.00138937	48	48	0.0240267	4.48052e-14	Inf	1	1	543	0	0	0	5	0	0	0	0
11-108381178-G-T	11-108381516-T-A	nfe	EXPH5	7.05428e-06	4.80491e+17	1	1	338	TRUE	FALSE	FALSE	0.0739477	0.000114324	0.000114368	13	13	0.0225816	NA	NA	NA	NA	4904	0	0	0	0	0	0	0	0
11-108381178-G-T	11-108382794-A-G	afr	EXPH5	2.01064e-08	8.16961e+16	0.988608	1	1616	TRUE	FALSE	FALSE	0.0739477	0.0220842	0.0220196	359	355	3.11409e-05	3.34007e-68	Inf	1	1	659	0	0	0	37	0	0	0	1
11-108381178-G-T	11-108382794-A-G	amr	EXPH5	1.57037e-05	2.88265e+16	1	1	1616	TRUE	FALSE	FALSE	0.0739477	0.00138889	0.00143541	48	48	0.0240267	4.48052e-14	Inf	1	1	543	0	0	0	5	0	0	0	0
11-108381178-G-T	11-108382794-A-G	nfe	EXPH5	7.05428e-06	4.80491e+17	1	1	1616	TRUE	FALSE	FALSE	0.0739477	0.000114324	0.000116105	13	13	0.0225816	NA	NA	NA	NA	4754	0	0	0	0	0	0	0	0
11-108381250-T-C	11-108381516-T-A	afr	EXPH5	2.86413e-11	4.92644e+18	1	1	266	TRUE	FALSE	FALSE	0.0739491	0.0220842	0.0220896	359	359	2.00017e-07	3.34007e-68	Inf	1	1	659	0	0	0	37	0	0	0	1
11-108381250-T-C	11-108381516-T-A	amr	EXPH5	1.57037e-05	2.88265e+16	1	1	266	TRUE	FALSE	FALSE	0.0739491	0.0013876	0.00138937	48	48	0.0240267	4.48052e-14	Inf	1	1	543	0	0	0	5	0	0	0	0
11-108381250-T-C	11-108381516-T-A	nfe	EXPH5	7.05428e-06	4.80491e+17	1	1	266	TRUE	FALSE	FALSE	0.0739491	0.000114276	0.000114368	13	13	0.0225816	NA	NA	NA	NA	4907	0	0	0	0	0	0	0	0
11-108381250-T-C	11-108382794-A-G	afr	EXPH5	2.01064e-08	8.16961e+16	0.988608	1	1544	TRUE	FALSE	FALSE	0.0739491	0.0220842	0.0220196	359	355	3.11409e-05	3.34007e-68	Inf	1	1	659	0	0	0	37	0	0	0	1
11-108381250-T-C	11-108382794-A-G	amr	EXPH5	1.57037e-05	2.88265e+16	1	1	1544	TRUE	FALSE	FALSE	0.0739491	0.0013876	0.00143541	48	48	0.0240267	4.48052e-14	Inf	1	1	543	0	0	0	5	0	0	0	0
11-108381250-T-C	11-108382794-A-G	nfe	EXPH5	7.05428e-06	4.80491e+17	1	1	1544	TRUE	FALSE	FALSE	0.0739491	0.000114276	0.000116105	13	13	0.0225816	NA	NA	NA	NA	4757	0	0	0	0	0	0	0	0
11-108381516-T-A	11-108382794-A-G	afr	EXPH5	2.01064e-08	8.16961e+16	0.988608	1	1278	TRUE	FALSE	FALSE	0.0739484	0.0220896	0.0220196	359	355	3.11409e-05	3.34007e-68	Inf	1	1	659	0	0	0	37	0	0	0	1
11-108381516-T-A	11-108382794-A-G	amr	EXPH5	1.57037e-05	2.88265e+16	1	1	1278	TRUE	FALSE	FALSE	0.0739484	0.00138937	0.00143541	48	48	0.0240267	4.48052e-14	Inf	1	1	543	0	0	0	5	0	0	0	0
11-108381516-T-A	11-108382794-A-G	nfe	EXPH5	7.05428e-06	4.80491e+17	1	1	1278	TRUE	FALSE	FALSE	0.0739484	0.000114368	0.000116105	13	13	0.0225816	NA	NA	NA	NA	4753	0	0	0	0	0	0	0	0
11-108383129-C-A	11-108383130-T-G	nfe	EXPH5	1.30708e-05	1.48953e+19	1	1	1	TRUE	TRUE	TRUE	0.0739909	0.000160585	0.000160539	18	18	0.0348753	NA	NA	NA	NA	NA	NA	NA	NA	NA	NA	NA	NA	NA
11-112071396-T-C	11-112072779-G-A	afr	BCO2	3.8409e-07	1.01154e+19	1	1	1383	TRUE	FALSE	FALSE	0.0686058	0.000923304	0.000937031	15	15	0.00034934	NA	NA	NA	NA	695	0	0	0	0	0	0	0	0
1-11128712-G-A	1-11147900-T-C	afr	EXOSC10	3.98078e-06	4.99875e+18	1	1	19188	TRUE	FALSE	FALSE	0.00578901	0.00129183	0.00129199	21	21	0.0021982	NA	NA	NA	NA	697	0	0	0	0	0	0	0	0
11-114453094-A-G	11-114453418-C-T	afr	NXPE4	5.42863e-07	3.14453e+16	0.954665	1	324	TRUE	FALSE	FALSE	1.0223	0.0129778	0.012352	201	192	0.000462587	3.014e-42	1.84507e+17	0.955793	1	644	0	0	1	22	0	0	0	0
11-114453226-G-A	11-114453670-G-C	afr	NXPE4	9.8756e-07	1.16026e+18	0.988171	1	444	TRUE	FALSE	FALSE	0.997726	0.00544732	0.00542285	85	84	0.00069845	5.65703e-10	3.25966e+27	1	1	666	0	0	0	3	0	0	0	0
11-114453342-G-T	11-114453517-C-T	afr	NXPE4	8.64025e-05	4.29682e+16	0.948092	1	175	TRUE	FALSE	FALSE	0.976132	0.00357143	0.00354199	58	55	0.0293268	1.68412e-07	Inf	1	1	687	0	0	0	2	0	0	0	0
11-114453517-C-T	11-114453742-A-G	afr	NXPE4	3.68492e-06	1.16078e+18	0.981755	1	225	TRUE	FALSE	FALSE	0.943555	0.00354199	0.00351014	55	54	0.00208315	1.84671e-07	Inf	1	1	657	0	0	0	2	0	0	0	0
11-117789342-T-C	11-117789345-G-C	eas	TMPRSS13	4.24894e-06	1.74324e+18	1	1	3	TRUE	FALSE	FALSE	20.0572	0.00250289	0.00250353	39	39	0.00429832	1.27252e-08	5.69269e+28	1	1	241	0	0	0	3	0	0	0	0
11-117869691-G-A	11-117869854-G-A	nfe	IL10RA	4.20259e-09	3.35601e+18	1	1	163	TRUE	FALSE	FALSE	0.42503	0.00105811	0.00105908	120	120	6.15526e-05	2.19794e-38	Inf	1	1	4799	0	0	0	12	0	0	0	0
11-118037624-T-G	11-118037625-T-G	fin	SCN2B	4.9952e-07	1.30477e+19	1	1	1	TRUE	TRUE	TRUE	5.96746	0.000648088	0.000648088	14	14	0.00105488	0.000663986	2.98344e+29	1	1	120	0	0	0	1	0	0	0	0
11-118037624-T-G	11-118037625-T-G	nfe	SCN2B	3.00846e-09	9.84775e+18	1	1	1	TRUE	TRUE	TRUE	5.96746	0.000175793	0.000175793	20	20	4.60464e-05	NA	NA	NA	NA	4688	0	0	0	0	0	0	0	0
11-118451973-G-T	11-118461172-G-A	eas	ARCN1	4.66221e-05	967354300000000	0.791395	1	9199	TRUE	FALSE	FALSE	0.00116955	0.011308	0.00897129	208	165	0.0280699	1.3964e-12	Inf	0.542781	1	502	0	0	5	6	0	0	0	0
11-118509676-G-A	11-118518751-G-A	eas	PHLDB1	1.88237e-08	1184085	0.99097	0.997179	9075	TRUE	FALSE	FALSE	0.00842686	0.0504417	0.0503385	925	922	5.79764e-05	7.61009e-65	7.88538e+30	1	1	466	0	0	0	39	0	0	0	1
11-118509676-G-A	11-118518751-G-A	fin	PHLDB1	6.94115e-05	8.83534e+18	1	1	9075	TRUE	FALSE	FALSE	0.00842686	0.000650497	0.000658576	14	14	0.0290399	NA	NA	NA	NA	122	0	0	0	0	0	0	0	0
1-111860327-G-T	1-111861268-G-A	afr	CHIA	9.48556e-10	7.21256e+16	1	1	941	TRUE	FALSE	FALSE	0.310305	0.0207949	0.0207923	338	338	3.02255e-06	1.6654e-62	2.9035e+30	1	1	661	0	0	0	35	0	0	0	0
1-111860327-G-T	1-111861268-G-A	amr	CHIA	7.96446e-06	2.09729e+18	1	1	941	TRUE	FALSE	FALSE	0.310305	0.00112743	0.0011286	39	39	0.0160472	2.70608e-07	Inf	1	1	546	0	0	0	2	0	0	0	0
1-111860327-G-T	1-111861268-G-A	nfe	CHIA	1.34524e-05	1015589000000000	0.999995	0.999998	941	TRUE	FALSE	FALSE	0.310305	0.000158356	0.000158615	18	18	0.0357933	1.31082e-05	5.83294e+22	1	1	4901	0	0	0	1	0	0	0	0
1-111860327-G-T	1-111861776-G-A	afr	CHIA	5.53747e-08	1.51995e+17	0.996978	1	1449	TRUE	FALSE	FALSE	0.310305	0.0207949	0.022947	338	337	7.2238e-05	1.72087e-60	1.01591e+31	1	1	576	0	0	0	35	0	0	0	0
1-111860327-G-T	1-111861776-G-A	amr	CHIA	7.96446e-06	2.09729e+18	1	1	1449	TRUE	FALSE	FALSE	0.310305	0.00112743	0.00113524	39	39	0.0160472	2.78984e-07	3.40434e+27	1	1	538	0	0	0	2	0	0	0	0
1-111861268-G-A	1-111861776-G-A	afr	CHIA	5.53747e-08	1.51995e+17	0.996978	1	508	TRUE	FALSE	FALSE	0.311019	0.0207923	0.022947	338	337	7.2238e-05	1.62344e-60	Inf	1	1	577	0	0	0	35	0	0	0	0
1-111861268-G-A	1-111861776-G-A	amr	CHIA	7.96446e-06	2.09729e+18	1	1	508	TRUE	FALSE	FALSE	0.311019	0.0011286	0.00113524	39	39	0.0160472	2.78984e-07	3.40434e+27	1	1	538	0	0	0	2	0	0	0	0
11-119042123-G-A	11-119050906-G-A	afr	NLRX1	1.83983e-05	14025.8	0.871445	0.979564	8783	TRUE	FALSE	FALSE	0.381199	0.0289231	0.0320776	470	516	0.00780003	6.01981e-57	4318.19	0.83701	0.926056	645	4	0	3	39	0	0	0	0
11-119052944-C-A	11-119052945-C-A	amr	NLRX1	1.85951e-06	7.12477e+18	1	1	1	TRUE	FALSE	FALSE	0.219745	0.000376397	0.000376375	13	13	0.00625913	NA	NA	NA	NA	NA	NA	NA	NA	NA	NA	NA	NA	NA
1-111957583-A-G	1-111957592-A-G	afr	OVGP1	8.67709e-06	118374	0.963373	0.98277	9	TRUE	FALSE	TRUE	3.33182	0.0277548	0.0253637	402	401	0.00424305	2.11089e-68	4.44303e+30	1	1	595	0	0	0	41	0	0	0	0
1-111957583-A-G	1-111957592-A-G	eas	OVGP1	9.07507e-05	7.83278e+16	0.904663	1	9	TRUE	FALSE	TRUE	3.33182	0.00105944	0.0011707	19	21	0.0479072	3.21884e-07	4.70838e+27	1	1	502	0	0	0	2	0	0	0	0
1-111957583-A-G	1-111957592-A-G	nfe	OVGP1	5.788e-06	2.6488e+16	0.918894	1	9	TRUE	FALSE	TRUE	3.33182	0.000304474	0.000331381	34	37	0.0192397	1.31915e-12	8.7166e+24	1	1	4825	0	0	0	3	0	0	0	0
1-112028386-TC-T	1-112028389-T-A	sas	TMIGD3	1.43467e-06	6.84614e+18	1	1	3	FALSE	FALSE	FALSE	1.93976	0.00173645	0.00173634	53	53	0.00504778	3.14082e-07	6.77357e+26	1	1	508	0	0	0	2	0	0	0	0
1-1120488-A-C	1-1120503-G-A	afr	TTLL10	2.14366e-07	129089	0.977308	0.991195	15	TRUE	FALSE	FALSE	6.97081	0.0631735	0.0629731	1020	1015	0.000224019	2.5322e-131	7.17213e+31	1	1	591	0	0	0	96	0	0	0	3
11-121454186-G-C	11-121454187-G-T	eas	SORL1	4.62567e-07	1.736e+18	1	1	1	TRUE	FALSE	TRUE	1.2808	0.000988902	0.000989228	18	18	0.000740651	0.000141687	Inf	1	1	512	0	0	0	1	0	0	0	0
11-12246239-C-A	11-12246240-A-G	sas	MICAL2	2.83676e-06	3.90275e+18	1	1	1	TRUE	FALSE	TRUE	2.51723	0.000784006	0.000783904	24	24	0.00830108	3.16651e-07	2.51054e+28	1	1	506	0	0	0	2	0	0	0	0
1-112303861-G-A	1-112309184-A-G	afr	DDX20	3.7262e-07	3.43424e+17	0.959801	1	5323	TRUE	FALSE	FALSE	0.105536	0.0108361	0.0104064	176	169	0.000342719	1.04969e-25	1.38526e+16	0.855901	1	682	0	0	2	12	0	0	0	0
11-12315863-G-A	11-12316119-G-A	nfe	MICALCL	9.10258e-08	2.66905e+35	0.999935	1	256	TRUE	FALSE	FALSE	1.45297	0.000884783	0.000882722	100	100	0.000765527	1.06801e-24	3.80445e+25	1	1	4740	0	0	0	7	0	0	0	0
11-123777268-A-C	11-123777754-A-C	afr	OR8D4	2.59796e-05	2.51844e+16	0.905836	1	486	TRUE	FALSE	FALSE	0.208392	0.011997	0.0132308	195	215	0.0104442	2.43519e-44	Inf	0.921727	1	670	2	0	0	24	0	0	0	0
11-123777268-A-C	11-123777754-A-C	amr	OR8D4	6.75982e-07	6.26267e+18	1	1	486	TRUE	FALSE	FALSE	0.208392	0.000462642	0.000462695	16	16	0.00303853	1.04569e-09	7.50922e+27	1	1	545	0	0	0	3	0	0	0	0
11-123777268-A-C	11-123777754-A-C	nfe	OR8D4	1.97769e-05	1.68527e+17	0.937492	1	486	TRUE	FALSE	FALSE	0.208392	0.000140865	0.000132584	16	15	0.0482453	1.31026e-05	Inf	1	1	4903	0	0	0	1	0	0	0	0
11-123777441-G-GT	11-123777854-G-A	amr	OR8D4	7.67492e-07	2.83316e+16	0.921604	1	413	FALSE	FALSE	FALSE	0.209026	0.00370113	0.00341514	128	118	0.00336624	9.02827e-32	6.30891e+29	1	1	530	0	0	0	15	0	0	0	0
11-123894608-G-T	11-123894609-C-T	nfe	OR10G9	1.44075e-05	5.20946e+16	0.872953	1	1	TRUE	TRUE	TRUE	0.199908	0.000489786	0.000561397	55	63	0.0377647	2.15837e-08	277263166667732	0.666598	1	4837	1	0	0	2	0	0	0	0
11-123908994-T-C	11-123909033-G-A	afr	OR10G7	5.96036e-06	2.3493e+18	1	1	39	TRUE	FALSE	FALSE	3.85558	0.00104577	0.00104577	17	17	0.00310186	1.64924e-07	Inf	1	1	694	0	0	0	2	0	0	0	0
11-123909127-G-T	11-123909128-T-A	afr	OR10G7	3.44063e-07	4.40257e+21	1	1	1	TRUE	TRUE	TRUE	4.17021	0.00190699	0.00190699	31	31	0.0003236	9.67585e-17	3.18196e+28	1	1	691	0	0	0	6	0	0	0	0
11-123909194-T-C	11-123909195-G-A	afr	OR10G7	1.19988e-05	2.56116e+17	0.958274	1	1	TRUE	TRUE	TRUE	4.32871	0.00147656	0.00141504	24	23	0.00548983	NA	NA	NA	NA	694	0	0	2	0	0	0	0	0
11-123909293-G-A	11-123909420-C-T	nfe	OR10G7	4.49846e-06	2.50106e+17	0.969663	1	127	TRUE	FALSE	FALSE	4.56292	0.00112615	0.00116101	128	132	0.015966	1.07675e-31	Inf	0.908998	1	4901	1	0	0	10	0	0	0	0
11-124757679-C-T	11-124761456-G-A	afr	ROBO4	4.38271e-06	806288000000000	0.826705	1	3777	TRUE	FALSE	FALSE	0.210682	0.060869	0.0734361	989	1181	0.0023818	1.03967e-106	7.14109e+16	0.814361	1	577	18	1	0	94	1	0	0	3
11-124757679-C-T	11-124764988-G-A	afr	ROBO4	4.50818e-07	225124	0.960589	0.997965	7309	TRUE	FALSE	FALSE	0.210682	0.060869	0.058838	989	956	0.000395314	2.06698e-117	20713.4	0.946536	0.978182	595	2	0	3	91	0	0	0	3
11-124761456-G-A	11-124764988-G-A	afr	ROBO4	5.44669e-05	254868300000000	0.797365	1	3532	TRUE	FALSE	FALSE	0.482145	0.0734361	0.058838	1181	956	0.0195392	1.43858e-104	Inf	0.804239	1	579	0	0	19	92	0	1	1	3
11-1253773-C-T	11-1256549-A-C	afr	MUC5B	4.12733e-05	13179.2	0.796365	0.946044	2776	TRUE	FALSE	FALSE	0.19003	0.00895105	0.00741994	128	114	0.0154378	1.94617e-10	1545.24	0.459911	0.831584	616	1	0	4	5	0	0	0	0
11-1253773-C-T	11-1262999-C-T	afr	MUC5B	7.56539e-06	30188.8	0.880724	0.949498	9226	TRUE	FALSE	FALSE	0.19003	0.00895105	0.00872519	128	131	0.00377865	3.55061e-22	4.25015e+29	1	1	599	0	0	0	9	0	0	0	0
11-1255486-C-A	11-1272173-C-T	amr	MUC5B	1.47863e-05	4557077000000000	0.919402	1	16687	TRUE	FALSE	FALSE	0.185356	0.00442478	0.00489633	149	162	0.0240096	4.92544e-14	4.52049e+16	0.856077	1	398	1	0	0	6	0	0	0	0
11-1256549-A-C	11-1262999-C-T	afr	MUC5B	2.68329e-05	16759.6	0.800814	0.959833	6450	TRUE	FALSE	FALSE	0.182455	0.00741994	0.00872519	114	131	0.0107318	2.80696e-12	1894.99	0.511183	0.855562	629	4	0	1	6	0	0	0	0
11-1256549-A-C	11-1281251-C-T	amr	MUC5B	1.76557e-06	9.62976e+18	1	1	24702	TRUE	FALSE	FALSE	0.182455	0.000435313	0.000434934	15	15	0.00604606	0.00510861	494.498	0.164825	0.49748	495	2	0	1	1	0	0	0	0
11-1256549-A-C	11-1281873-A-G	amr	MUC5B	1.76557e-06	9.62976e+18	1	1	25324	TRUE	FALSE	FALSE	0.182455	0.000435313	0.000435489	15	15	0.00604606	0.00513128	492.498	0.164818	0.49747	493	2	0	1	1	0	0	0	0
11-1256549-A-C	11-1281885-A-G	amr	MUC5B	1.76557e-06	9.62976e+18	1	1	25336	TRUE	FALSE	FALSE	0.182455	0.000435313	0.000435338	15	15	0.00604606	0.00513128	492.498	0.164818	0.49747	493	2	0	1	1	0	0	0	0
11-126075608-G-A	11-126081361-T-C	afr	RPUSD4	3.13377e-06	1373548	0.989108	0.995746	5753	TRUE	FALSE	FALSE	0.0109437	0.0261402	0.0260891	423	424	0.00183013	5.22694e-66	Inf	1	1	645	0	0	0	38	0	0	0	0
11-1263691-G-A	11-1267582-C-G	eas	MUC5B	7.88191e-05	2091254000000000	0.293722	1	3891	TRUE	FALSE	FALSE	0.166735	0.000556297	0.00189141	10	34	0.0427759	0.930934	0	7.05328e-06	1	264	2	0	1	0	0	0	0	0
11-1263706-T-G	11-1265998-C-A	nfe	MUC5B	1.51771e-06	676.837	0.18567	0.433868	2292	TRUE	FALSE	FALSE	0.166606	0.00197664	0.00201864	220	217	0.00678836	0.946871	0	2.46475e-07	1	4495	2	0	10	0	0	0	0	0
11-1263706-T-G	11-1268475-C-G	fin	MUC5B	1.6698e-09	203648200000000	0.282615	1	4769	TRUE	FALSE	FALSE	0.166606	0.00355114	0.0132414	75	263	2.80559e-05	NA	NA	NA	NA	49	1	0	0	0	0	0	0	0
11-1263706-T-G	11-1270487-C-T	fin	MUC5B	3.82532e-07	6770.52	0.306899	0.941994	6781	TRUE	FALSE	FALSE	0.166606	0.00355114	0.00127639	75	26	0.000881264	NA	NA	NA	NA	49	0	0	0	0	0	0	0	0
11-1263770-G-C	11-1266650-A-C	afr	MUC5B	0.000119442	1.39358e+17	0.954482	1	2880	TRUE	FALSE	FALSE	0.166054	0.00141062	0.00141988	22	21	0.0387157	0.000112225	Inf	1	1	638	0	0	0	1	0	0	0	0
11-1263980-C-T	11-1267383-G-A	afr	MUC5B	8.04574e-05	2.05178e+16	0.9365	1	3403	TRUE	FALSE	FALSE	0.165657	0.00716221	0.00671661	111	104	0.0275819	2.49248e-17	Inf	0.87434	1	658	0	0	1	7	0	0	0	0
11-1264073-T-C	11-1264322-T-G	afr	MUC5B	2.71413e-07	4.44787e+17	0.982985	1	249	TRUE	FALSE	FALSE	0.1655	0.00374338	0.00391402	58	59	0.000263341	0.000478159	Inf	0.499619	1	654	1	0	0	1	0	0	0	0
11-1264073-T-C	11-1269685-A-G	afr	MUC5B	3.11002e-05	2.83509e+16	0.930787	1	5612	TRUE	FALSE	FALSE	0.1655	0.00374338	0.00350422	58	54	0.0121104	1.82942e-07	Inf	1	1	660	0	0	0	2	0	0	0	0
11-1264073-T-C	11-1271507-C-T	afr	MUC5B	3.75593e-06	1.39689e+17	0.948087	1	7434	TRUE	FALSE	FALSE	0.1655	0.00374338	0.00358306	58	55	0.00211203	1.82371e-07	7.5254e+26	1	1	661	0	0	0	2	0	0	0	0
11-1264081-A-G	11-1264091-G-A	afr	MUC5B	9.33884e-06	348268	0.969557	0.989542	10	TRUE	FALSE	TRUE	0.165486	0.0133092	0.0131885	206	204	0.00449131	1.53278e-36	3.02608e+29	1	1	541	0	0	0	18	0	0	0	0
11-1264322-T-G	11-1269685-A-G	afr	MUC5B	2.21358e-05	7.38054e+16	0.91495	1	5363	TRUE	FALSE	FALSE	0.165079	0.00391402	0.00350422	59	54	0.00915456	0.000477378	Inf	0.499619	1	655	0	0	1	1	0	0	0	0
11-1264322-T-G	11-1271507-C-T	afr	MUC5B	1.09982e-05	1.28977e+17	0.931956	1	7185	TRUE	FALSE	FALSE	0.165079	0.00391402	0.00358306	59	55	0.00512654	0.0004766	531405343959730	0.49962	1	656	0	0	1	1	0	0	0	0
11-1266617-C-T	11-1272797-G-T	fin	MUC5B	9.2672e-05	526546900000000	0.789894	1	6180	TRUE	FALSE	FALSE	0.164226	0.0237566	0.0173844	470	373	0.037025	NA	NA	NA	NA	65	0	0	0	0	0	0	0	0
11-1266617-C-T	11-1272797-G-T	nfe	MUC5B	5.01934e-08	210628600000000	0.867575	1	6180	TRUE	FALSE	FALSE	0.164226	0.0113369	0.00968506	1243	1080	0.000480731	2.34684e-183	Inf	0.8571	1	4586	0	0	1	75	0	0	14	1
11-1268006-C-T	11-1268036-C-T	afr	MUC5B	4.25364e-05	4752618000000000	0.499735	1	30	TRUE	FALSE	FALSE	0.164222	0.000524384	0.00107672	8	16	0.015824	NA	NA	NA	NA	NA	NA	NA	NA	NA	NA	NA	NA	NA
11-1268036-C-T	11-1268039-C-G	afr	MUC5B	5.46404e-06	70233.5	0.783238	0.914062	3	TRUE	FALSE	FALSE	0.164222	0.00107672	0.00102124	16	15	0.00288216	NA	NA	NA	NA	641	0	0	0	0	0	0	0	0
11-1281251-C-T	11-1281873-A-G	afr	MUC5B	4.21648e-06	6.40799e+16	0.940355	1	622	TRUE	FALSE	FALSE	0.152957	0.014319	0.0135965	221	208	0.00230651	4.58972e-33	Inf	1	1	648	0	0	0	15	0	0	0	0
11-1281251-C-T	11-1281873-A-G	amr	MUC5B	1.76557e-06	9.62976e+18	1	1	622	TRUE	FALSE	FALSE	0.152957	0.000434934	0.000435489	15	15	0.00604606	8.51929e-12	5.50196e+29	1	1	498	0	0	0	4	0	0	0	0
11-1281251-C-T	11-1281885-A-G	afr	MUC5B	2.51389e-06	3.51493e+16	0.95411	1	634	TRUE	FALSE	FALSE	0.152957	0.014319	0.0137999	221	211	0.00151829	1.00818e-34	Inf	1	1	649	0	0	0	16	0	0	0	0
11-1281251-C-T	11-1281885-A-G	amr	MUC5B	1.76557e-06	9.62976e+18	1	1	634	TRUE	FALSE	FALSE	0.152957	0.000434934	0.000435338	15	15	0.00604606	8.51929e-12	5.50196e+29	1	1	498	0	0	0	4	0	0	0	0
11-1281873-A-G	11-1281885-A-G	afr	MUC5B	2.54532e-06	220044	0.961517	0.987715	12	TRUE	FALSE	FALSE	0.152957	0.0135965	0.0137999	208	211	0.00153568	4.48584e-33	2.2926e+29	1	1	649	0	0	0	15	0	0	0	0
11-1281873-A-G	11-1281885-A-G	amr	MUC5B	1.76557e-06	9.62976e+18	1	1	12	TRUE	FALSE	FALSE	0.152957	0.000435489	0.000435338	15	15	0.00604606	8.58906e-12	1.00854e+29	1	1	497	0	0	0	4	0	0	0	0
11-128774387-G-C	11-128774388-C-A	sas	C11orf45	8.84997e-10	5.82372e+16	0.983231	1	1	TRUE	TRUE	TRUE	1.49311	0.0235544	0.0239464	721	733	1.23319e-05	2.80323e-49	1.24753e+30	1	1	482	0	0	0	28	0	0	0	0
11-128839373-G-A	11-128840476-C-G	afr	ARHGAP32	2.22352e-06	3.28109e+17	1	1	1103	TRUE	FALSE	FALSE	0.0904141	0.00258366	0.00258398	42	42	0.00136771	1.19045e-06	Inf	0.666188	1	694	1	0	0	2	0	0	0	0
11-128839373-G-A	11-128840476-C-G	amr	ARHGAP32	1.76065e-05	1.2838e+20	1	1	1103	TRUE	FALSE	FALSE	0.0904141	0.000173451	0.000173501	6	6	0.0252908	NA	NA	NA	NA	547	0	0	0	0	0	0	0	0
11-128840628-C-T	11-128840878-G-C	afr	ARHGAP32	3.06809e-05	5.74558e+17	0.979106	1	250	TRUE	FALSE	FALSE	0.0933692	0.00295276	0.00289623	48	47	0.0119791	1.40613e-14	2.80532e+27	1	1	683	0	0	0	5	0	0	0	0
11-129739607-T-C	11-129739792-T-C	afr	NFRKB	1.91886e-07	6.00458e+19	1	1	185	TRUE	FALSE	FALSE	0.244065	0.0025843	0.00258525	42	42	0.000203628	5.00848e-10	2.92432e+27	1	1	693	0	0	0	3	0	0	0	0
11-129739804-G-C	11-129743857-G-A	eas	NFRKB	3.55234e-05	93546.2	0.887555	0.957989	4053	TRUE	FALSE	FALSE	0.244306	0.00320757	0.00332244	59	61	0.0227216	3.27247e-07	2.41302e+27	1	1	498	0	0	0	2	0	0	0	0
11-129772240-C-T	11-129772402-C-G	eas	PRDM10	9.13628e-05	2.91167e+17	0.933282	1	162	TRUE	FALSE	FALSE	2.19438	0.000761118	0.00081735	14	15	0.0480728	3.10285e-07	6.33825e+27	1	1	511	0	0	0	2	0	0	0	0
11-129979475-A-T	11-129979476-A-T	eas	APLP2	7.40216e-06	9.45579e+18	1	1	1	TRUE	TRUE	TRUE	0.583096	0.000657462	0.000657174	12	12	0.00613954	NA	NA	NA	NA	NA	NA	NA	NA	NA	NA	NA	NA	NA
11-130785080-C-T	11-130785757-G-C	afr	SNX19	9.47543e-07	2.22266e+18	0.966853	1	677	TRUE	FALSE	FALSE	1.11859	0.00541605	0.00559862	88	91	0.000675473	3.20831e-28	1.12484e+29	1	1	684	0	0	0	12	0	0	0	0
1-113264968-C-T	1-113266753-C-G	afr	FAM19A3	7.54759e-05	31513.7	0.881387	0.980349	1785	TRUE	FALSE	FALSE	14.6118	0.0159113	0.015285	257	236	0.0260889	5.94751e-38	Inf	0.949294	1	662	0	0	1	19	0	0	0	0
11-134023210-G-A	11-134027913-C-T	eas	NCAPD3	5.47503e-06	1.17407e+20	1	1	4703	TRUE	FALSE	FALSE	0.337074	0.00103295	0.00103295	19	19	0.00504282	NA	NA	NA	NA	NA	NA	NA	NA	NA	NA	NA	NA	NA
11-134027922-T-G	11-134028365-G-A	amr	NCAPD3	1.01909e-05	5380381000000000	0.648745	1	443	TRUE	FALSE	FALSE	0.0553698	0.00106998	0.00164816	37	57	0.0193402	3.14082e-07	6.77357e+26	1	1	508	0	0	0	2	0	0	0	0
11-134028324-C-T	11-134062645-C-T	afr	NCAPD3	0.000146361	37309980000000	0.626071	1	34321	TRUE	FALSE	FALSE	0.0553696	0.0190107	0.0300197	309	488	0.0459843	3.47205e-35	1015.69	0.55153	0.925425	652	17	0	2	24	0	0	0	1
11-134048592-G-T	11-134055275-C-T	afr	NCAPD3	2.32511e-09	1.74299e+17	1	1	6683	TRUE	FALSE	FALSE	0.42015	0.0140845	0.0140429	228	228	6.02593e-06	6.24908e-43	2.22435e+30	1	1	674	0	0	0	21	0	0	0	0
1-114377035-A-G	1-114401662-C-T	afr	PTPN22	1.97632e-06	4.76803e+18	1	1	24627	TRUE	FALSE	FALSE	0.0646952	0.000922736	0.000925583	15	15	0.00123454	0.00010235	Inf	1	1	696	0	0	0	1	0	0	0	0
11-14480121-T-C	11-14498499-C-T	afr	COPB1	0.000133188	5.95629e+22	1	1	18378	TRUE	FALSE	FALSE	0.000142676	0.000617589	0.000615157	10	10	0.0424053	0.000102506	Inf	1	1	695	0	0	0	1	0	0	0	0
1-114682424-G-A	1-114682425-G-C	afr	SYT6	3.07421e-07	1.10912e+18	1	1	1	TRUE	FALSE	TRUE	9.20894	0.00322381	0.00322301	52	52	0.000293396	1.50944e-24	Inf	1	1	679	0	0	0	10	0	0	0	0
11-14990404-A-T	11-14992735-C-G	afr	CALCA	1.00124e-08	7.69755e+17	1	1	2331	TRUE	FALSE	FALSE	0.191154	0.00775098	0.00775098	126	126	2.03077e-05	1.10155e-36	Inf	1	1	680	0	0	0	17	0	0	0	0
11-14990404-A-T	11-14992735-C-G	amr	CALCA	2.7818e-05	4.64642e+18	0.966639	1	2331	TRUE	FALSE	FALSE	0.191154	0.000838344	0.000867253	29	30	0.0356103	4.70641e-18	Inf	1	1	541	0	0	0	7	0	0	0	0
11-14990404-A-T	11-14992735-C-G	nfe	CALCA	1.05689e-05	5.00486e+17	0.924976	1	2331	TRUE	FALSE	FALSE	0.191154	0.000325223	0.000351667	37	40	0.0302881	NA	NA	NA	NA	4911	0	0	0	0	0	0	0	0
11-15247307-C-A	11-15247310-T-G	afr	INSC	2.53212e-05	2.21449e+19	1	1	3	TRUE	FALSE	TRUE	0.793454	0.000841751	0.000841206	13	13	0.0101971	NA	NA	NA	NA	661	0	0	0	0	0	0	0	0
11-15247307-C-A	11-15247310-T-G	amr	INSC	2.07349e-05	2404437	0.979316	0.989604	3	TRUE	FALSE	TRUE	0.793454	0.00380107	0.00379974	131	131	0.0285279	8.38185e-12	1.38099e+29	1	1	500	0	0	0	4	0	0	0	0
11-15247307-C-A	11-15247310-T-G	fin	INSC	1.01098e-07	2.29772e+17	1	1	3	TRUE	FALSE	TRUE	0.793454	0.0125453	0.0125383	270	270	0.000344882	NA	NA	NA	NA	71	0	0	0	0	0	0	0	0
11-15247307-C-A	11-15247310-T-G	nfe	INSC	5.39469e-07	7150055	0.988496	0.996125	3	TRUE	FALSE	TRUE	0.793454	0.00469113	0.00467397	529	527	0.00303894	1.31773e-136	1.64123e+29	1	1	4735	0	0	0	57	0	0	0	0
1-115321903-G-GCT	1-115321907-T-TCTGTTTTCCTGTTGCAAGTCTCTAATCTGTGTGTTCTCTTGGGACAGCA	eas	SIKE1	1.12515e-05	2.5599e+16	0.66637	1	4	FALSE	FALSE	FALSE	0.267143	0.00131047	0.000874508	24	16	0.00870515	NA	NA	NA	NA	NA	NA	NA	NA	NA	NA	NA	NA	NA
11-1629400-GC-G	11-1629402-C-G	amr	KRTAP5-3	1.85055e-06	5.9631e+17	1	1	2	FALSE	FALSE	FALSE	0.0610662	0.000347122	0.000347122	12	12	0.00624838	0.000134705	7.19733e+26	1	1	537	0	0	0	1	0	0	0	0
11-1642881-G-A	11-1642882-A-G	afr	KRTAP5-4	6.06998e-08	1.52882e+18	1	1	1	TRUE	TRUE	TRUE	1.14367	0.00603459	0.00603384	97	97	7.79639e-05	3.31387e-15	Inf	1	1	689	0	0	0	3	0	0	0	1
11-17167217-C-G	11-17191071-T-C	afr	PIK3C2A	1.16716e-05	2.37382e+18	1	1	23854	TRUE	FALSE	FALSE	0.00058392	0.000680272	0.000676756	11	11	0.00538875	0.000102662	Inf	1	1	694	0	0	0	1	0	0	0	0
11-18159641-A-G	11-18159644-C-T	afr	MRGPRX3	3.16537e-05	3.75274e+18	1	1	3	TRUE	FALSE	FALSE	0.404109	0.00130825	0.00130809	21	21	0.0123054	1.64435e-07	Inf	1	1	695	0	0	0	2	0	0	0	0
11-18195629-G-T	11-18195743-G-C	afr	MRGPRX4	5.44269e-06	3.6925e+18	1	1	114	TRUE	FALSE	FALSE	0.0915214	0.000984252	0.000986923	16	16	0.0028743	1.64924e-07	Inf	1	1	694	0	0	0	2	0	0	0	0
11-18291289-T-C	11-18291292-T-A	afr	SAA1	8.58482e-07	9.73006e+17	0.986239	1	3	TRUE	FALSE	TRUE	0.607384	0.00449231	0.00443131	73	72	0.000619867	1.31611e-14	Inf	1	1	692	0	0	0	5	0	0	0	0
11-18291289-T-C	11-18291292-T-A	amr	SAA1	5.20157e-06	8.28663e+25	1	1	3	TRUE	FALSE	TRUE	0.607384	0.000433777	0.000433777	15	15	0.0122365	NA	NA	NA	NA	548	0	0	0	0	0	0	0	0
11-18291289-T-C	11-18291293-T-C	afr	SAA1	8.58482e-07	9.73006e+17	0.986239	1	4	TRUE	FALSE	TRUE	0.607384	0.00449231	0.00443131	73	72	0.000619867	1.31611e-14	Inf	1	1	692	0	0	0	5	0	0	0	0
11-18291289-T-C	11-18291293-T-C	amr	SAA1	5.20157e-06	8.28663e+25	1	1	4	TRUE	FALSE	TRUE	0.607384	0.000433777	0.000433777	15	15	0.0122365	NA	NA	NA	NA	548	0	0	0	0	0	0	0	0
11-18291289-T-C	11-18291294-T-A	afr	SAA1	8.58482e-07	9.73006e+17	0.986239	1	5	TRUE	FALSE	TRUE	0.607384	0.00449231	0.00443131	73	72	0.000619867	1.31611e-14	Inf	1	1	692	0	0	0	5	0	0	0	0
11-18291289-T-C	11-18291294-T-A	amr	SAA1	5.20157e-06	8.28663e+25	1	1	5	TRUE	FALSE	TRUE	0.607384	0.000433777	0.000433777	15	15	0.0122365	NA	NA	NA	NA	548	0	0	0	0	0	0	0	0
11-18291292-T-A	11-18291293-T-C	afr	SAA1	2.32097e-08	1.34533e+18	1	1	1	TRUE	TRUE	TRUE	0.60738	0.00443131	0.00443131	72	72	3.51537e-05	1.31611e-14	Inf	1	1	692	0	0	0	5	0	0	0	0
11-18291292-T-A	11-18291293-T-C	amr	SAA1	5.20157e-06	8.28663e+25	1	1	1	TRUE	TRUE	TRUE	0.60738	0.000433777	0.000433777	15	15	0.0122365	NA	NA	NA	NA	548	0	0	0	0	0	0	0	0
11-18291292-T-A	11-18291294-T-A	afr	SAA1	2.32097e-08	1.34533e+18	1	1	2	TRUE	TRUE	TRUE	0.60738	0.00443131	0.00443131	72	72	3.51537e-05	1.31611e-14	Inf	1	1	692	0	0	0	5	0	0	0	0
11-18291292-T-A	11-18291294-T-A	amr	SAA1	5.20157e-06	8.28663e+25	1	1	2	TRUE	TRUE	TRUE	0.60738	0.000433777	0.000433777	15	15	0.0122365	NA	NA	NA	NA	548	0	0	0	0	0	0	0	0
11-18291293-T-C	11-18291294-T-A	afr	SAA1	2.32097e-08	1.34533e+18	1	1	1	TRUE	TRUE	TRUE	0.607379	0.00443131	0.00443131	72	72	3.51537e-05	1.31611e-14	Inf	1	1	692	0	0	0	5	0	0	0	0
11-18291293-T-C	11-18291294-T-A	amr	SAA1	5.20157e-06	8.28663e+25	1	1	1	TRUE	TRUE	TRUE	0.607379	0.000433777	0.000433777	15	15	0.0122365	NA	NA	NA	NA	548	0	0	0	0	0	0	0	0
11-18309476-G-A	11-18313293-A-T	afr	HPS5	2.35232e-05	2.31568e+16	0.899945	1	3817	TRUE	FALSE	FALSE	0.375258	0.000615233	0.000553642	10	9	0.00956555	NA	NA	NA	NA	697	0	0	0	0	0	0	0	0
11-18318444-G-A	11-18327000-A-T	afr	HPS5	1.13151e-05	3.08915e+18	1	1	8556	TRUE	FALSE	FALSE	0.0863587	0.000984252	0.000984252	16	16	0.0052491	1.64435e-07	Inf	1	1	695	0	0	0	2	0	0	0	0
1-118483460-C-T	1-118491052-T-G	afr	WDR3	4.17506e-05	10654.7	0.885891	0.941218	7592	TRUE	FALSE	FALSE	0.0463113	0.0263093	0.0262445	426	426	0.0155919	5.84964e-54	2.58168e+17	0.938016	1	664	2	0	0	31	0	0	0	0
1-11854085-T-A	1-11854086-C-G	afr	MTHFR	7.39568e-05	1.04973e+19	1	1	1	TRUE	TRUE	TRUE	0.992467	0.000492247	0.000492368	8	8	0.0256932	NA	NA	NA	NA	694	0	0	0	0	0	0	0	0
1-11854085-T-A	1-11854086-C-G	fin	MTHFR	1.53037e-06	6.51412e+17	1	1	1	TRUE	TRUE	TRUE	0.992467	0.00377517	0.00377904	81	81	0.00219196	0.000658123	Inf	1	1	121	0	0	0	1	0	0	0	0
1-11854085-T-A	1-11854086-C-G	nfe	MTHFR	1.13397e-09	4.91233e+16	1	1	1	TRUE	TRUE	TRUE	0.992467	0.00241244	0.0024124	274	274	1.89395e-05	5.44459e-51	5.23919e+27	1	1	4749	0	0	0	17	0	0	0	0
11-18735426-T-C	11-18739502-T-G	afr	IGSF22	2.16411e-07	5.3869e+17	0.980071	1	4076	TRUE	FALSE	FALSE	3.5964	0.00653722	0.00638957	101	99	0.00022555	3.21423e-19	7.39153e+16	0.888212	1	652	0	0	1	8	0	0	0	0
11-18739504-C-T	11-18739517-C-T	afr	IGSF22	1.00919e-05	159312	0.947485	0.98292	13	TRUE	FALSE	FALSE	7.02	0.010133	0.00994061	157	154	0.00475352	4.60876e-43	1.3221e+17	0.918594	1	642	2	0	0	21	0	0	0	1
11-18955412-T-C	11-18955413-G-A	nfe	MRGPRX1	1.51548e-05	6.91524e+16	0.97142	1	1	TRUE	TRUE	TRUE	3.38212	0.000308778	0.000299945	35	34	0.0394627	1.26629e-12	Inf	1	1	4890	0	0	0	3	0	0	0	0
11-19256306-C-T	11-19256378-C-T	amr	E2F8	2.35078e-05	3.62321e+16	0.833309	1	72	TRUE	FALSE	FALSE	14.2332	0.000173984	0.000144559	6	5	0.0315046	NA	NA	NA	NA	547	0	0	0	0	0	0	0	0
11-19256306-C-T	11-19256378-C-T	fin	E2F8	2.76313e-05	9792533000000000	0.999999	1	72	TRUE	FALSE	FALSE	14.2332	0.000696767	0.000692969	15	15	0.0145015	NA	NA	NA	NA	123	0	0	0	0	0	0	0	0
1-119923724-T-G	1-119923751-G-A	afr	HAO2	1.09782e-09	3.89996e+17	0.997757	1	27	TRUE	FALSE	FALSE	0.0866474	0.125339	0.125523	2036	2040	3.38713e-06	2.15524e-202	Inf	1	1	507	0	0	0	150	0	0	0	24
1-119923724-T-G	1-119923751-G-A	amr	HAO2	3.70767e-07	4.83715e+17	0.995787	1	27	TRUE	FALSE	FALSE	0.0866474	0.00688538	0.00691031	238	239	0.0022457	7.58007e-36	4.10489e+29	1	1	515	0	0	0	13	0	0	0	2
1-119923724-T-G	1-119923751-G-A	nfe	HAO2	4.15333e-08	5.17029e+18	1	1	27	TRUE	FALSE	FALSE	0.0866474	0.00080237	0.000801564	91	91	0.000406792	NA	NA	NA	NA	4903	0	0	0	0	0	0	0	0
1-120056817-T-TG	1-120056818-C-CAA	nfe	HSD3B1	7.39767e-08	7.94884e+16	0.937484	1	1	FALSE	FALSE	FALSE	0.360001	0.000264476	0.000282102	30	32	0.000638514	1.13256e-53	Inf	1	1	4894	0	0	0	18	0	0	0	0
1-120056817-T-TG	1-120056820-A-G	nfe	HSD3B1	1.69576e-06	945132	0.876328	0.952132	3	FALSE	FALSE	FALSE	0.360001	0.000264476	0.00025561	30	29	0.0072917	1.13256e-53	Inf	1	1	4894	0	0	0	18	0	0	0	0
1-120056818-C-CAA	1-120056820-A-G	nfe	HSD3B1	6.9246e-06	395483	0.80448	0.942192	2	FALSE	FALSE	FALSE	0.360001	0.000282102	0.00025561	32	29	0.0222981	1.13256e-53	Inf	1	1	4894	0	0	0	18	0	0	0	0
11-20409641-T-A	11-20529889-A-G	afr	PRMT3	1.97406e-06	6.08599e+16	0.965338	1	120248	TRUE	FALSE	FALSE	0.00125745	0.00536706	0.00517241	87	84	0.00123379	1.50363e-14	Inf	1	1	674	0	0	0	5	0	0	0	0
1-120459205-C-T	1-120459251-G-T	amr	NOTCH2	4.4022e-05	4.64022e+18	1	1	46	TRUE	FALSE	FALSE	0.0351455	0.000636132	0.000636022	22	22	0.0492308	NA	NA	NA	NA	547	1	0	0	0	0	0	0	0
11-20623066-C-G	11-20623171-C-A	afr	SLC6A5	2.04896e-08	3.06773e+16	0.986641	1	105	TRUE	FALSE	FALSE	0.605917	0.0644461	0.063624	1039	1026	3.16923e-05	1.22694e-121	Inf	1	1	574	0	0	0	81	0	0	0	5
11-20623066-C-G	11-20623171-C-A	nfe	SLC6A5	8.13655e-06	1.99469e+17	0.952372	1	105	TRUE	FALSE	FALSE	0.605917	0.000177085	0.000188034	20	21	0.0254137	1.31998e-12	6.89483e+24	1	1	4824	0	0	0	3	0	0	0	0
1-12089845-C-T	1-12089946-C-G	eas	MIIP	4.44801e-06	1950115000000000	0.867711	1	101	TRUE	FALSE	FALSE	1.1905	0.0389016	0.0446604	714	818	0.00432429	2.91573e-62	Inf	0.914413	1	439	4	0	0	43	0	0	0	1
11-22242721-G-A	11-22257740-G-C	afr	ANO5	3.77882e-06	601679	0.973962	0.989912	15019	TRUE	FALSE	FALSE	0.365225	0.0102368	0.0101513	166	165	0.00212388	2.02583e-26	Inf	1	1	684	0	0	0	11	0	0	0	0
11-22242721-G-A	11-22257740-G-C	amr	ANO5	2.97454e-06	4.42926e+18	1	1	15019	TRUE	FALSE	FALSE	0.365225	0.000610749	0.000608378	21	21	0.00813345	2.70608e-07	Inf	1	1	546	0	0	0	2	0	0	0	0
1-12304403-G-T	1-12343429-A-T	afr	VPS13D	3.82478e-09	3.81272e+17	0.989939	1	39026	TRUE	FALSE	FALSE	0.0816918	0.00609456	0.00615157	99	100	9.01141e-06	1.31611e-14	Inf	1	1	692	0	0	0	5	0	0	0	0
11-233377-CG-C	11-233380-C-A	nfe	SIRT3	5.47611e-08	8.28801e+21	1	1	3	FALSE	FALSE	FALSE	0.00606524	0.00076679	0.00076602	87	87	0.000513122	6.63032e-19	Inf	1	1	4894	0	0	0	5	0	0	0	0
1-12336817-C-G	1-12567127-C-G	amr	VPS13D	8.62208e-06	3.94198e+16	0.93098	1	230310	TRUE	FALSE	FALSE	0.0984599	0.000838538	0.000780798	29	27	0.017002	NA	NA	NA	NA	547	0	0	0	0	0	0	0	0
1-12351129-A-G	1-12371900-A-G	afr	VPS13D	1.54903e-05	4.42879e+18	1	1	20771	TRUE	FALSE	FALSE	0.0328291	0.00129199	0.00129183	21	21	0.00674339	1.6591e-07	7.09002e+27	1	1	692	0	0	0	2	0	0	0	0
1-1269314-CG-C	1-1269320-C-T	afr	TAS1R3	0.000139095	6.89828e+18	1	1	6	FALSE	FALSE	FALSE	0.379663	0.000865743	0.000848675	13	13	0.0439858	NA	NA	NA	NA	NA	NA	NA	NA	NA	NA	NA	NA	NA
1-12854074-C-A	1-12854233-A-C	sas	PRAMEF1	1.61014e-05	323045	0.964099	0.991003	159	TRUE	FALSE	FALSE	0.94474	0.0124337	0.0126827	380	387	0.0318267	9.35956e-52	1.62955e+30	1	1	480	0	0	0	30	0	0	0	0
1-12854074-C-A	1-12854251-C-A	sas	PRAMEF1	3.09079e-05	199401	0.954487	0.988628	177	TRUE	FALSE	FALSE	0.94474	0.0124337	0.0127207	380	389	0.0456921	9.35956e-52	1.62955e+30	1	1	480	0	0	0	30	0	0	0	0
1-12854233-A-C	1-12854251-C-A	sas	PRAMEF1	1.08731e-07	1.32596e+17	0.994792	1	18	TRUE	FALSE	FALSE	0.864604	0.0126827	0.0127207	387	389	0.000741707	9.35956e-52	1.62955e+30	1	1	480	0	0	0	30	0	0	0	0
1-12855598-A-T	1-12855599-C-G	eas	PRAMEF1	3.47508e-06	2.40758e+19	1	1	1	TRUE	TRUE	FALSE	0.703184	0.000274544	0.000274907	5	5	0.00379323	0.000144682	Inf	1	1	502	0	0	0	1	0	0	0	0
1-12907326-C-T	1-12907329-C-T	sas	HNRNPCL1\x3bHNRNPCL3\x3bHNRNPCL4	2.68299e-07	1.1639e+16	0.991998	1	3	TRUE	FALSE	TRUE	0.718895	0.00818331	0.00824769	250	252	0.0014984	1.22734e-38	Inf	1	1	488	0	0	0	20	0	0	0	0
1-12907326-C-T	1-12907373-T-A	sas	HNRNPCL1\x3bHNRNPCL3\x3bHNRNPCL4	3.14708e-05	1.76777e+16	0.928785	1	47	TRUE	FALSE	FALSE	0.718895	0.00818331	0.00880985	250	269	0.0463781	4.9626e-40	2.65258e+29	1	1	487	0	0	0	21	0	0	0	0
1-12907329-C-T	1-12907373-T-A	sas	HNRNPCL1\x3bHNRNPCL3\x3bHNRNPCL4	2.6475e-05	4.3853e+16	0.936277	1	44	TRUE	FALSE	FALSE	0.718896	0.00824769	0.00880985	252	269	0.0404122	1.27748e-38	Inf	1	1	487	0	0	0	20	0	0	0	0
1-12907683-G-A	1-12907701-G-C	afr	HNRNPCL1\x3bHNRNPCL3\x3bHNRNPCL4	4.78511e-07	2.20198e+17	0.985383	1	18	TRUE	FALSE	FALSE	0.718716	0.00869565	0.00878533	136	138	0.000416465	8.05956e-40	4.72404e+29	1	1	674	0	0	0	19	0	0	0	0
1-12921248-A-G	1-12921255-C-T	eas	PRAMEF2	4.86199e-05	1.11329e+16	0.799912	1	7	TRUE	FALSE	FALSE	1.51435	0.000436634	0.000545613	8	10	0.0289537	3.14082e-07	6.77357e+26	1	1	508	0	0	0	2	0	0	0	0
1-12942938-A-T	1-12942941-T-G	afr	PRAMEF4	3.63536e-19	29169	0.927632	0.96576	3	TRUE	FALSE	FALSE	1.28724	0.0252892	0.0254545	376	378	8.47948e-14	2.5999e-24	Inf	1	1	643	0	0	0	10	0	0	0	0
1-12942938-A-T	1-12942941-T-G	nfe	PRAMEF4	2.2124e-06	2.59173e+17	0.972964	1	3	TRUE	FALSE	FALSE	1.28724	0.000335212	0.000325774	37	36	0.00912579	NA	NA	NA	NA	4889	0	0	0	0	0	0	0	0
1-12942938-A-T	1-12942963-C-T	afr	PRAMEF4	2.48478e-13	2285.87	0.762974	0.899349	25	TRUE	FALSE	FALSE	1.28724	0.0252892	0.0265369	376	398	2.81347e-09	3.67959e-24	1.5499e+29	1	1	621	0	0	0	10	0	0	0	0
1-12942938-A-T	1-12942981-C-T	afr	PRAMEF4	4.015e-14	54345.4	0.830726	0.99619	43	TRUE	FALSE	FALSE	1.28724	0.0252892	0.0309857	376	447	1.22355e-09	1.1763e-22	5.82184e+16	0.908359	1	615	1	0	0	10	0	0	0	0
1-12942941-T-G	1-12942963-C-T	afr	PRAMEF4	4.68254e-14	6338.45	0.846126	0.944516	22	TRUE	FALSE	FALSE	1.28716	0.0254545	0.0265369	378	398	1.22355e-09	1.01639e-27	2.29982e+29	1	1	621	0	0	0	12	0	0	0	0
1-12942941-T-G	1-12942981-C-T	afr	PRAMEF4	7.54516e-15	2081444000000000	0.84166	1	40	TRUE	FALSE	FALSE	1.28716	0.0254545	0.0309857	378	447	1.22355e-09	3.91809e-26	2.91561e+16	0.922335	1	615	1	0	0	12	0	0	0	0
1-12942963-C-T	1-12942981-C-T	afr	PRAMEF4	3.80709e-14	2052481000000000	0.887402	1	18	TRUE	FALSE	FALSE	1.28653	0.0265369	0.0309857	398	447	1.22355e-09	4.60569e-39	Inf	1	1	614	0	0	0	19	0	0	0	0
11-3038469-C-T	11-3063475-G-A	fin	CARS	7.38458e-06	7.20048e+18	1	1	25006	TRUE	FALSE	FALSE	0.0682729	0.000831562	0.000910378	18	18	0.00595432	NA	NA	NA	NA	120	0	0	0	0	0	0	0	0
1-1322741-T-A	1-1322742-C-T	afr	CCNL2	2.91268e-06	9.2169e+18	1	1	1	TRUE	TRUE	TRUE	0.567975	0.000615233	0.000615233	10	10	0.00172161	NA	NA	NA	NA	NA	NA	NA	NA	NA	NA	NA	NA	NA
11-32634988-A-C	11-32635078-G-A	amr	CCDC73	7.26955e-06	1.1585e+18	1	1	90	TRUE	FALSE	FALSE	0.0013022	0.00192892	0.00191171	66	66	0.0150743	2.09638e-18	1.71343e+28	1	1	498	0	0	0	5	0	0	0	1
11-32634988-A-C	11-32635078-G-A	nfe	CCDC73	2.73886e-08	5.86408e+17	0.996866	1	90	TRUE	FALSE	FALSE	0.0013022	0.00283462	0.00281747	320	319	0.000284868	1.47338e-90	Inf	1	1	4765	0	0	0	32	0	0	0	1
11-32634988-A-C	11-32635078-G-A	sas	CCDC73	2.87051e-06	4.21025e+17	0.995421	1	90	TRUE	FALSE	FALSE	0.0013022	0.00719826	0.00718954	219	220	0.00836411	3.59514e-23	1.26512e+30	1	1	494	0	0	0	10	0	0	0	0
11-32874843-T-A	11-32874844-C-A	afr	PRRG4	6.3715e-09	2.34259e+17	1	1	1	TRUE	TRUE	TRUE	0.0344961	0.0110127	0.0110127	179	179	1.38118e-05	3.15283e-28	Inf	1	1	685	0	0	0	12	0	0	0	0
11-32874843-T-A	11-32874844-C-A	nfe	PRRG4	3.71169e-07	74643570000000	0.999986	0.999993	1	TRUE	TRUE	TRUE	0.0344961	0.000286082	0.000285944	32	32	0.00225355	8.03037e-16	1.38042e+26	1	1	4883	0	0	0	4	0	0	0	0
11-32874843-T-A	11-32874844-C-A	sas	PRRG4	1.00776e-06	1.26625e+19	1	1	1	TRUE	TRUE	TRUE	0.0344961	0.000359407	0.000359454	11	11	0.00385878	NA	NA	NA	NA	510	0	0	0	0	0	0	0	0
11-33308074-A-C	11-33308298-G-A	eas	HIPK3	5.17281e-05	3.8064e+18	1	1	224	TRUE	FALSE	FALSE	0.000800303	0.000815483	0.000817171	15	15	0.030356	NA	NA	NA	NA	NA	NA	NA	NA	NA	NA	NA	NA	NA
11-33564620-T-C	11-33682541-C-G	afr	KIAA1549L	0.000129022	7.02416e+18	1	1	117921	TRUE	FALSE	FALSE	0.0968229	0.000645995	0.000719011	10	10	0.0413498	NA	NA	NA	NA	NA	NA	NA	NA	NA	NA	NA	NA	NA
11-33564883-C-G	11-33564886-C-A	afr	KIAA1549L	4.80841e-05	6.07435e+18	1	1	3	TRUE	FALSE	TRUE	0.0968229	0.000645828	0.000645828	10	10	0.0175904	NA	NA	NA	NA	NA	NA	NA	NA	NA	NA	NA	NA	NA
11-376438-G-A	11-376439-A-T	afr	B4GALNT4	1.83523e-08	3.31148e+17	1	1	1	TRUE	TRUE	TRUE	1.50201	0.00779598	0.00779907	118	118	2.99267e-05	8.20836e-16	3.57002e+28	1	1	485	0	0	0	6	0	0	0	0
1-1396196-C-A	1-1396198-T-A	amr	ATAD3C	9.36244e-07	1.00988e+19	1	1	2	TRUE	FALSE	FALSE	0.674633	0.000435136	0.00043506	15	15	0.00389399	NA	NA	NA	NA	NA	NA	NA	NA	NA	NA	NA	NA	NA
11-406440-G-T	11-406441-T-C	afr	SIGIRR	2.37299e-05	4.59752e+18	1	1	1	TRUE	TRUE	TRUE	0.857212	0.00117983	0.00117954	19	19	0.0096395	NA	NA	NA	NA	697	0	0	0	0	0	0	0	0
1-14106705-G-A	1-14109080-A-G	afr	PRDM2	6.23063e-06	2.00864e+17	0.981071	1	2375	TRUE	FALSE	FALSE	0.0497449	0.00327767	0.00320315	53	52	0.00321953	5.14372e-10	Inf	1	1	687	0	0	0	3	0	0	0	0
1-14106705-G-A	1-14109080-A-G	amr	PRDM2	3.2758e-05	2.5883e+19	1	1	2375	TRUE	FALSE	FALSE	0.0497449	0.000237487	0.000231321	8	8	0.04044	NA	NA	NA	NA	546	0	0	0	0	0	0	0	0
1-14109121-C-G	1-14109127-G-A	nfe	PRDM2	1.05242e-05	1.47141e+19	1	1	6	TRUE	FALSE	TRUE	0.0499696	0.000202868	0.000202958	23	23	0.0301782	1.25215e-12	Inf	1	1	4908	0	0	0	3	0	0	0	0
1-1412659-G-T	1-1421954-G-A	afr	ATAD3B	0.000142952	6886.78	0.923259	0.969166	9295	TRUE	FALSE	FALSE	0.676343	0.105429	0.10581	1705	1679	0.0450466	1.78109e-148	9872.54	0.935232	0.977733	527	0	0	3	136	6	0	0	4
1-1412659-G-T	1-1421954-G-A	amr	ATAD3B	1.86774e-06	4.9976e+17	0.993259	1	9295	TRUE	FALSE	FALSE	0.676343	0.00428365	0.0043231	148	149	0.00627712	9.01012e-38	Inf	0.951488	1	523	0	0	0	19	1	0	0	0
1-1430971-C-T	1-1431109-G-A	amr	ATAD3B	5.44247e-06	4.24959e+16	0.970474	1	138	TRUE	FALSE	FALSE	0.678414	0.00393632	0.00382321	136	132	0.0126375	1.62572e-23	7.0716e+28	1	1	535	0	0	0	10	0	0	0	0
11-43427460-A-C	11-43427469-A-C	eas	TTC17	2.77153e-09	6.42468e+17	1	1	9	TRUE	FALSE	TRUE	0.00120797	0.00610221	0.00611287	112	112	1.38164e-05	6.27246e-14	Inf	1	1	508	0	0	0	5	0	0	0	0
11-44129771-C-T	11-44129782-A-T	afr	EXT2	5.03571e-06	2.69698e+18	1	1	11	TRUE	FALSE	FALSE	0.436293	0.00092285	0.000923077	15	15	0.0026866	5.26014e-10	2.78562e+26	1	1	682	0	0	0	3	0	0	0	0
11-4470990-T-C	11-4471146-G-A	afr	OR52K2	3.58297e-07	1.09739e+17	0.975948	1	156	TRUE	FALSE	FALSE	0.279524	0.0100886	0.0103346	164	168	0.000333491	4.70859e-35	Inf	1	1	681	0	0	0	16	0	0	0	0
11-4470990-T-C	11-4471335-A-C	afr	OR52K2	3.58297e-07	1.09739e+17	0.975948	1	345	TRUE	FALSE	FALSE	0.279524	0.0100886	0.0103346	164	168	0.000333491	4.70859e-35	Inf	1	1	681	0	0	0	16	0	0	0	0
11-4471146-G-A	11-4471335-A-C	afr	OR52K2	1.05967e-09	4.32741e+17	1	1	189	TRUE	FALSE	FALSE	0.286445	0.0103346	0.0103346	168	168	3.29558e-06	4.70859e-35	Inf	1	1	681	0	0	0	16	0	0	0	0
1-144864187-C-T	1-144930960-T-C	afr	PDE4DIP	2.06052e-06	3343.3	0.806184	0.942744	66773	TRUE	FALSE	FALSE	0.149768	0.0350476	0.0320975	567	516	0.0012796	4.4241e-78	Inf	1	1	640	0	0	0	48	0	0	0	0
1-144868094-T-C	1-144903149-T-C	afr	PDE4DIP	1.29206e-05	9.69311e+16	0.895555	1	35055	TRUE	FALSE	FALSE	0.150506	0.00264681	0.00295276	43	48	0.00582927	8.60087e-19	1.0886e+29	1	1	689	0	0	0	7	0	0	0	0
1-144931044-GC-G	1-144931047-A-T	amr	PDE4DIP	3.20529e-05	1.10217e+17	0.949972	1	3	FALSE	FALSE	FALSE	3.01151	0.000549451	0.000578302	19	20	0.0397264	NA	NA	NA	NA	NA	NA	NA	NA	NA	NA	NA	NA	NA
1-145296424-G-T	1-145365369-T-G	amr	NBPF10	7.33372e-06	5049341000000000	0.88985	1	68945	TRUE	FALSE	FALSE	0	0.00234389	0.00264136	81	91	0.0151929	3.07431e-16	4182.98	0.708402	0.887616	519	2	0	1	8	0	0	0	0
1-145299787-T-G	1-145299808-T-C	fin	NBPF10	3.03972e-05	15774.8	0.585862	0.897727	21	TRUE	FALSE	FALSE	0	0.0018315	0.00121519	33	24	0.0154503	NA	NA	NA	NA	72	0	0	0	0	0	0	0	0
1-145561169-A-G	1-145562108-T-C	amr	ANKRD35	1.4314e-05	1.09556e+17	0.925015	1	939	TRUE	FALSE	FALSE	9.0537	0.00286359	0.00316343	99	107	0.0240096	9.64005e-22	5.63088e+28	1	1	536	0	0	0	9	0	0	0	0
1-145561169-A-G	1-145562108-T-C	nfe	ANKRD35	6.92826e-06	9.69656e+16	0.939377	1	939	TRUE	FALSE	FALSE	9.0537	0.000272657	0.000296283	31	33	0.0222981	NA	NA	NA	NA	4784	0	0	0	0	0	0	0	0
1-145562990-G-T	1-145563071-T-C	afr	ANKRD35	6.13281e-07	1.8879e+17	0.989283	1	81	TRUE	FALSE	FALSE	0.339557	0.0182218	0.0179336	282	285	0.000472291	6.63259e-45	Inf	1	1	605	0	0	0	23	0	0	0	0
11-4566446-C-T	11-4567313-G-A	afr	OR52M1	0.000116632	943633900000000	0.682563	1	867	TRUE	FALSE	FALSE	1.05601	0.0177073	0.0121276	287	197	0.0379103	4.21834e-59	Inf	0.836571	1	658	0	0	5	29	0	0	2	3
11-4592787-AT-A	11-4592790-C-A	afr	C11orf40	1.9039e-05	3.68994e+18	1	1	3	FALSE	FALSE	FALSE	2.14449	0.000733431	0.00072636	11	11	0.00802758	0.000112599	Inf	1	1	636	0	0	0	1	0	0	0	0
11-4593487-T-G	11-4594640-G-C	sas	C11orf40	1.48534e-07	2.32258e+17	0.994317	1	1153	TRUE	FALSE	FALSE	0.41388	0.00575126	0.00578205	176	177	0.000950193	6.5296e-25	1.81324e+30	1	1	498	0	0	0	11	0	0	0	0
11-4608595-G-T	11-4608596-C-T	afr	OR52I2	1.31204e-06	1.57889e+18	1	1	1	TRUE	TRUE	FALSE	0.161212	0.00111469	0.00111579	18	18	0.000878902	NA	NA	NA	NA	NA	NA	NA	NA	NA	NA	NA	NA	NA
1-146398294-C-G	1-146398309-G-T	afr	NBPF12	1.01199e-11	2.7364e+17	0.991083	1	15	TRUE	FALSE	FALSE	8.47849	0.00765375	0.0076576	113	112	9.00942e-08	NA	NA	NA	NA	687	0	0	0	0	0	0	0	0
1-146466055-C-G	1-146466075-C-G	eas	NBPF10\x3bNBPF12\x3bNBPF19\x3bNBPF20	3.92975e-07	99130500000000	0.849983	1	20	TRUE	FALSE	FALSE	10.3384	0.0118726	0.0101884	202	172	0.000639815	NA	NA	NA	NA	470	0	0	0	0	0	0	0	0
1-146466055-C-G	1-146466075-C-G	nfe	NBPF10\x3bNBPF12\x3bNBPF19\x3bNBPF20	3.8654e-06	31004.5	0.658657	0.891528	20	TRUE	FALSE	FALSE	10.3384	0.00101398	0.000844362	111	92	0.0142632	NA	NA	NA	NA	4710	0	0	0	0	0	0	0	0
11-46745069-G-GCCAGGA	11-46745070-T-TC	nfe	F2	1.96118e-09	2497267000000000	0.480837	1	1	FALSE	FALSE	FALSE	0.0835461	0.000732187	0.000352989	79	38	3.09116e-05	NA	NA	NA	NA	NA	NA	NA	NA	NA	NA	NA	NA	NA
1-147091250-T-G	1-147094305-A-G	sas	BCL9	3.90028e-06	6.34062e+18	1	1	3055	TRUE	FALSE	FALSE	0.345937	0.000784519	0.000783955	24	24	0.0105358	0.000149087	2.77656e+26	1	1	488	0	0	0	1	0	0	0	0
1-147121997-T-C	1-147121998-C-T	eas	ACP6	3.96746e-06	3.97988e+18	1	1	1	TRUE	TRUE	FALSE	0.294423	0.000919435	0.000919329	16	16	0.00412577	3.10285e-07	6.33825e+27	1	1	511	0	0	0	2	0	0	0	0
11-47361268-TA-T	11-47361270-G-C	amr	MYBPC3	1.54607e-05	1.15263e+19	1	1	2	FALSE	FALSE	FALSE	0.339487	0.000289956	0.000289889	10	10	0.0240096	NA	NA	NA	NA	NA	NA	NA	NA	NA	NA	NA	NA	NA
1-147381243-G-T	1-147381244-T-G	nfe	GJA8	4.82845e-06	3.2188e+19	1	1	1	TRUE	FALSE	FALSE	22.0403	0.00023815	0.000238104	27	27	0.0169495	NA	NA	NA	NA	NA	NA	NA	NA	NA	NA	NA	NA	NA
1-148004649-C-G	1-148004714-G-A	nfe	NBPF26	2.19583e-13	282.945	0.266119	0.529058	65	TRUE	FALSE	FALSE	0	0.00856948	0.00781775	880	837	6.25885e-09	1.12557e-100	29971.6	0.756995	0.979414	4347	1	0	14	48	0	0	0	0
11-48146543-C-T	11-48185115-G-A	sas	PTPRJ	3.92376e-06	2649633000000000	0.610374	1	38572	TRUE	FALSE	FALSE	0.0938014	0.00401803	0.00656562	123	201	0.0105587	0.81425	0	2.72054e-05	1	500	5	1	4	0	0	0	0	0
11-48238500-G-A	11-48239016-A-G	afr	OR4B1	2.26603e-09	7.55106e+16	0.997615	1	516	TRUE	FALSE	FALSE	0.0439862	0.0545712	0.0544481	887	885	5.89902e-06	1.48711e-104	9.74517e+30	1	1	624	0	0	0	73	0	0	0	0
11-48238500-G-A	11-48239016-A-G	amr	OR4B1	3.29245e-05	2.75574e+17	0.98482	1	516	TRUE	FALSE	FALSE	0.0439862	0.00190961	0.00188242	66	65	0.0405225	4.48052e-14	Inf	1	1	543	0	0	0	5	0	0	0	0
11-48238500-G-A	11-48239016-A-G	nfe	OR4B1	3.79832e-07	3.303e+19	1	1	516	TRUE	FALSE	FALSE	0.0439862	9.67271e-05	9.67748e-05	11	11	0.00229445	1.30831e-05	Inf	1	1	4910	0	0	0	1	0	0	0	0
11-4824803-C-T	11-4825385-G-A	nfe	OR52R1	3.67707e-06	3.84067e+17	0.977769	1	582	TRUE	FALSE	FALSE	0.00133605	0.000395932	0.000387973	45	44	0.013685	2.94135e-09	Inf	1	1	4907	0	0	0	2	0	0	0	0
11-4825022-T-C	11-4825433-C-T	afr	OR52R1	3.90058e-08	3.96385e+17	0.991612	1	411	TRUE	FALSE	FALSE	0.0852288	0.0148868	0.0147656	242	240	5.4808e-05	6.52911e-25	6.46454e+16	0.916002	1	683	0	0	1	11	0	0	0	0
1-148252004-G-C	1-148252006-A-G	afr	NBPF14\x3bNBPF9	1.03517e-06	1.52127e+18	0.978661	1	2	TRUE	TRUE	TRUE	0	0.00306668	0.00299831	47	46	0.000728146	0.00010235	Inf	1	1	696	0	0	0	1	0	0	0	0
11-4825426-A-G	11-4825530-C-A	afr	OR52R1	8.40418e-06	1.51714e+18	1	1	104	TRUE	FALSE	FALSE	2.0321	0.00190722	0.00190699	31	31	0.00412343	2.24081e-12	1.07391e+29	1	1	692	0	0	0	4	0	0	0	0
11-4825426-A-G	11-4825530-C-A	nfe	OR52R1	1.53489e-05	8.85197e+21	1	1	104	TRUE	FALSE	FALSE	2.0321	7.94141e-05	7.92421e-05	9	9	0.0398374	NA	NA	NA	NA	4908	0	0	0	0	0	0	0	0
11-48267239-G-T	11-48267469-G-A	sas	OR4X2	2.53463e-05	8.85669e+18	1	1	230	TRUE	FALSE	FALSE	0.00208884	0.000555265	0.000555301	17	17	0.0393293	NA	NA	NA	NA	NA	NA	NA	NA	NA	NA	NA	NA	NA
11-48286316-G-T	11-48286317-G-A	amr	OR4X1	2.64583e-05	5.77598e+16	1	1	1	TRUE	TRUE	FALSE	0.00145727	0.000381388	0.000381769	13	13	0.034172	NA	NA	NA	NA	NA	NA	NA	NA	NA	NA	NA	NA	NA
11-4842862-A-G	11-4842914-G-T	afr	OR51F2	1.60275e-08	1.73027e+17	0.996135	1	52	TRUE	FALSE	FALSE	0.00818487	0.0161231	0.0161806	262	263	2.88459e-05	5.83502e-46	Inf	1	1	674	0	0	0	23	0	0	0	0
11-4842862-A-G	11-4842914-G-T	amr	OR51F2	1.10033e-07	1.21561e+19	1	1	52	TRUE	FALSE	FALSE	0.00818487	0.0019956	0.00199514	69	69	0.00114851	9.32286e-22	2.65317e+29	1	1	538	0	0	0	9	0	0	0	0
11-4842862-A-G	11-4842914-G-T	nfe	OR51F2	1.03301e-06	1.82336e+19	1	1	52	TRUE	FALSE	FALSE	0.00818487	0.000378815	0.000378415	43	43	0.00491317	2.94752e-09	2.86844e+25	1	1	4902	0	0	0	2	0	0	0	0
11-49053446-A-G	11-49059366-T-G	afr	TRIM49B	3.36263e-05	87290	0.954021	0.98237	5920	TRUE	FALSE	FALSE	0.0198943	0.0218572	0.0220389	354	358	0.0129215	8.2222e-69	Inf	1	1	656	0	0	0	40	0	0	0	0
11-49974527-C-G	11-49974651-A-G	afr	OR4C13	7.14901e-07	1.11492e+18	1	1	124	TRUE	FALSE	FALSE	0.00105569	0.00227608	0.00227608	37	37	0.000533773	9.67585e-17	3.18196e+28	1	1	691	0	0	0	6	0	0	0	0
11-50003118-T-C	11-50003469-G-A	afr	OR4C12	7.31031e-07	1.35953e+18	1	1	351	TRUE	FALSE	FALSE	0.00105777	0.00228142	0.00228113	37	37	0.00054269	9.76093e-17	Inf	1	1	690	0	0	0	6	0	0	0	0
1-150390198-T-C	1-150443960-A-G	eas	RPRD2	2.32333e-05	4.7039e+18	1	1	53762	TRUE	FALSE	FALSE	0.0018813	0.000907544	0.000890869	16	16	0.0161185	9.85477e-09	3.86604e+29	1	1	262	0	0	0	3	0	0	0	0
1-151016175-C-T	1-151016202-C-T	afr	BNIPL	1.32181e-05	2.30418e+18	1	1	27	TRUE	FALSE	FALSE	0.369667	0.000984252	0.000984858	16	16	0.00594509	NA	NA	NA	NA	NA	NA	NA	NA	NA	NA	NA	NA	NA
11-51411606-T-C	11-51412337-C-A	eas	OR4A5	3.49298e-05	4.04763e+18	1	1	731	TRUE	FALSE	FALSE	0.0439222	0.0013197	0.00131883	24	24	0.0224062	NA	NA	NA	NA	NA	NA	NA	NA	NA	NA	NA	NA	NA
1-151495959-A-T	1-151503053-G-A	nfe	CGN	2.02612e-05	1.02396e+20	1	1	7094	TRUE	FALSE	FALSE	0.173257	0.000176205	0.00018111	20	20	0.049282	0.982884	0	2.64814e-08	1	4343	1	0	2	0	0	0	0	0
11-5153812-C-T	11-5153820-C-A	nfe	OR52A5	1.85623e-05	6.01368e+16	0.999999	1	8	TRUE	FALSE	TRUE	0.647545	0.000142265	0.00014261	16	16	0.0460435	2.96363e-09	4.20384e+26	1	1	4889	0	0	0	2	0	0	0	0
1-151748578-G-A	1-151748579-C-A	afr	TDRKH	4.17187e-07	6.85951e+18	1	1	1	TRUE	TRUE	TRUE	0.0173918	0.000905446	0.000905914	14	14	0.000374265	0.000108269	Inf	1	1	660	0	0	0	1	0	0	0	0
1-151748578-G-A	1-151748579-C-A	amr	TDRKH	1.0664e-08	6.48627e+17	1	1	1	TRUE	TRUE	TRUE	0.0173918	0.00386313	0.00386403	133	133	0.000231524	7.14949e-14	3.9416e+28	1	1	495	0	0	0	5	0	0	0	0
1-151748578-G-A	1-151748579-C-A	fin	TDRKH	1.69821e-07	2.748e+17	1	1	1	TRUE	TRUE	TRUE	0.0173918	0.0083131	0.00831232	178	178	0.000502075	0.00118198	Inf	1	1	70	0	0	0	1	0	0	0	0
1-151748578-G-A	1-151748579-C-A	nfe	TDRKH	1.13888e-09	2.94409e+17	0.998903	1	1	TRUE	TRUE	TRUE	0.0173918	0.00818111	0.00817453	919	918	1.8955e-05	1.25041e-179	Inf	1	1	4549	0	0	0	81	0	0	0	0
1-151748578-G-A	1-151748579-C-A	sas	TDRKH	5.5717e-06	1.18116e+18	1	1	1	TRUE	TRUE	TRUE	0.0173918	0.00220264	0.00220685	67	67	0.014078	8.94881e-12	3.05771e+29	1	1	492	0	0	0	4	0	0	0	0
1-152057793-A-G	1-152058269-C-T	eas	TCHHL1	5.53801e-05	279.379	0.149367	0.877582	476	TRUE	FALSE	FALSE	0.158893	0.0311515	0.00619767	573	114	0.0321481	1.45937e-13	4899572899692240	0.169977	1	443	0	0	50	12	0	4	1	0
1-152057793-A-G	1-152059659-T-A	eas	TCHHL1	4.13078e-31	7.57667e+16	1	1	1866	TRUE	FALSE	FALSE	0.158893	0.0311515	0.0311515	573	573	1.99746e-25	1.64378e-96	Inf	1	1	443	0	0	0	62	0	0	0	5
1-152058144-T-C	1-152058213-G-C	nfe	TCHHL1	3.46509e-06	3.64899e+19	1	1	69	TRUE	FALSE	FALSE	0.156879	7.91418e-05	7.91153e-05	9	9	0.0131218	NA	NA	NA	NA	4841	0	0	0	0	0	0	0	0
1-152058269-C-T	1-152059659-T-A	eas	TCHHL1	5.53801e-05	279.379	0.149367	0.877582	1390	TRUE	FALSE	FALSE	0.156162	0.00619767	0.0311515	114	573	0.0321481	1.34974e-13	Inf	0.170039	1	446	50	4	0	12	1	0	0	0
1-152080129-T-G	1-152085395-G-C	eas	TCHH	1.74892e-07	1.51426e+18	1	1	5266	TRUE	FALSE	FALSE	0.0343565	0.00144605	0.00144621	26	26	0.000320341	0.000284069	Inf	1	1	266	0	0	0	1	0	0	0	0
1-152080976-T-G	1-152081692-G-C	eas	TCHH	5.38325e-17	378534100000000	0.350899	1	716	TRUE	FALSE	FALSE	0.034441	0.0112516	0.030148	194	542	1.37005e-12	5.47508e-17	4.77703e+16	0.897733	1	194	1	0	0	7	0	0	0	1
1-152080976-T-G	1-152082068-T-C	eas	TCHH	3.4739e-16	446130400000000	0.314294	1	1092	TRUE	FALSE	FALSE	0.034441	0.0112516	0.033541	194	603	8.39911e-12	5.23237e-17	4.80116e+16	0.897744	1	195	1	0	0	7	0	0	0	1
1-152080976-T-G	1-152082296-G-A	eas	TCHH	3.20348e-05	110736800000000	0.0408085	1	1320	TRUE	FALSE	FALSE	0.034441	0.0112516	0.000444939	194	8	0.0209616	0.00539778	Inf	0.108927	1	196	0	0	7	0	0	0	1	0
1-152080976-T-G	1-152084039-G-C	eas	TCHH	6.33112e-08	369926600000000	0.117423	1	3063	TRUE	FALSE	FALSE	0.034441	0.0112516	0.00127934	194	23	0.000155403	NA	NA	NA	NA	196	0	0	7	0	0	1	0	0
1-152081015-C-T	1-152081047-C-G	eas	TCHH	2.70283e-05	5.62784e+16	0.968641	1	32	TRUE	FALSE	FALSE	0.0344449	0.00352633	0.00371531	62	64	0.0182792	NA	NA	NA	NA	NA	NA	NA	NA	NA	NA	NA	NA	NA
1-152081015-C-T	1-152081928-A-C	eas	TCHH	1.07552e-05	2.83021e+17	0.983816	1	913	TRUE	FALSE	FALSE	0.0344449	0.00352633	0.00339341	62	61	0.00837478	NA	NA	NA	NA	NA	NA	NA	NA	NA	NA	NA	NA	NA
1-152081015-C-T	1-152084979-G-C	eas	TCHH	1.07552e-05	2.83021e+17	0.983816	1	3964	TRUE	FALSE	FALSE	0.0344449	0.00352633	0.00339341	62	61	0.00837478	NA	NA	NA	NA	NA	NA	NA	NA	NA	NA	NA	NA	NA
1-152081047-C-G	1-152081928-A-C	eas	TCHH	4.46845e-05	2.25836e+17	0.952965	1	881	TRUE	FALSE	FALSE	0.0344481	0.00371531	0.00339341	64	61	0.0272821	NA	NA	NA	NA	NA	NA	NA	NA	NA	NA	NA	NA	NA
1-152081047-C-G	1-152084979-G-C	eas	TCHH	4.46845e-05	2.25836e+17	0.952965	1	3932	TRUE	FALSE	FALSE	0.0344481	0.00371531	0.00339341	64	61	0.0272821	NA	NA	NA	NA	NA	NA	NA	NA	NA	NA	NA	NA	NA
1-152081302-C-T	1-152084302-G-A	eas	TCHH	7.2249e-05	5.62332e+16	0.899849	1	3000	TRUE	FALSE	FALSE	0.0344735	0.001502	0.00174196	27	30	0.0399273	NA	NA	NA	NA	263	0	0	0	0	0	0	0	0
1-152081692-G-C	1-152082068-T-C	eas	TCHH	1.49978e-24	6967489000000000	0.895681	1	376	TRUE	FALSE	FALSE	0.0345124	0.030148	0.033541	542	603	3.62612e-19	3.26548e-52	2.96135e+31	1	1	234	0	0	0	27	0	0	0	5
1-152081692-G-C	1-152084039-G-C	eas	TCHH	1.90431e-06	65461840000000	0.0412036	1	2347	TRUE	FALSE	FALSE	0.0345124	0.030148	0.00127934	542	23	0.00226808	0.0463027	Inf	0.0251947	1	234	0	0	26	1	0	5	0	0
1-152081928-A-C	1-152084979-G-C	eas	TCHH	8.10682e-07	6.81805e+17	1	1	3051	TRUE	FALSE	FALSE	0.0345363	0.00339341	0.00339341	61	61	0.00113626	NA	NA	NA	NA	NA	NA	NA	NA	NA	NA	NA	NA	NA
1-152082068-T-C	1-152084039-G-C	eas	TCHH	3.8854e-06	139533600000000	0.0369053	1	1971	TRUE	FALSE	FALSE	0.0345566	0.033541	0.00127934	603	23	0.00408647	0.0460966	Inf	0.0252016	1	235	0	0	26	1	0	5	0	0
1-152082296-G-A	1-152084039-G-C	eas	TCHH	2.42767e-06	838258200000000	0.347535	1	1743	TRUE	FALSE	FALSE	0.0345897	0.000444939	0.00127934	8	23	0.00278178	0.930934	0	7.05328e-06	1	264	1	0	2	0	0	0	0	0
1-152084413-C-T	1-152084423-G-C	afr	TCHH	0.000133991	9779093000000000	0.812182	1	10	TRUE	FALSE	TRUE	0.0349512	0.00229325	0.00191345	32	26	0.042626	6.92752e-20	Inf	1	1	532	0	0	0	8	0	0	0	0
1-152084418-CAG-C	1-152084420-G-GTCCTC	afr	TCHH	6.68171e-07	1.53361e+18	1	1	2	FALSE	FALSE	FALSE	0.0349522	0.00177129	0.00183634	25	25	0.000502421	4.34037e-16	8.46976e+28	1	1	539	0	0	0	6	0	0	0	0
1-152084418-CAG-C	1-152084423-G-C	afr	TCHH	0.000128948	109797	0.857931	0.94462	5	FALSE	FALSE	FALSE	0.0349522	0.00177129	0.00191345	25	26	0.0413415	1.06065e-11	Inf	0.623256	1	532	3	0	0	5	0	0	0	0
1-152084420-G-GTCCTC	1-152084423-G-C	afr	TCHH	0.000128948	109797	0.857931	0.94462	3	FALSE	FALSE	FALSE	0.0349526	0.00183634	0.00191345	25	26	0.0413415	5.605e-11	6034823500676030	0.497679	1	531	5	0	0	5	0	0	0	0
1-152127372-T-C	1-152127741-G-A	eas	RPTN	8.09926e-07	4.82063e+17	1	1	369	TRUE	FALSE	FALSE	0.0737388	0.00339304	0.00339304	61	61	0.00113626	NA	NA	NA	NA	NA	NA	NA	NA	NA	NA	NA	NA	NA
1-152127372-T-C	1-152128418-T-C	eas	RPTN	8.09926e-07	4.82063e+17	1	1	1046	TRUE	FALSE	FALSE	0.0737388	0.00339304	0.00339266	61	61	0.00113626	NA	NA	NA	NA	267	0	0	0	0	0	0	0	0
1-152127372-T-C	1-152129244-A-G	eas	RPTN	8.09926e-07	4.82063e+17	1	1	1872	TRUE	FALSE	FALSE	0.0737388	0.00339304	0.00339266	61	61	0.00113626	NA	NA	NA	NA	267	0	0	0	0	0	0	0	0
1-152127372-T-C	1-152129422-TG-T	eas	RPTN	8.09926e-07	4.82063e+17	1	1	2050	FALSE	FALSE	FALSE	0.0737388	0.00339304	0.00339455	61	61	0.00113626	NA	NA	NA	NA	NA	NA	NA	NA	NA	NA	NA	NA	NA
1-152127741-G-A	1-152128418-T-C	eas	RPTN	8.09926e-07	4.82063e+17	1	1	677	TRUE	FALSE	FALSE	0.0747514	0.00339304	0.00339266	61	61	0.00113626	NA	NA	NA	NA	NA	NA	NA	NA	NA	NA	NA	NA	NA
1-152127741-G-A	1-152129244-A-G	eas	RPTN	8.09926e-07	4.82063e+17	1	1	1503	TRUE	FALSE	FALSE	0.0747514	0.00339304	0.00339266	61	61	0.00113626	NA	NA	NA	NA	NA	NA	NA	NA	NA	NA	NA	NA	NA
1-152127741-G-A	1-152129422-TG-T	eas	RPTN	8.09926e-07	4.82063e+17	1	1	1681	FALSE	FALSE	FALSE	0.0747514	0.00339304	0.00339455	61	61	0.00113626	NA	NA	NA	NA	NA	NA	NA	NA	NA	NA	NA	NA	NA
1-152128223-T-C	1-152128418-T-C	afr	RPTN	4.40482e-05	8.60211e+18	1	1	195	TRUE	FALSE	FALSE	0.0760741	0.000648004	0.000648004	10	10	0.0163059	0.000107407	4.11925e+29	1	1	665	0	0	0	1	0	0	0	0
1-152128223-T-C	1-152128689-C-T	afr	RPTN	4.40482e-05	8.60211e+18	1	1	466	TRUE	FALSE	FALSE	0.0760741	0.000648004	0.000647836	10	10	0.0163059	0.000107407	4.11925e+29	1	1	665	0	0	0	1	0	0	0	0
1-152128223-T-C	1-152129244-A-G	afr	RPTN	4.40482e-05	8.60211e+18	1	1	1021	TRUE	FALSE	FALSE	0.0760741	0.000648004	0.000647752	10	10	0.0163059	0.000107407	4.11925e+29	1	1	665	0	0	0	1	0	0	0	0
1-152128418-T-C	1-152128689-C-T	afr	RPTN	4.40482e-05	8.60211e+18	1	1	271	TRUE	FALSE	FALSE	0.0766092	0.000648004	0.000647836	10	10	0.0163059	0.000107407	4.11925e+29	1	1	665	0	0	0	1	0	0	0	0
1-152128418-T-C	1-152129244-A-G	afr	RPTN	4.40482e-05	8.60211e+18	1	1	826	TRUE	FALSE	FALSE	0.0766092	0.000648004	0.000647752	10	10	0.0163059	0.000107407	4.11925e+29	1	1	665	0	0	0	1	0	0	0	0
1-152128418-T-C	1-152129244-A-G	eas	RPTN	8.09926e-07	4.82063e+17	1	1	826	TRUE	FALSE	FALSE	0.0766092	0.00339266	0.00339266	61	61	0.00113626	NA	NA	NA	NA	267	0	0	0	0	0	0	0	0
1-152128418-T-C	1-152129422-TG-T	eas	RPTN	8.09926e-07	4.82063e+17	1	1	1004	FALSE	FALSE	FALSE	0.0766092	0.00339266	0.00339455	61	61	0.00113626	NA	NA	NA	NA	NA	NA	NA	NA	NA	NA	NA	NA	NA
1-152128689-C-T	1-152129244-A-G	afr	RPTN	4.40482e-05	8.60211e+18	1	1	555	TRUE	FALSE	FALSE	0.0773529	0.000647836	0.000647752	10	10	0.0163059	0.000107407	4.11925e+29	1	1	665	0	0	0	1	0	0	0	0
1-152129087-T-C	1-152129094-A-G	afr	RPTN	8.13717e-07	3.16125e+21	1	1	7	TRUE	FALSE	FALSE	0.0784451	0.000712897	0.000712805	11	11	0.000594983	0.00010775	Inf	1	1	663	0	0	0	1	0	0	0	0
1-152129244-A-G	1-152129422-TG-T	eas	RPTN	8.09926e-07	4.82063e+17	1	1	178	FALSE	FALSE	FALSE	0.0788759	0.00339266	0.00339455	61	61	0.00113626	NA	NA	NA	NA	NA	NA	NA	NA	NA	NA	NA	NA	NA
1-152185649-T-C	1-152191944-T-C	afr	HRNR	4.44961e-10	5.758e+16	0.998208	1	6295	TRUE	FALSE	FALSE	0.00179482	0.0355649	0.0356176	578	579	1.63187e-06	7.53549e-78	Inf	1	1	654	0	0	0	40	0	0	0	3
1-152185649-T-C	1-152191944-T-C	amr	HRNR	1.48274e-06	7.48192e+17	0.965489	1	6295	TRUE	FALSE	FALSE	0.00179482	0.000809436	0.000842338	28	29	0.00535895	2.70608e-07	Inf	1	1	546	0	0	0	2	0	0	0	0
1-152190896-G-C	1-152191159-G-T	nfe	HRNR	1.84287e-05	4.01131e+19	1	1	263	TRUE	FALSE	FALSE	0.00179551	9.66914e-05	9.66863e-05	11	11	0.0457839	NA	NA	NA	NA	NA	NA	NA	NA	NA	NA	NA	NA	NA
1-152191052-G-T	1-152191116-C-T	afr	HRNR	4.53316e-09	1.20438e+17	0.998576	1	64	TRUE	FALSE	FALSE	0.00179554	0.0452812	0.0452308	736	735	1.04689e-05	2.7652e-130	6.27943e+32	1	1	604	0	0	0	86	0	0	0	6
1-152191052-G-T	1-152191116-C-T	amr	HRNR	2.01956e-07	9.11123e+17	1	1	64	TRUE	FALSE	FALSE	0.00179554	0.0017056	0.00170579	59	59	0.00155484	1.31287e-28	Inf	1	1	535	0	0	0	13	0	0	0	0
1-152191082-C-A	1-152191166-G-T	afr	HRNR	1.56126e-07	2.1586e+17	1	1	84	TRUE	FALSE	FALSE	0.00179554	0.00412612	0.00412156	67	67	0.000171585	1.07132e-31	Inf	1	1	682	0	0	0	14	0	0	0	0
1-152191082-C-A	1-152191166-G-T	amr	HRNR	1.65852e-05	1.78562e+19	1	1	84	TRUE	FALSE	FALSE	0.00179554	0.000954033	0.000953978	33	33	0.0250751	2.71634e-07	2.08616e+27	1	1	545	0	0	0	2	0	0	0	0
1-152191082-C-A	1-152191166-G-T	nfe	HRNR	6.82002e-07	3.21804e+17	0.98275	1	84	TRUE	FALSE	FALSE	0.00179554	0.00050989	0.000501011	58	57	0.00349694	7.86569e-16	Inf	1	1	4908	0	0	0	4	0	0	0	0
1-152191082-C-A	1-152191285-C-G	nfe	HRNR	5.62227e-06	1.30268e+17	0.931002	1	203	TRUE	FALSE	FALSE	0.00179554	0.00050989	0.000474659	58	54	0.0187806	7.86569e-16	Inf	1	1	4908	0	0	0	4	0	0	0	0
1-152191133-C-T	1-152191681-C-G	afr	HRNR	1.36613e-09	1.10507e+17	0.997319	1	548	TRUE	FALSE	FALSE	0.00179555	0.102375	0.102166	1664	1660	3.94368e-06	1.26048e-159	2.03119e+18	0.992015	1	568	1	0	0	118	0	0	0	10
1-152191133-C-T	1-152191681-C-G	amr	HRNR	5.58091e-07	7.3661e+17	0.987039	1	548	TRUE	FALSE	FALSE	0.00179555	0.0044808	0.00442376	155	153	0.00274902	8.30497e-32	1.16525e+29	1	1	533	0	0	0	15	0	0	0	0
1-152191166-G-T	1-152191285-C-G	nfe	HRNR	1.62114e-06	4.74118e+16	0.947343	1	119	TRUE	FALSE	FALSE	0.00179555	0.000501011	0.000474659	57	54	0.007028	7.86569e-16	Inf	1	1	4908	0	0	0	4	0	0	0	0
1-152191212-C-T	1-152191637-C-G	afr	HRNR	2.28472e-05	6.06637e+18	1	1	425	TRUE	FALSE	FALSE	0.00179556	0.0011688	0.00116923	19	19	0.00940399	4.9864e-10	Inf	1	1	694	0	0	0	3	0	0	0	0
1-152191404-C-T	1-152192813-G-A	eas	HRNR	1.67646e-06	158.705	0.330417	0.648184	1409	TRUE	FALSE	FALSE	0.00179558	0.0192772	0.0241383	351	444	0.00204712	4.5977e-74	Inf	1	1	465	0	0	0	40	0	0	0	4
1-152191404-C-T	1-152193711-A-C	eas	HRNR	1.67646e-06	158.705	0.330417	0.648184	2307	TRUE	FALSE	FALSE	0.00179558	0.0192772	0.0241383	351	444	0.00204712	5.06595e-74	2.30079e+32	1	1	464	0	0	0	40	0	0	0	4
1-152191473-A-C	1-152192326-C-G	afr	HRNR	3.222e-05	5127654000000000	0.929848	1	853	TRUE	FALSE	FALSE	0.00179559	0.0427692	0.0458292	695	745	0.0124798	1.57952e-101	Inf	0.959351	1	620	3	0	0	73	0	0	0	1
1-152191473-A-C	1-152192326-C-G	nfe	HRNR	1.50239e-06	2522983	0.935945	0.967442	853	TRUE	FALSE	FALSE	0.00179559	0.00036049	0.000360376	41	41	0.00677862	7.8722e-16	1.12371e+27	1	1	4907	0	0	0	4	0	0	0	0
1-152191694-C-G	1-152191715-C-G	amr	HRNR	3.48099e-07	2.49569e+18	1	1	21	TRUE	FALSE	FALSE	0.00179562	0.00187948	0.00187926	65	65	0.00216548	NA	NA	NA	NA	NA	NA	NA	NA	NA	NA	NA	NA	NA
1-152192417-T-G	1-152192652-A-T	afr	HRNR	1.10777e-06	1.15715e+18	1	1	235	TRUE	FALSE	FALSE	0.00179562	0.00209205	0.00209154	34	34	0.000768555	1.31611e-14	Inf	1	1	692	0	0	0	5	0	0	0	0
1-152192479-G-T	1-152192561-G-A	afr	HRNR	1.53812e-05	3.13023e+18	1	1	82	TRUE	FALSE	FALSE	0.00179562	0.00110728	0.00110728	18	18	0.00672465	NA	NA	NA	NA	NA	NA	NA	NA	NA	NA	NA	NA	NA
1-152192584-T-G	1-152192588-C-T	fin	HRNR	3.77921e-05	2.97994e+17	0.987608	1	4	TRUE	FALSE	TRUE	0.00179562	0.00369549	0.00374169	80	81	0.0182668	NA	NA	NA	NA	123	0	0	0	0	0	0	0	0
1-152192584-T-G	1-152192717-G-T	fin	HRNR	2.12613e-06	1.81179e+18	1	1	133	TRUE	FALSE	FALSE	0.00179562	0.00369549	0.00369549	80	80	0.00269857	NA	NA	NA	NA	123	0	0	0	0	0	0	0	0
1-152192588-C-T	1-152192717-G-T	fin	HRNR	3.77921e-05	2.72532e+17	0.987608	1	129	TRUE	FALSE	FALSE	0.00179562	0.00374169	0.00369549	81	80	0.0182668	NA	NA	NA	NA	123	0	0	0	0	0	0	0	0
1-152192813-G-A	1-152193711-A-C	afr	HRNR	8.1107e-05	6.80048e+18	1	1	898	TRUE	FALSE	FALSE	0.0018028	0.00055371	0.000553642	9	9	0.0277456	0.00010235	Inf	1	1	696	0	0	0	1	0	0	0	0
1-152192813-G-A	1-152193711-A-C	eas	HRNR	6.39986e-24	8.53691e+16	1	1	898	TRUE	FALSE	FALSE	0.0018028	0.0241383	0.0241383	444	444	1.03156e-18	3.7193e-78	Inf	1	1	464	0	0	0	44	0	0	0	4
1-152192813-G-A	1-152193711-A-C	sas	HRNR	6.5723e-07	2.73895e+18	1	1	898	TRUE	FALSE	FALSE	0.0018028	0.00130651	0.00130659	40	40	0.00275287	1.30491e-09	Inf	1	1	507	0	0	0	3	0	0	0	0
1-152192868-G-A	1-152193455-C-T	fin	HRNR	6.21528e-05	6.10135e+18	1	1	587	TRUE	FALSE	FALSE	0.00180594	0.000508177	0.00050813	11	11	0.0265031	NA	NA	NA	NA	NA	NA	NA	NA	NA	NA	NA	NA	NA
1-152193149-G-T	1-152193150-A-T	amr	HRNR	3.2807e-05	6.79948e+18	1	1	1	TRUE	TRUE	TRUE	0.00183152	0.000520352	0.000520352	18	18	0.0404467	NA	NA	NA	NA	540	0	0	0	0	0	0	0	0
1-152193149-G-T	1-152193150-A-T	nfe	HRNR	1.74627e-06	1.0647e+19	1	1	1	TRUE	TRUE	TRUE	0.00183152	0.000219815	0.000219811	25	25	0.00745503	1.31279e-05	Inf	1	1	4894	0	0	0	1	0	0	0	0
11-5221438-TAAAG-T	11-5221449-C-T	afr	OR51V1	1.22062e-06	102154	0.978053	0.99428	11	FALSE	FALSE	FALSE	0.318626	0.119709	0.11836	1912	1894	0.000829032	7.6296e-180	3.70637e+18	0.987273	1	509	0	0	1	158	0	0	1	10
11-5221438-TAAAG-T	11-5221449-C-T	amr	OR51V1	1.80122e-06	6.73672e+16	0.977359	1	11	FALSE	FALSE	FALSE	0.318626	0.00384727	0.00376027	133	130	0.0061103	1.1306e-31	1.39838e+30	1	1	522	0	0	0	15	0	0	0	0
11-5221438-TAAAG-T	11-5221449-C-T	nfe	OR51V1	1.57064e-07	1.33546e+19	1	1	11	FALSE	FALSE	FALSE	0.318626	0.000238917	0.00023852	27	27	0.00111754	1.31957e-05	7.84259e+24	1	1	4870	0	0	0	1	0	0	0	0
1-152275273-G-T	1-152278765-T-A	afr	FLG	1.70549e-05	981057500000000	0.915475	1	3492	TRUE	FALSE	FALSE	0.115266	0.0353759	0.0361892	575	528	0.00732069	1.49396e-57	14864.7	0.897451	0.972752	587	1	0	0	34	0	0	3	0
1-152275273-G-T	1-152279489-G-T	amr	FLG	1.48347e-06	3.77872e+17	0.965489	1	4216	TRUE	FALSE	FALSE	0.115266	0.000809529	0.000842876	28	29	0.00535895	2.74748e-07	8.29878e+27	1	1	542	0	0	0	2	0	0	0	0
1-152275273-G-T	1-152279686-G-T	afr	FLG	1.88584e-05	42326.5	0.924196	0.990456	4413	TRUE	FALSE	FALSE	0.115266	0.0353759	0.0375926	575	609	0.00796216	8.28396e-76	Inf	0.977989	1	646	0	0	0	39	1	0	0	3
1-152275273-G-T	1-152279686-G-T	amr	FLG	1.48347e-06	3.77872e+17	0.965489	1	4413	TRUE	FALSE	FALSE	0.115266	0.000809529	0.000838393	28	29	0.00535895	2.70608e-07	Inf	1	1	546	0	0	0	2	0	0	0	0
1-152275273-G-T	1-152280202-C-T	afr	FLG	0.000144405	7248.34	0.866105	0.961422	4929	TRUE	FALSE	FALSE	0.115266	0.0353759	0.0343206	575	540	0.0454418	7.53549e-78	Inf	1	1	654	0	0	0	40	0	0	0	3
1-152275273-G-T	1-152280202-C-T	amr	FLG	1.775e-07	4.08181e+18	1	1	4929	TRUE	FALSE	FALSE	0.115266	0.000809529	0.000809576	28	28	0.00149823	2.70608e-07	Inf	1	1	546	0	0	0	2	0	0	0	0
1-152275273-G-T	1-152280739-G-A	afr	FLG	4.25303e-09	5158645	0.995278	0.997636	5466	TRUE	FALSE	FALSE	0.115266	0.0353759	0.0353716	575	575	9.86105e-06	7.53549e-78	Inf	1	1	654	0	0	0	40	0	0	0	3
1-152275273-G-T	1-152280739-G-A	amr	FLG	1.48347e-06	3.77872e+17	0.965489	1	5466	TRUE	FALSE	FALSE	0.115266	0.000809529	0.000838344	28	29	0.00535895	2.70608e-07	Inf	1	1	546	0	0	0	2	0	0	0	0
1-152275273-G-T	1-152283775-C-T	afr	FLG	3.97247e-10	4.5748e+17	0.998196	1	8502	TRUE	FALSE	FALSE	0.115266	0.0353759	0.0353144	575	574	1.49932e-06	7.53549e-78	Inf	1	1	654	0	0	0	40	0	0	0	3
1-152275273-G-T	1-152283775-C-T	amr	FLG	1.48347e-06	3.77872e+17	0.965489	1	8502	TRUE	FALSE	FALSE	0.115266	0.000809529	0.000838393	28	29	0.00535895	2.70608e-07	Inf	1	1	546	0	0	0	2	0	0	0	0
1-152275273-G-T	1-152285002-G-A	afr	FLG	1.30949e-07	964841	0.988552	0.996052	9729	TRUE	FALSE	FALSE	0.115266	0.0353759	0.0354946	575	577	0.000148852	7.53549e-78	Inf	1	1	654	0	0	0	40	0	0	0	3
1-152275273-G-T	1-152285002-G-A	amr	FLG	1.48347e-06	3.77872e+17	0.965489	1	9729	TRUE	FALSE	FALSE	0.115266	0.000809529	0.000838344	28	29	0.00535895	2.70608e-07	Inf	1	1	546	0	0	0	2	0	0	0	0
1-152275373-C-G	1-152275790-G-A	afr	FLG	1.54357e-05	3.70346e+18	1	1	417	TRUE	FALSE	FALSE	0.0791123	0.00110728	0.00110728	18	18	0.00672465	NA	NA	NA	NA	NA	NA	NA	NA	NA	NA	NA	NA	NA
1-152275373-C-G	1-152283018-A-C	afr	FLG	1.54357e-05	3.70346e+18	1	1	7645	TRUE	FALSE	FALSE	0.0791123	0.00110728	0.00110728	18	18	0.00672465	NA	NA	NA	NA	NA	NA	NA	NA	NA	NA	NA	NA	NA
1-152275373-C-G	1-152283529-C-G	afr	FLG	1.54357e-05	3.70346e+18	1	1	8156	TRUE	FALSE	FALSE	0.0791123	0.00110728	0.00110728	18	18	0.00672465	NA	NA	NA	NA	NA	NA	NA	NA	NA	NA	NA	NA	NA
1-152275373-C-G	1-152285032-T-C	afr	FLG	1.54357e-05	3.70346e+18	1	1	9659	TRUE	FALSE	FALSE	0.0791123	0.00110728	0.00110728	18	18	0.00672465	NA	NA	NA	NA	NA	NA	NA	NA	NA	NA	NA	NA	NA
1-152275373-C-G	1-152285699-A-G	afr	FLG	1.54357e-05	3.70346e+18	1	1	10326	TRUE	FALSE	FALSE	0.0791123	0.00110728	0.00110728	18	18	0.00672465	NA	NA	NA	NA	NA	NA	NA	NA	NA	NA	NA	NA	NA
1-152275537-G-A	1-152275538-A-G	sas	FLG	1.29501e-06	4.14796e+18	1	1	1	TRUE	TRUE	FALSE	0.0198208	0.000587928	0.000587928	18	18	0.00467322	1.30491e-09	Inf	1	1	507	0	0	0	3	0	0	0	0
1-152275540-T-C	1-152276894-G-A	afr	FLG	2.50574e-07	2.37938e+17	0.987743	1	1354	TRUE	FALSE	FALSE	0.0187362	0.00498339	0.00504429	81	82	0.000247444	1.02084e-22	1.21923e+29	1	1	688	0	0	0	9	0	0	0	0
1-152275540-T-C	1-152279096-C-G	afr	FLG	2.33719e-05	1.72324e+16	0.925578	1	3556	TRUE	FALSE	FALSE	0.0187362	0.00498339	0.00475949	81	75	0.00951063	1.13419e-22	Inf	1	1	680	0	0	0	9	0	0	0	0
1-152275540-T-C	1-152279646-G-C	afr	FLG	4.33874e-07	1.61383e+17	0.975781	1	4106	TRUE	FALSE	FALSE	0.0187362	0.00498339	0.00511966	81	83	0.000384211	1.1046e-22	4.83468e+29	1	1	682	0	0	0	9	0	0	0	0
1-152275540-T-C	1-152279810-G-C	afr	FLG	1.87691e-08	6.86729e+17	1	1	4270	TRUE	FALSE	FALSE	0.0187362	0.00498339	0.00498278	81	81	2.99267e-05	1.02084e-22	1.21923e+29	1	1	688	0	0	0	9	0	0	0	0
1-152275540-T-C	1-152281795-C-T	afr	FLG	7.33472e-06	5.68729e+16	0.964104	1	6255	TRUE	FALSE	FALSE	0.0187362	0.00498339	0.00516732	81	84	0.00368236	2.7268e-21	1.94781e+16	0.89935	1	687	1	0	0	9	0	0	0	0
1-152275540-T-C	1-152282240-C-T	afr	FLG	1.87691e-08	6.86729e+17	1	1	6700	TRUE	FALSE	FALSE	0.0187362	0.00498339	0.00498278	81	81	2.99267e-05	1.02084e-22	1.21923e+29	1	1	688	0	0	0	9	0	0	0	0
1-152275540-T-C	1-152283173-T-C	afr	FLG	1.87691e-08	6.86729e+17	1	1	7633	TRUE	FALSE	FALSE	0.0187362	0.00498339	0.00498278	81	81	2.99267e-05	1.02084e-22	1.21923e+29	1	1	688	0	0	0	9	0	0	0	0
1-152275540-T-C	1-152283410-T-C	afr	FLG	1.87691e-08	6.86729e+17	1	1	7870	TRUE	FALSE	FALSE	0.0187362	0.00498339	0.00498339	81	81	2.99267e-05	1.02084e-22	1.21923e+29	1	1	688	0	0	0	9	0	0	0	0
1-152275540-T-C	1-152283670-C-A	afr	FLG	1.87691e-08	6.86729e+17	1	1	8130	TRUE	FALSE	FALSE	0.0187362	0.00498339	0.00498278	81	81	2.99267e-05	1.02084e-22	1.21923e+29	1	1	688	0	0	0	9	0	0	0	0
1-152275540-T-C	1-152283913-C-A	afr	FLG	1.80314e-07	5.03274e+17	0.987592	1	8373	TRUE	FALSE	FALSE	0.0187362	0.00498339	0.00492247	81	80	0.000192751	1.02084e-22	1.21923e+29	1	1	688	0	0	0	9	0	0	0	0
1-152275540-T-C	1-152284903-G-T	afr	FLG	1.87691e-08	6.86729e+17	1	1	9363	TRUE	FALSE	FALSE	0.0187362	0.00498339	0.00498278	81	81	2.99267e-05	1.02084e-22	1.21923e+29	1	1	688	0	0	0	9	0	0	0	0
1-152275540-T-C	1-152285327-T-G	afr	FLG	1.67309e-06	2.0126e+17	0.964104	1	9787	TRUE	FALSE	FALSE	0.0187362	0.00498339	0.00516732	81	84	0.00108042	1.02084e-22	1.21923e+29	1	1	688	0	0	0	9	0	0	0	0
1-152275540-T-C	1-152285543-G-C	afr	FLG	1.87691e-08	6.86729e+17	1	1	10003	TRUE	FALSE	FALSE	0.0187362	0.00498339	0.00498278	81	81	2.99267e-05	1.02084e-22	1.21923e+29	1	1	688	0	0	0	9	0	0	0	0
1-152275540-T-C	1-152285571-G-C	afr	FLG	1.87691e-08	6.86729e+17	1	1	10031	TRUE	FALSE	FALSE	0.0187362	0.00498339	0.00498278	81	81	2.99267e-05	1.02084e-22	1.21923e+29	1	1	688	0	0	0	9	0	0	0	0
1-152275540-T-C	1-152285912-G-A	afr	FLG	1.06403e-06	7.95533e+16	0.964104	1	10372	TRUE	FALSE	FALSE	0.0187362	0.00498339	0.00516732	81	84	0.000740783	1.02084e-22	1.21923e+29	1	1	688	0	0	0	9	0	0	0	0
1-152275540-T-C	1-152286592-T-A	afr	FLG	1.87691e-08	6.86729e+17	1	1	11052	TRUE	FALSE	FALSE	0.0187362	0.00498339	0.00498278	81	81	2.99267e-05	1.02084e-22	1.21923e+29	1	1	688	0	0	0	9	0	0	0	0
1-152275540-T-C	1-152286593-A-C	afr	FLG	1.87691e-08	6.86729e+17	1	1	11053	TRUE	FALSE	FALSE	0.0187362	0.00498339	0.00498278	81	81	2.99267e-05	1.02084e-22	1.21923e+29	1	1	688	0	0	0	9	0	0	0	0
1-152275740-C-G	1-152276798-C-T	afr	FLG	7.48798e-05	1.6452e+16	0.888555	1	1058	TRUE	FALSE	FALSE	0.0109135	0.00295276	0.00332185	48	54	0.0259212	0.000448757	Inf	0.499641	1	694	1	0	0	1	0	0	0	0
1-152275740-C-G	1-152277645-A-T	afr	FLG	3.65043e-07	1.90571e+18	1	1	1905	TRUE	FALSE	FALSE	0.0109135	0.00295276	0.00295276	48	48	0.000336813	0.000102506	Inf	1	1	695	0	0	0	1	0	0	0	0
1-152275740-C-G	1-152281058-A-G	afr	FLG	4.1534e-06	1.43786e+17	0.979105	1	5318	TRUE	FALSE	FALSE	0.0109135	0.00295276	0.0028916	48	47	0.00227841	0.000102506	Inf	1	1	695	0	0	0	1	0	0	0	0
1-152275740-C-G	1-152283466-C-T	afr	FLG	6.27529e-06	6.72611e+18	0.95988	1	7726	TRUE	FALSE	FALSE	0.0109135	0.00295276	0.00307617	48	50	0.00323258	0.000102506	Inf	1	1	695	0	0	0	1	0	0	0	0
1-152275740-C-G	1-152283943-C-G	afr	FLG	3.65043e-07	1.90571e+18	1	1	8203	TRUE	FALSE	FALSE	0.0109135	0.00295276	0.00295639	48	48	0.000336813	0.000102506	Inf	1	1	695	0	0	0	1	0	0	0	0
1-152275740-C-G	1-152285186-C-G	afr	FLG	3.65043e-07	1.90571e+18	1	1	9446	TRUE	FALSE	FALSE	0.0109135	0.00295276	0.00295276	48	48	0.000336813	0.000102506	Inf	1	1	695	0	0	0	1	0	0	0	0
1-152275789-C-T	1-152281876-T-C	afr	FLG	1.30157e-07	801138	0.987309	0.99673	6087	TRUE	FALSE	FALSE	0.0106554	0.0414001	0.041154	673	669	0.000148383	1.3617e-103	1.17832e+32	1	1	625	0	0	0	72	0	0	0	0
1-152275789-C-T	1-152284673-G-A	afr	FLG	7.09492e-10	5.60332e+17	0.998449	1	8884	TRUE	FALSE	FALSE	0.0106554	0.0414001	0.0413386	673	672	2.3507e-06	1.3617e-103	1.17832e+32	1	1	625	0	0	0	72	0	0	0	0
1-152275789-C-T	1-152284823-A-T	afr	FLG	7.09492e-10	5.60332e+17	0.998449	1	9034	TRUE	FALSE	FALSE	0.0106554	0.0414001	0.0413691	673	672	2.3507e-06	1.3617e-103	1.17832e+32	1	1	625	0	0	0	72	0	0	0	0
1-152275789-C-T	1-152285534-C-T	afr	FLG	6.04298e-09	7066481	0.996257	0.998127	9745	TRUE	FALSE	FALSE	0.0106554	0.0414001	0.0414001	673	673	1.33226e-05	1.3617e-103	1.17832e+32	1	1	625	0	0	0	72	0	0	0	0
1-152275789-C-T	1-152285759-A-G	afr	FLG	6.04298e-09	7066481	0.996257	0.998127	9970	TRUE	FALSE	FALSE	0.0106554	0.0414001	0.0414001	673	673	1.33226e-05	1.3617e-103	1.17832e+32	1	1	625	0	0	0	72	0	0	0	0
1-152275790-G-A	1-152283018-A-C	afr	FLG	1.54357e-05	3.70346e+18	1	1	7228	TRUE	FALSE	FALSE	0.0106501	0.00110728	0.00110728	18	18	0.00672465	NA	NA	NA	NA	NA	NA	NA	NA	NA	NA	NA	NA	NA
1-152275790-G-A	1-152283529-C-G	afr	FLG	1.54357e-05	3.70346e+18	1	1	7739	TRUE	FALSE	FALSE	0.0106501	0.00110728	0.00110728	18	18	0.00672465	NA	NA	NA	NA	NA	NA	NA	NA	NA	NA	NA	NA	NA
1-152275790-G-A	1-152285032-T-C	afr	FLG	1.54357e-05	3.70346e+18	1	1	9242	TRUE	FALSE	FALSE	0.0106501	0.00110728	0.00110728	18	18	0.00672465	NA	NA	NA	NA	NA	NA	NA	NA	NA	NA	NA	NA	NA
1-152275790-G-A	1-152285699-A-G	afr	FLG	1.54357e-05	3.70346e+18	1	1	9909	TRUE	FALSE	FALSE	0.0106501	0.00110728	0.00110728	18	18	0.00672465	NA	NA	NA	NA	NA	NA	NA	NA	NA	NA	NA	NA	NA
1-152275868-C-T	1-152280088-T-G	nfe	FLG	1.0371e-05	3.12896e+17	0.976736	1	4220	TRUE	FALSE	FALSE	0.0102392	0.000377982	0.000369231	43	42	0.0298549	2.93766e-09	4.11152e+24	1	1	4910	0	0	0	2	0	0	0	0
1-152275877-G-A	1-152281914-G-C	afr	FLG	1.35584e-09	7.48434e+16	0.99745	1	6037	TRUE	FALSE	FALSE	0.0101918	0.0786171	0.0784326	1278	1275	3.92371e-06	1.10868e-129	Inf	1	1	603	0	0	0	88	0	0	0	5
1-152275877-G-A	1-152281914-G-C	amr	FLG	8.69671e-07	1.6051e+18	1	1	6037	TRUE	FALSE	FALSE	0.0101918	0.00228377	0.0022839	79	79	0.00367822	1.53766e-23	Inf	1	1	538	0	0	0	10	0	0	0	0
1-152275877-G-A	1-152281914-G-C	nfe	FLG	1.49079e-05	1.07904e+27	1	1	6037	TRUE	FALSE	FALSE	0.0101918	0.000167018	0.000167089	19	19	0.0389263	NA	NA	NA	NA	4912	0	0	0	0	0	0	0	0
1-152276050-C-A	1-152276545-G-A	nfe	FLG	1.32512e-07	2.51425e+18	0.987637	1	495	TRUE	FALSE	FALSE	0.00928036	0.00142405	0.00140696	162	160	0.000967161	1.12296e-43	Inf	1	1	4898	0	0	0	14	0	0	0	0
1-152276551-T-C	1-152279896-C-A	nfe	FLG	1.05649e-06	1.08668e+19	1	1	3345	TRUE	FALSE	FALSE	0.00664093	0.000263866	0.000263704	30	30	0.00497611	2.94135e-09	Inf	1	1	4907	0	0	0	2	0	0	0	0
1-152276551-T-C	1-152283472-G-T	nfe	FLG	1.05649e-06	1.08668e+19	1	1	6921	TRUE	FALSE	FALSE	0.00664093	0.000263866	0.000263713	30	30	0.00497611	2.94135e-09	Inf	1	1	4907	0	0	0	2	0	0	0	0
1-152276645-C-G	1-152277929-A-G	eas	FLG	4.37077e-05	3.10801e+18	0.866478	1	1284	TRUE	FALSE	FALSE	0.00614571	0.00141397	0.00164384	26	30	0.0268552	3.17947e-07	Inf	1	1	505	0	0	0	2	0	0	0	0
1-152276645-C-G	1-152279587-T-G	eas	FLG	4.66714e-05	9.85516e+16	0.896405	1	2942	TRUE	FALSE	FALSE	0.00614571	0.00141397	0.00157677	26	29	0.0280699	7.79648e-12	1.26517e+30	1	1	509	0	0	0	4	0	0	0	0
1-152276645-C-G	1-152282418-C-G	eas	FLG	4.66714e-05	9.85516e+16	0.896405	1	5773	TRUE	FALSE	FALSE	0.00614571	0.00141397	0.0015766	26	29	0.0280699	7.79648e-12	1.26517e+30	1	1	509	0	0	0	4	0	0	0	0
1-152276645-C-G	1-152284099-C-T	eas	FLG	4.66714e-05	9.85516e+16	0.896405	1	7454	TRUE	FALSE	FALSE	0.00614571	0.00141397	0.0015766	26	29	0.0280699	7.79648e-12	1.26517e+30	1	1	509	0	0	0	4	0	0	0	0
1-152276645-C-G	1-152284955-A-G	eas	FLG	4.66714e-05	9.85516e+16	0.896405	1	8310	TRUE	FALSE	FALSE	0.00614571	0.00141397	0.0015766	26	29	0.0280699	7.79648e-12	1.26517e+30	1	1	509	0	0	0	4	0	0	0	0
1-152276645-C-G	1-152285150-C-T	eas	FLG	4.66714e-05	9.85516e+16	0.896405	1	8505	TRUE	FALSE	FALSE	0.00614571	0.00141397	0.0015766	26	29	0.0280699	7.79648e-12	1.26517e+30	1	1	509	0	0	0	4	0	0	0	0
1-152276798-C-T	1-152277645-A-T	afr	FLG	7.48798e-05	3.54603e+16	0.888555	1	847	TRUE	FALSE	FALSE	0.00533966	0.00332185	0.00295276	54	48	0.0259212	0.000448757	Inf	0.499641	1	694	0	0	1	1	0	0	0	0
1-152276798-C-T	1-152283466-C-T	afr	FLG	2.30829e-05	5.12525e+16	0.925694	1	6668	TRUE	FALSE	FALSE	0.00533966	0.00332185	0.00307617	54	50	0.00946903	0.000448757	Inf	0.499641	1	694	0	0	1	1	0	0	0	0
1-152276798-C-T	1-152283943-C-G	afr	FLG	7.48798e-05	3.54603e+16	0.888555	1	7145	TRUE	FALSE	FALSE	0.00533966	0.00332185	0.00295639	54	48	0.0259212	0.000448757	Inf	0.499641	1	694	0	0	1	1	0	0	0	0
1-152276798-C-T	1-152285186-C-G	afr	FLG	7.48798e-05	3.54603e+16	0.888555	1	8388	TRUE	FALSE	FALSE	0.00533966	0.00332185	0.00295276	54	48	0.0259212	1.20795e-09	Inf	0.749461	1	694	0	0	1	1	0	0	0	1
1-152276803-T-G	1-152280857-T-C	amr	FLG	3.45788e-07	5.11669e+18	1	1	4054	TRUE	FALSE	FALSE	0.00531332	0.00187981	0.00187905	65	65	0.0021605	NA	NA	NA	NA	548	0	0	0	0	0	0	0	0
1-152276803-T-G	1-152280857-T-C	eas	FLG	1.09025e-07	4.00738e+16	0.981903	1	4054	TRUE	FALSE	FALSE	0.00531332	0.0342034	0.0335979	629	618	0.000214307	1.00852e-65	7.01342e+17	0.935896	1	466	0	0	0	43	0	0	3	0
1-152276875-C-T	1-152281027-C-T	afr	FLG	1.4589e-10	1.04395e+17	1	1	4152	TRUE	FALSE	FALSE	0.00495507	0.0166093	0.0166093	270	270	6.97313e-07	3.00098e-57	6.32822e+30	1	1	666	0	0	0	31	0	0	0	0
1-152276894-G-A	1-152279096-C-G	afr	FLG	1.60053e-05	7.75438e+16	0.914233	1	2202	TRUE	FALSE	FALSE	0.00495507	0.00504429	0.00475949	82	75	0.00694944	1.13419e-22	Inf	1	1	680	0	0	0	9	0	0	0	0
1-152276894-G-A	1-152279646-G-C	afr	FLG	1.10122e-07	6.16333e+17	0.98789	1	2752	TRUE	FALSE	FALSE	0.00495507	0.00504429	0.00511966	82	83	0.00012798	1.1046e-22	4.83468e+29	1	1	682	0	0	0	9	0	0	0	0
1-152276894-G-A	1-152279810-G-C	afr	FLG	2.50574e-07	2.90062e+17	0.987743	1	2916	TRUE	FALSE	FALSE	0.00495507	0.00504429	0.00498278	82	81	0.000247444	1.02084e-22	1.21923e+29	1	1	688	0	0	0	9	0	0	0	0
1-152276894-G-A	1-152281795-C-T	afr	FLG	4.69755e-05	140820	0.924886	0.973429	4901	TRUE	FALSE	FALSE	0.00495507	0.00504429	0.00516732	82	84	0.0172118	2.7268e-21	1.94781e+16	0.89935	1	687	1	0	0	9	0	0	0	0
1-152276894-G-A	1-152282240-C-T	afr	FLG	2.50574e-07	2.90062e+17	0.987743	1	5346	TRUE	FALSE	FALSE	0.00495507	0.00504429	0.00498278	82	81	0.000247444	1.02084e-22	1.21923e+29	1	1	688	0	0	0	9	0	0	0	0
1-152276894-G-A	1-152283173-T-C	afr	FLG	2.50574e-07	2.90062e+17	0.987743	1	6279	TRUE	FALSE	FALSE	0.00495507	0.00504429	0.00498278	82	81	0.000247444	1.02084e-22	1.21923e+29	1	1	688	0	0	0	9	0	0	0	0
1-152276894-G-A	1-152283410-T-C	afr	FLG	2.50574e-07	2.90062e+17	0.987743	1	6516	TRUE	FALSE	FALSE	0.00495507	0.00504429	0.00498339	82	81	0.000247444	1.02084e-22	1.21923e+29	1	1	688	0	0	0	9	0	0	0	0
1-152276894-G-A	1-152283670-C-A	afr	FLG	2.50574e-07	2.90062e+17	0.987743	1	6776	TRUE	FALSE	FALSE	0.00495507	0.00504429	0.00498278	82	81	0.000247444	1.02084e-22	1.21923e+29	1	1	688	0	0	0	9	0	0	0	0
1-152276894-G-A	1-152283913-C-A	afr	FLG	5.7761e-07	3.79197e+20	0.975487	1	7019	TRUE	FALSE	FALSE	0.00495507	0.00504429	0.00492247	82	80	0.000472291	1.02084e-22	1.21923e+29	1	1	688	0	0	0	9	0	0	0	0
1-152276894-G-A	1-152284903-G-T	afr	FLG	2.50574e-07	2.90062e+17	0.987743	1	8009	TRUE	FALSE	FALSE	0.00495507	0.00504429	0.00498278	82	81	0.000247444	1.02084e-22	1.21923e+29	1	1	688	0	0	0	9	0	0	0	0
1-152276894-G-A	1-152285327-T-G	afr	FLG	1.4143e-05	210826	0.936762	0.979658	8433	TRUE	FALSE	FALSE	0.00495507	0.00504429	0.00516732	82	84	0.00627875	1.02084e-22	1.21923e+29	1	1	688	0	0	0	9	0	0	0	0
1-152276894-G-A	1-152285543-G-C	afr	FLG	2.50574e-07	2.90062e+17	0.987743	1	8649	TRUE	FALSE	FALSE	0.00495507	0.00504429	0.00498278	82	81	0.000247444	1.02084e-22	1.21923e+29	1	1	688	0	0	0	9	0	0	0	0
1-152276894-G-A	1-152285571-G-C	afr	FLG	2.50574e-07	2.90062e+17	0.987743	1	8677	TRUE	FALSE	FALSE	0.00495507	0.00504429	0.00498278	82	81	0.000247444	1.02084e-22	1.21923e+29	1	1	688	0	0	0	9	0	0	0	0
1-152276894-G-A	1-152285912-G-A	afr	FLG	9.41331e-06	227074	0.938682	0.980662	9018	TRUE	FALSE	FALSE	0.00495507	0.00504429	0.00516732	82	84	0.00450114	1.02084e-22	1.21923e+29	1	1	688	0	0	0	9	0	0	0	0
1-152276894-G-A	1-152286592-T-A	afr	FLG	2.50574e-07	2.90062e+17	0.987743	1	9698	TRUE	FALSE	FALSE	0.00495507	0.00504429	0.00498278	82	81	0.000247444	1.02084e-22	1.21923e+29	1	1	688	0	0	0	9	0	0	0	0
1-152276894-G-A	1-152286593-A-C	afr	FLG	2.50574e-07	2.90062e+17	0.987743	1	9699	TRUE	FALSE	FALSE	0.00495507	0.00504429	0.00498278	82	81	0.000247444	1.02084e-22	1.21923e+29	1	1	688	0	0	0	9	0	0	0	0
1-152277075-C-G	1-152277077-C-A	fin	FLG	6.54029e-06	2.32147e+18	1	1	2	TRUE	TRUE	TRUE	0.00495507	0.00129366	0.00129354	28	28	0.00555111	NA	NA	NA	NA	123	0	0	0	0	0	0	0	0
1-152277075-C-G	1-152277077-C-A	nfe	FLG	3.79013e-07	8.06707e+17	0.980761	1	2	TRUE	TRUE	TRUE	0.00495507	0.000448786	0.000457569	51	52	0.00229241	1.30803e-05	Inf	1	1	4911	0	0	0	1	0	0	0	0
1-152277158-G-A	1-152279883-G-C	afr	FLG	2.77256e-05	3.1922e+18	1	1	2725	TRUE	FALSE	FALSE	0.00495507	0.000924784	0.000922736	15	15	0.0109685	0.000102662	Inf	1	1	694	0	0	0	1	0	0	0	0
1-152277171-C-G	1-152277176-A-G	eas	FLG	3.04489e-11	2.54491e+17	1	1	5	TRUE	FALSE	TRUE	0.00495507	0.0151136	0.0151136	278	278	3.87466e-07	3.10285e-07	6.33825e+27	1	1	511	0	0	0	2	0	0	0	0
1-152277226-C-G	1-152277229-C-T	amr	FLG	3.23398e-05	6.78785e+16	0.93543	1	3	TRUE	FALSE	FALSE	0.00495507	0.000896835	0.000839072	31	29	0.0400299	NA	NA	NA	NA	548	0	0	0	0	0	0	0	0
1-152277226-C-G	1-152277229-C-T	sas	FLG	2.30765e-05	3.5419e+17	0.983019	1	3	TRUE	FALSE	FALSE	0.00495507	0.00195274	0.00191255	59	58	0.0366975	NA	NA	NA	NA	506	0	0	0	0	0	0	0	0
1-152277307-G-C	1-152280575-C-T	afr	FLG	1.03433e-05	5.61462e+16	0.961819	1	3268	TRUE	FALSE	FALSE	0.00495507	0.0526575	0.0507567	856	825	0.0048543	2.70996e-91	1.44738e+18	0.983386	1	632	0	0	1	62	0	0	0	0
1-152277307-G-C	1-152280575-C-T	amr	FLG	2.1741e-05	9.67592e+16	0.978204	1	3268	TRUE	FALSE	FALSE	0.00495507	0.00265957	0.00260176	92	90	0.0295379	9.16863e-22	1.95286e+29	1	1	539	0	0	0	9	0	0	0	0
1-152277307-G-C	1-152281144-T-C	afr	FLG	3.22618e-06	2.05606e+16	0.966736	1	3837	TRUE	FALSE	FALSE	0.00495507	0.0526575	0.0510342	856	829	0.00187291	2.29859e-93	Inf	0.968689	1	632	0	0	0	63	0	0	2	0
1-152277307-G-C	1-152281144-T-C	amr	FLG	2.58184e-05	9.90374e+17	0.978667	1	3837	TRUE	FALSE	FALSE	0.00495507	0.00265957	0.00271739	92	94	0.0334479	6.23932e-20	1.32781e+29	1	1	539	0	0	0	8	0	0	0	0
1-152277307-G-C	1-152283140-G-T	afr	FLG	3.61024e-11	5.52861e+16	1	1	5833	TRUE	FALSE	FALSE	0.00495507	0.0526575	0.0526575	856	856	2.41979e-07	6.81757e-100	2.7516e+31	1	1	632	0	0	0	63	0	0	0	2
1-152277307-G-C	1-152283140-G-T	amr	FLG	5.96313e-07	1.27057e+18	1	1	5833	TRUE	FALSE	FALSE	0.00495507	0.00265957	0.00265973	92	92	0.00282058	9.16863e-22	1.95286e+29	1	1	539	0	0	0	9	0	0	0	0
1-152277307-G-C	1-152283943-C-T	amr	FLG	6.00694e-06	3.40157e+17	0.989102	1	6636	TRUE	FALSE	FALSE	0.00495507	0.00265957	0.00263082	92	91	0.0132402	9.16863e-22	1.95286e+29	1	1	539	0	0	0	9	0	0	0	0
1-152277307-G-C	1-152285290-C-T	afr	FLG	1.12073e-08	1.56466e+17	0.992646	1	7983	TRUE	FALSE	FALSE	0.00495507	0.0526575	0.0530266	856	862	2.18936e-05	6.31799e-98	Inf	0.984552	1	632	0	0	0	62	1	0	0	2
1-152277307-G-C	1-152285290-C-T	amr	FLG	5.96313e-07	1.27057e+18	1	1	7983	TRUE	FALSE	FALSE	0.00495507	0.00265957	0.00265957	92	92	0.00282058	9.16863e-22	1.95286e+29	1	1	539	0	0	0	9	0	0	0	0
1-152277307-G-C	1-152286107-C-T	afr	FLG	8.36064e-07	7.42644e+16	0.97588	1	8800	TRUE	FALSE	FALSE	0.00495507	0.0526575	0.0538878	856	876	0.00060843	1.26558e-97	5.20975e+17	0.984552	1	631	1	0	0	63	0	0	0	2
1-152277307-G-C	1-152287078-G-A	afr	FLG	3.61024e-11	5.52861e+16	1	1	9771	TRUE	FALSE	FALSE	0.00495507	0.0526575	0.0526899	856	856	2.41979e-07	6.81757e-100	2.7516e+31	1	1	632	0	0	0	63	0	0	0	2
1-152277307-G-C	1-152287078-G-A	amr	FLG	6.88172e-06	1.19595e+18	0.989219	1	9771	TRUE	FALSE	FALSE	0.00495507	0.00265957	0.00268864	92	93	0.0145866	9.32286e-22	2.65317e+29	1	1	538	0	0	0	9	0	0	0	0
1-152277307-G-C	1-152287213-T-C	amr	FLG	5.96313e-07	1.27057e+18	1	1	9906	TRUE	FALSE	FALSE	0.00495507	0.00265957	0.00266065	92	92	0.00282058	9.16863e-22	1.95286e+29	1	1	539	0	0	0	9	0	0	0	0
1-152277403-C-T	1-152277406-G-C	sas	FLG	1.24091e-05	6298427000000000	0.972062	1	3	TRUE	FALSE	TRUE	0.00495507	0.00587966	0.00571634	180	175	0.0262226	7.98577e-12	Inf	1	1	506	0	0	0	4	0	0	0	0
1-152277403-C-T	1-152277407-G-C	sas	FLG	1.24091e-05	6298427000000000	0.972062	1	4	TRUE	FALSE	TRUE	0.00495507	0.00587966	0.00571634	180	175	0.0262226	7.98577e-12	Inf	1	1	506	0	0	0	4	0	0	0	0
1-152277406-G-C	1-152277407-G-C	sas	FLG	2.38772e-08	1.06398e+18	1	1	1	TRUE	TRUE	TRUE	0.00495507	0.00571634	0.00571634	175	175	0.000214039	7.98577e-12	Inf	1	1	506	0	0	0	4	0	0	0	0
1-152277406-G-C	1-152285679-C-G	sas	FLG	1.24376e-06	1.89927e+17	0.988506	1	8273	TRUE	FALSE	FALSE	0.00495507	0.00571634	0.00565064	175	173	0.00453479	7.98577e-12	Inf	1	1	506	0	0	0	4	0	0	0	0
1-152277407-G-C	1-152285679-C-G	sas	FLG	1.24376e-06	1.89927e+17	0.988506	1	8272	TRUE	FALSE	FALSE	0.00495507	0.00571634	0.00565064	175	173	0.00453479	7.98577e-12	Inf	1	1	506	0	0	0	4	0	0	0	0
1-152277439-T-A	1-152286967-T-C	afr	FLG	2.09934e-05	4.40197e+18	1	1	9528	TRUE	FALSE	FALSE	0.00495507	0.000799705	0.000799902	13	13	0.0087504	0.00010235	Inf	1	1	696	0	0	0	1	0	0	0	0
1-152277448-C-T	1-152277470-G-C	amr	FLG	1.48985e-05	1.18291e+18	0.954518	1	22	TRUE	FALSE	FALSE	0.00495507	0.000635985	0.000607182	22	21	0.0240096	NA	NA	NA	NA	548	0	0	0	0	0	0	0	0
1-152277448-C-T	1-152277470-G-C	nfe	FLG	1.49394e-05	3.9507e+16	0.869542	1	22	TRUE	FALSE	FALSE	0.00495507	0.000202184	0.00017583	23	20	0.038987	2.09369e-08	125744438938664	0.666599	1	4909	0	0	1	2	0	0	0	0
1-152277553-C-T	1-152278702-T-G	eas	FLG	5.97735e-10	404359000000000	0.332255	1	1149	TRUE	FALSE	FALSE	0.00495507	0.00761118	0.0225666	140	415	4.18895e-06	1.37497e-16	121.398	0.255328	0.785241	464	29	0	4	12	2	0	0	1
1-152277553-C-T	1-152280758-C-T	eas	FLG	1.02312e-09	471313800000000	0.297013	1	3205	TRUE	FALSE	FALSE	0.00495507	0.00761118	0.0252316	140	463	6.59647e-06	1.57618e-24	615.11	0.363609	0.950876	458	30	0	1	15	2	0	0	2
1-152277553-C-T	1-152280932-G-A	eas	FLG	1.53703e-09	763857700000000	0.317373	1	3379	TRUE	FALSE	FALSE	0.00495507	0.00761118	0.0236178	140	434	8.74906e-06	4.87569e-20	205.753	0.324869	0.853023	464	29	0	1	17	0	0	2	0
1-152277553-C-T	1-152282007-G-C	eas	FLG	1.09467e-09	234262400000000	0.30512	1	4454	TRUE	FALSE	FALSE	0.00495507	0.00761118	0.0245189	140	451	6.78632e-06	7.64928e-25	642.911	0.371201	0.951003	464	29	0	1	15	2	0	0	2
1-152277553-C-T	1-152283122-C-T	eas	FLG	1.09467e-09	234262400000000	0.30512	1	5569	TRUE	FALSE	FALSE	0.00495507	0.00761118	0.0245189	140	451	6.78632e-06	7.64928e-25	642.911	0.371201	0.951003	464	29	0	1	15	2	0	0	2
1-152277553-C-T	1-152284024-C-T	eas	FLG	1.09467e-09	234262400000000	0.30512	1	6471	TRUE	FALSE	FALSE	0.00495507	0.00761118	0.0245189	140	451	6.78632e-06	7.64928e-25	642.911	0.371201	0.951003	464	29	0	1	15	2	0	0	2
1-152277614-C-T	1-152282937-G-T	fin	FLG	2.96438e-05	7728985000000000	0.999999	1	5323	TRUE	FALSE	FALSE	0.00495507	0.001432	0.001432	31	31	0.0151542	NA	NA	NA	NA	123	0	0	0	0	0	0	0	0
1-152277645-A-T	1-152281058-A-G	afr	FLG	4.1534e-06	1.43786e+17	0.979105	1	3413	TRUE	FALSE	FALSE	0.00495507	0.00295276	0.0028916	48	47	0.00227841	0.000102506	Inf	1	1	695	0	0	0	1	0	0	0	0
1-152277645-A-T	1-152283466-C-T	afr	FLG	6.27529e-06	6.72611e+18	0.95988	1	5821	TRUE	FALSE	FALSE	0.00495507	0.00295276	0.00307617	48	50	0.00323258	0.000102506	Inf	1	1	695	0	0	0	1	0	0	0	0
1-152277645-A-T	1-152283943-C-G	afr	FLG	3.65043e-07	1.90571e+18	1	1	6298	TRUE	FALSE	FALSE	0.00495507	0.00295276	0.00295639	48	48	0.000336813	0.000102506	Inf	1	1	695	0	0	0	1	0	0	0	0
1-152277645-A-T	1-152285186-C-G	afr	FLG	3.65043e-07	1.90571e+18	1	1	7541	TRUE	FALSE	FALSE	0.00495507	0.00295276	0.00295276	48	48	0.000336813	0.000102506	Inf	1	1	695	0	0	0	1	0	0	0	0
1-152277929-A-G	1-152279587-T-G	eas	FLG	3.1493e-07	2.05475e+18	0.966614	1	1658	TRUE	FALSE	FALSE	0.00495507	0.00164384	0.00157677	30	29	0.000532469	3.17947e-07	Inf	1	1	505	0	0	0	2	0	0	0	0
1-152277929-A-G	1-152279848-T-C	eas	FLG	3.26147e-05	58629.7	0.801557	0.939072	1919	TRUE	FALSE	FALSE	0.00495507	0.00164384	0.00179484	30	33	0.0213122	5.68233e-06	1.18454e+16	0.499012	1	503	2	0	0	2	0	0	0	0
1-152277929-A-G	1-152282418-C-G	eas	FLG	3.1493e-07	2.05475e+18	0.966614	1	4489	TRUE	FALSE	FALSE	0.00495507	0.00164384	0.0015766	30	29	0.000532469	3.17947e-07	Inf	1	1	505	0	0	0	2	0	0	0	0
1-152277929-A-G	1-152284099-C-T	eas	FLG	3.1493e-07	2.05475e+18	0.966614	1	6170	TRUE	FALSE	FALSE	0.00495507	0.00164384	0.0015766	30	29	0.000532469	3.17947e-07	Inf	1	1	505	0	0	0	2	0	0	0	0
1-152277929-A-G	1-152284955-A-G	eas	FLG	3.1493e-07	2.05475e+18	0.966614	1	7026	TRUE	FALSE	FALSE	0.00495507	0.00164384	0.0015766	30	29	0.000532469	3.17947e-07	Inf	1	1	505	0	0	0	2	0	0	0	0
1-152277929-A-G	1-152285150-C-T	eas	FLG	3.1493e-07	2.05475e+18	0.966614	1	7221	TRUE	FALSE	FALSE	0.00495507	0.00164384	0.0015766	30	29	0.000532469	3.17947e-07	Inf	1	1	505	0	0	0	2	0	0	0	0
1-152278594-A-C	1-152280325-A-G	afr	FLG	6.65639e-05	808.478	0.611095	0.926333	1731	TRUE	FALSE	FALSE	0.00506551	0.0578683	0.0355014	759	548	0.0233124	0.0839187	0	0.00337373	1	440	57	0	60	3	0	0	0	0
1-152278594-A-C	1-152280575-C-T	nfe	FLG	1.57131e-05	2.90324e+19	1	1	1981	TRUE	FALSE	FALSE	0.00506551	0.00012362	0.000123066	14	14	0.0403527	1.30831e-05	Inf	1	1	4910	0	0	0	1	0	0	0	0
1-152278594-A-C	1-152283140-G-T	nfe	FLG	1.57131e-05	2.90324e+19	1	1	4546	TRUE	FALSE	FALSE	0.00506551	0.00012362	0.000123057	14	14	0.0403527	1.30831e-05	Inf	1	1	4910	0	0	0	1	0	0	0	0
1-152278594-A-C	1-152285290-C-T	nfe	FLG	1.57131e-05	2.90324e+19	1	1	6696	TRUE	FALSE	FALSE	0.00506551	0.00012362	0.000123057	14	14	0.0403527	1.30831e-05	Inf	1	1	4910	0	0	0	1	0	0	0	0
1-152278594-A-C	1-152287213-T-C	afr	FLG	5.35411e-07	3233775000000000	0.916021	1	8619	TRUE	FALSE	FALSE	0.00506551	0.0578683	0.0531641	759	825	0.000457118	2.40896e-85	Inf	0.967407	1	500	0	0	0	61	2	0	0	0
1-152278594-A-C	1-152287213-T-C	nfe	FLG	1.57131e-05	2.90324e+19	1	1	8619	TRUE	FALSE	FALSE	0.00506551	0.00012362	0.000123837	14	14	0.0403527	1.30942e-05	Inf	1	1	4906	0	0	0	1	0	0	0	0
1-152278612-C-A	1-152283943-C-T	afr	FLG	3.98861e-06	6104013000000000	0.94166	1	5331	TRUE	FALSE	FALSE	0.00506916	0.0578628	0.0510594	783	829	0.00220147	3.3223e-79	31417.9	0.948304	0.98235	504	1	0	1	58	1	0	0	0
1-152278702-T-G	1-152280758-C-T	eas	FLG	2.34849e-17	1.09433e+16	0.89393	1	2056	TRUE	FALSE	FALSE	0.0050874	0.0225666	0.0252316	415	463	6.68015e-13	2.95184e-66	Inf	0.917757	1	459	4	0	0	41	0	0	0	3
1-152278702-T-G	1-152280932-G-A	eas	FLG	4.1743e-17	50619.9	0.927914	0.985609	2230	TRUE	FALSE	FALSE	0.0050874	0.0225666	0.0236178	415	434	1.12139e-12	7.63654e-59	4733.43	0.870314	0.932906	465	3	0	0	41	0	0	3	0
1-152278702-T-G	1-152281970-G-C	afr	FLG	4.57523e-05	2.89305e+18	1	1	3268	TRUE	FALSE	FALSE	0.0050874	0.000917172	0.000799705	13	13	0.016843	0.953777	0	1.41114e-06	1	593	2	0	1	0	0	0	0	0
1-152278702-T-G	1-152282007-G-C	eas	FLG	7.01602e-18	2.76135e+16	0.918331	1	3305	TRUE	FALSE	FALSE	0.0050874	0.0225666	0.0245189	415	451	2.26175e-13	1.25825e-67	Inf	0.937114	1	465	3	0	0	41	0	0	0	3
1-152278702-T-G	1-152282007-G-C	sas	FLG	2.72699e-05	8.00221e+17	0.949938	1	3305	TRUE	FALSE	FALSE	0.0050874	0.00124134	0.00130651	38	40	0.0412441	2.28156e-06	6505910257150060	0.666012	1	507	1	0	0	2	0	0	0	0
1-152278702-T-G	1-152283122-C-T	eas	FLG	7.01602e-18	2.76135e+16	0.918331	1	4420	TRUE	FALSE	FALSE	0.0050874	0.0225666	0.0245189	415	451	2.26175e-13	1.25825e-67	Inf	0.937114	1	465	3	0	0	41	0	0	0	3
1-152278702-T-G	1-152283122-C-T	sas	FLG	2.72699e-05	8.00221e+17	0.949938	1	4420	TRUE	FALSE	FALSE	0.0050874	0.00124134	0.00130651	38	40	0.0412441	2.28156e-06	6505910257150060	0.666012	1	507	1	0	0	2	0	0	0	0
1-152278702-T-G	1-152284024-C-T	eas	FLG	7.01602e-18	2.76135e+16	0.918331	1	5322	TRUE	FALSE	FALSE	0.0050874	0.0225666	0.0245189	415	451	2.26175e-13	1.25825e-67	Inf	0.937114	1	465	3	0	0	41	0	0	0	3
1-152278702-T-G	1-152284024-C-T	sas	FLG	2.72699e-05	8.00221e+17	0.949938	1	5322	TRUE	FALSE	FALSE	0.0050874	0.00124134	0.00130651	38	40	0.0412441	2.28156e-06	6505910257150060	0.666012	1	507	1	0	0	2	0	0	0	0
1-152278714-C-G	1-152279096-C-G	afr	FLG	1.84498e-05	1.635e+17	0.959819	1	382	TRUE	FALSE	FALSE	0.00508983	0.00507543	0.00475949	72	75	0.00780738	2.16362e-13	3.00575e+16	0.832637	1	596	0	0	0	4	0	0	1	0
1-152278714-C-G	1-152285413-T-C	afr	FLG	6.40534e-05	5289521000000000	0.856498	1	6699	TRUE	FALSE	FALSE	0.00508983	0.00507543	0.00516796	72	84	0.0225075	1.46527e-11	3008.19	0.593049	0.832144	600	2	0	0	4	0	0	1	0
1-152278765-T-A	1-152279686-G-T	afr	FLG	5.53777e-06	1949328000000000	0.862462	1	921	TRUE	FALSE	FALSE	0.00510017	0.0361892	0.0375926	528	609	0.00291445	1.41726e-56	10983.8	0.874712	0.972698	579	0	0	1	33	4	0	0	0
1-152278765-T-A	1-152280739-G-A	afr	FLG	8.36307e-06	995363100000000	0.915475	1	1974	TRUE	FALSE	FALSE	0.00510017	0.0361892	0.0353716	528	575	0.00410844	1.49396e-57	14864.7	0.897451	0.972752	587	0	0	1	34	3	0	0	0
1-152278765-T-A	1-152283775-C-T	afr	FLG	1.40921e-05	6460611000000000	0.917129	1	5010	TRUE	FALSE	FALSE	0.00510017	0.0361892	0.0353144	528	574	0.00626091	1.49396e-57	14864.7	0.897451	0.972752	587	0	0	1	34	3	0	0	0
1-152278765-T-A	1-152285002-G-A	afr	FLG	2.34878e-05	1250644000000000	0.912184	1	6237	TRUE	FALSE	FALSE	0.00510017	0.0361892	0.0354946	528	577	0.00955449	1.49396e-57	14864.7	0.897451	0.972752	587	0	0	1	34	3	0	0	0
1-152278843-G-T	1-152278844-T-G	afr	FLG	4.36754e-06	1.36253e+17	0.98307	1	1	TRUE	FALSE	FALSE	0.00511597	0.0078372	0.00767918	119	117	0.00237577	6.00576e-28	1.35142e+29	1	1	649	0	0	0	12	0	0	0	0
1-152278869-C-G	1-152278876-C-T	afr	FLG	5.09511e-06	1.24607e+16	0.751295	1	7	TRUE	FALSE	FALSE	0.00512124	0.00651865	0.0048612	101	76	0.00271456	NA	NA	NA	NA	NA	NA	NA	NA	NA	NA	NA	NA	NA
1-152279058-C-A	1-152279063-G-A	afr	FLG	0.000104241	1.65814e+17	0.882323	1	5	TRUE	FALSE	TRUE	0.00515954	0.00862829	0.00788582	137	121	0.0345123	1.29601e-22	5.27796e+28	1	1	670	0	0	0	9	0	0	0	0
1-152279058-C-A	1-152279065-C-T	afr	FLG	0.000128781	22508.3	0.860009	0.944916	7	TRUE	FALSE	TRUE	0.00515954	0.00862829	0.00857588	137	132	0.0413294	1.31355e-22	1.18578e+29	1	1	669	0	0	0	9	0	0	0	0
1-152279096-C-G	1-152279646-G-C	afr	FLG	1.60177e-05	1.59107e+16	0.903161	1	550	TRUE	FALSE	FALSE	0.00516724	0.00475949	0.00511966	75	83	0.00695112	1.14932e-22	1.10504e+28	1	1	679	0	0	0	9	0	0	0	0
1-152279096-C-G	1-152279810-G-C	afr	FLG	2.33719e-05	1.12195e+17	0.925578	1	714	TRUE	FALSE	FALSE	0.00516724	0.00475949	0.00498278	75	81	0.00951063	1.13419e-22	Inf	1	1	680	0	0	0	9	0	0	0	0
1-152279096-C-G	1-152282240-C-T	afr	FLG	2.33719e-05	1.12195e+17	0.925578	1	3144	TRUE	FALSE	FALSE	0.00516724	0.00475949	0.00498278	75	81	0.00951063	1.13419e-22	Inf	1	1	680	0	0	0	9	0	0	0	0
1-152279096-C-G	1-152283173-T-C	afr	FLG	2.33719e-05	1.12195e+17	0.925578	1	4077	TRUE	FALSE	FALSE	0.00516724	0.00475949	0.00498278	75	81	0.00951063	1.13419e-22	Inf	1	1	680	0	0	0	9	0	0	0	0
1-152279096-C-G	1-152283410-T-C	afr	FLG	2.33719e-05	1.12195e+17	0.925578	1	4314	TRUE	FALSE	FALSE	0.00516724	0.00475949	0.00498339	75	81	0.00951063	1.13419e-22	Inf	1	1	680	0	0	0	9	0	0	0	0
1-152279096-C-G	1-152283670-C-A	afr	FLG	2.33719e-05	1.12195e+17	0.925578	1	4574	TRUE	FALSE	FALSE	0.00516724	0.00475949	0.00498278	75	81	0.00951063	1.13419e-22	Inf	1	1	680	0	0	0	9	0	0	0	0
1-152279096-C-G	1-152283913-C-A	afr	FLG	2.5629e-05	5.81885e+16	0.937206	1	4817	TRUE	FALSE	FALSE	0.00516724	0.00475949	0.00492247	75	80	0.0103139	1.13419e-22	Inf	1	1	680	0	0	0	9	0	0	0	0
1-152279096-C-G	1-152284903-G-T	afr	FLG	2.33719e-05	1.12195e+17	0.925578	1	5807	TRUE	FALSE	FALSE	0.00516724	0.00475949	0.00498278	75	81	0.00951063	1.13419e-22	Inf	1	1	680	0	0	0	9	0	0	0	0
1-152279096-C-G	1-152285327-T-G	afr	FLG	0.000114007	2.29063e+16	0.892353	1	6231	TRUE	FALSE	FALSE	0.00516724	0.00475949	0.00516732	75	84	0.0372753	1.13419e-22	Inf	1	1	680	0	0	0	9	0	0	0	0
1-152279096-C-G	1-152285413-T-C	afr	FLG	1.71452e-05	8784468000000000	0.892353	1	6317	TRUE	FALSE	FALSE	0.00516724	0.00475949	0.00516796	75	84	0.00734861	2.20908e-20	3.20647e+16	0.816987	1	678	2	0	0	9	0	0	0	0
1-152279096-C-G	1-152285543-G-C	afr	FLG	2.33719e-05	1.12195e+17	0.925578	1	6447	TRUE	FALSE	FALSE	0.00516724	0.00475949	0.00498278	75	81	0.00951063	1.13419e-22	Inf	1	1	680	0	0	0	9	0	0	0	0
1-152279096-C-G	1-152285571-G-C	afr	FLG	2.33719e-05	1.12195e+17	0.925578	1	6475	TRUE	FALSE	FALSE	0.00516724	0.00475949	0.00498278	75	81	0.00951063	1.13419e-22	Inf	1	1	680	0	0	0	9	0	0	0	0
1-152279096-C-G	1-152285912-G-A	afr	FLG	4.68652e-05	1.17486e+16	0.892353	1	6816	TRUE	FALSE	FALSE	0.00516724	0.00475949	0.00516732	75	84	0.017193	1.13419e-22	Inf	1	1	680	0	0	0	9	0	0	0	0
1-152279096-C-G	1-152286592-T-A	afr	FLG	2.33719e-05	1.12195e+17	0.925578	1	7496	TRUE	FALSE	FALSE	0.00516724	0.00475949	0.00498278	75	81	0.00951063	1.13419e-22	Inf	1	1	680	0	0	0	9	0	0	0	0
1-152279096-C-G	1-152286593-A-C	afr	FLG	2.33719e-05	1.12195e+17	0.925578	1	7497	TRUE	FALSE	FALSE	0.00516724	0.00475949	0.00498278	75	81	0.00951063	1.13419e-22	Inf	1	1	680	0	0	0	9	0	0	0	0
1-152279183-G-A	1-152280325-A-G	afr	FLG	5.37583e-05	356.516	0.534666	0.794158	1142	TRUE	FALSE	FALSE	0.00518487	0.0367254	0.0355014	467	548	0.0193378	0.281507	0.0850839	0.002036	0.906735	457	60	0	42	3	0	0	0	0
1-152279489-G-T	1-152279686-G-T	amr	FLG	1.43144e-07	2.83197e+18	1	1	197	TRUE	FALSE	FALSE	0.00524688	0.000842876	0.000838393	29	29	0.00129485	2.74748e-07	8.29878e+27	1	1	542	0	0	0	2	0	0	0	0
1-152279489-G-T	1-152280202-C-T	amr	FLG	1.48347e-06	1.21558e+17	0.965489	1	713	TRUE	FALSE	FALSE	0.00524688	0.000842876	0.000809576	29	28	0.00535895	2.74748e-07	8.29878e+27	1	1	542	0	0	0	2	0	0	0	0
1-152279489-G-T	1-152280739-G-A	amr	FLG	1.43144e-07	2.83197e+18	1	1	1250	TRUE	FALSE	FALSE	0.00524688	0.000842876	0.000838344	29	29	0.00129485	2.74748e-07	8.29878e+27	1	1	542	0	0	0	2	0	0	0	0
1-152279489-G-T	1-152283775-C-T	amr	FLG	1.43144e-07	2.83197e+18	1	1	4286	TRUE	FALSE	FALSE	0.00524688	0.000842876	0.000838393	29	29	0.00129485	2.74748e-07	8.29878e+27	1	1	542	0	0	0	2	0	0	0	0
1-152279489-G-T	1-152285002-G-A	amr	FLG	1.43144e-07	2.83197e+18	1	1	5513	TRUE	FALSE	FALSE	0.00524688	0.000842876	0.000838344	29	29	0.00129485	2.74748e-07	8.29878e+27	1	1	542	0	0	0	2	0	0	0	0
1-152279587-T-C	1-152282503-C-G	amr	FLG	2.22853e-06	4.3527e+18	1	1	2916	TRUE	FALSE	FALSE	0.00526674	0.000635985	0.000635985	22	22	0.00704268	NA	NA	NA	NA	NA	NA	NA	NA	NA	NA	NA	NA	NA
1-152279587-T-G	1-152279848-T-C	eas	FLG	5.88592e-06	4.10712e+16	0.878596	1	261	TRUE	FALSE	FALSE	0.00526674	0.00157677	0.00179484	29	33	0.00532584	3.86862e-10	7.17761e+16	0.665362	1	507	2	0	0	4	0	0	0	0
1-152279587-T-G	1-152282418-C-G	eas	FLG	3.28717e-08	2.3186e+18	1	1	2831	TRUE	FALSE	FALSE	0.00526674	0.00157677	0.0015766	29	29	9.18803e-05	7.79648e-12	1.26517e+30	1	1	509	0	0	0	4	0	0	0	0
1-152279587-T-G	1-152284099-C-T	eas	FLG	3.28717e-08	2.3186e+18	1	1	4512	TRUE	FALSE	FALSE	0.00526674	0.00157677	0.0015766	29	29	9.18803e-05	7.79648e-12	1.26517e+30	1	1	509	0	0	0	4	0	0	0	0
1-152279587-T-G	1-152284955-A-G	eas	FLG	3.28717e-08	2.3186e+18	1	1	5368	TRUE	FALSE	FALSE	0.00526674	0.00157677	0.0015766	29	29	9.18803e-05	7.79648e-12	1.26517e+30	1	1	509	0	0	0	4	0	0	0	0
1-152279587-T-G	1-152285150-C-T	eas	FLG	3.28717e-08	2.3186e+18	1	1	5563	TRUE	FALSE	FALSE	0.00526674	0.00157677	0.0015766	29	29	9.18803e-05	7.79648e-12	1.26517e+30	1	1	509	0	0	0	4	0	0	0	0
1-152279646-G-C	1-152279810-G-C	afr	FLG	4.33874e-07	1.17389e+17	0.975781	1	164	TRUE	FALSE	FALSE	0.0052787	0.00511966	0.00498278	83	81	0.000384211	1.1046e-22	4.83468e+29	1	1	682	0	0	0	9	0	0	0	0
1-152279646-G-C	1-152281795-C-T	afr	FLG	6.84343e-05	84413.9	0.908154	0.958725	2149	TRUE	FALSE	FALSE	0.0052787	0.00511966	0.00516732	83	84	0.0239387	2.95071e-21	1.75538e+16	0.899345	1	681	1	0	0	9	0	0	0	0
1-152279646-G-C	1-152282240-C-T	afr	FLG	4.33874e-07	1.17389e+17	0.975781	1	2594	TRUE	FALSE	FALSE	0.0052787	0.00511966	0.00498278	83	81	0.000384211	1.1046e-22	4.83468e+29	1	1	682	0	0	0	9	0	0	0	0
1-152279646-G-C	1-152283173-T-C	afr	FLG	4.33874e-07	1.17389e+17	0.975781	1	3527	TRUE	FALSE	FALSE	0.0052787	0.00511966	0.00498278	83	81	0.000384211	1.1046e-22	4.83468e+29	1	1	682	0	0	0	9	0	0	0	0
1-152279646-G-C	1-152283410-T-C	afr	FLG	4.33874e-07	1.17389e+17	0.975781	1	3764	TRUE	FALSE	FALSE	0.0052787	0.00511966	0.00498339	83	81	0.000384211	1.1046e-22	4.83468e+29	1	1	682	0	0	0	9	0	0	0	0
1-152279646-G-C	1-152283670-C-A	afr	FLG	4.33874e-07	1.17389e+17	0.975781	1	4024	TRUE	FALSE	FALSE	0.0052787	0.00511966	0.00498278	83	81	0.000384211	1.1046e-22	4.83468e+29	1	1	682	0	0	0	9	0	0	0	0
1-152279646-G-C	1-152283913-C-A	afr	FLG	1.19466e-06	3.89374e+16	0.963674	1	4267	TRUE	FALSE	FALSE	0.0052787	0.00511966	0.00492247	83	80	0.000813972	1.1046e-22	4.83468e+29	1	1	682	0	0	0	9	0	0	0	0
1-152279646-G-C	1-152284903-G-T	afr	FLG	4.33874e-07	1.17389e+17	0.975781	1	5257	TRUE	FALSE	FALSE	0.0052787	0.00511966	0.00498278	83	81	0.000384211	1.1046e-22	4.83468e+29	1	1	682	0	0	0	9	0	0	0	0
1-152279646-G-C	1-152285327-T-G	afr	FLG	1.04759e-05	284371	0.947948	0.979505	5681	TRUE	FALSE	FALSE	0.0052787	0.00511966	0.00516732	83	84	0.00490535	1.1046e-22	4.83468e+29	1	1	682	0	0	0	9	0	0	0	0
1-152279646-G-C	1-152285543-G-C	afr	FLG	4.33874e-07	1.17389e+17	0.975781	1	5897	TRUE	FALSE	FALSE	0.0052787	0.00511966	0.00498278	83	81	0.000384211	1.1046e-22	4.83468e+29	1	1	682	0	0	0	9	0	0	0	0
1-152279646-G-C	1-152285571-G-C	afr	FLG	4.33874e-07	1.17389e+17	0.975781	1	5925	TRUE	FALSE	FALSE	0.0052787	0.00511966	0.00498278	83	81	0.000384211	1.1046e-22	4.83468e+29	1	1	682	0	0	0	9	0	0	0	0
1-152279646-G-C	1-152285912-G-A	afr	FLG	3.8157e-06	379234	0.954393	0.982829	6266	TRUE	FALSE	FALSE	0.0052787	0.00511966	0.00516732	83	84	0.00214049	1.1046e-22	4.83468e+29	1	1	682	0	0	0	9	0	0	0	0
1-152279646-G-C	1-152286592-T-A	afr	FLG	4.33874e-07	1.17389e+17	0.975781	1	6946	TRUE	FALSE	FALSE	0.0052787	0.00511966	0.00498278	83	81	0.000384211	1.1046e-22	4.83468e+29	1	1	682	0	0	0	9	0	0	0	0
1-152279646-G-C	1-152286593-A-C	afr	FLG	4.33874e-07	1.17389e+17	0.975781	1	6947	TRUE	FALSE	FALSE	0.0052787	0.00511966	0.00498278	83	81	0.000384211	1.1046e-22	4.83468e+29	1	1	682	0	0	0	9	0	0	0	0
1-152279686-G-C	1-152279693-G-A	nfe	FLG	4.22538e-07	3.17946e+17	0.964277	1	7	TRUE	FALSE	FALSE	0.0052868	0.000237404	0.000246193	27	28	0.00249852	5.62481e-05	Inf	0.499949	1	4907	0	0	1	1	0	0	0	0
1-152279686-G-T	1-152280202-C-T	amr	FLG	1.48347e-06	1.21558e+17	0.965489	1	516	TRUE	FALSE	FALSE	0.0052868	0.000838393	0.000809576	29	28	0.00535895	2.70608e-07	Inf	1	1	546	0	0	0	2	0	0	0	0
1-152279686-G-T	1-152280739-G-A	afr	FLG	6.57623e-06	976239700000000	0.942092	1	1053	TRUE	FALSE	FALSE	0.0052868	0.0375926	0.0353716	609	575	0.00336678	8.28396e-76	Inf	0.977989	1	646	0	0	0	39	0	0	1	3
1-152279686-G-T	1-152280739-G-A	amr	FLG	1.43144e-07	2.83197e+18	1	1	1053	TRUE	FALSE	FALSE	0.0052868	0.000838393	0.000838344	29	29	0.00129485	2.70608e-07	Inf	1	1	546	0	0	0	2	0	0	0	0
1-152279686-G-T	1-152283775-C-T	afr	FLG	1.28073e-05	174738	0.935672	0.997487	4089	TRUE	FALSE	FALSE	0.0052868	0.0375926	0.0353144	609	574	0.00579161	8.28396e-76	Inf	0.977989	1	646	0	0	0	39	0	0	1	3
1-152279686-G-T	1-152283775-C-T	amr	FLG	1.43144e-07	2.83197e+18	1	1	4089	TRUE	FALSE	FALSE	0.0052868	0.000838393	0.000838393	29	29	0.00129485	2.70608e-07	Inf	1	1	546	0	0	0	2	0	0	0	0
1-152279686-G-T	1-152285002-G-A	afr	FLG	5.99822e-06	592727	0.943919	0.999168	5316	TRUE	FALSE	FALSE	0.0052868	0.0375926	0.0354946	609	577	0.0031174	8.28396e-76	Inf	0.977989	1	646	0	0	0	39	0	0	1	3
1-152279686-G-T	1-152285002-G-A	amr	FLG	1.43144e-07	2.83197e+18	1	1	5316	TRUE	FALSE	FALSE	0.0052868	0.000838393	0.000838344	29	29	0.00129485	2.70608e-07	Inf	1	1	546	0	0	0	2	0	0	0	0
1-152279713-C-A	1-152279734-C-A	afr	FLG	3.33072e-05	9.64374e+18	1	1	21	TRUE	FALSE	FALSE	0.00529228	0.000373088	0.000382848	6	6	0.0128073	NA	NA	NA	NA	NA	NA	NA	NA	NA	NA	NA	NA	NA
1-152279713-C-A	1-152284948-G-A	afr	FLG	3.33072e-05	9.64374e+18	1	1	5235	TRUE	FALSE	FALSE	0.00529228	0.000373088	0.000369094	6	6	0.0128073	NA	NA	NA	NA	NA	NA	NA	NA	NA	NA	NA	NA	NA
1-152279734-C-A	1-152284948-G-A	afr	FLG	3.33072e-05	9.64374e+18	1	1	5214	TRUE	FALSE	FALSE	0.00529653	0.000382848	0.000369094	6	6	0.0128073	NA	NA	NA	NA	NA	NA	NA	NA	NA	NA	NA	NA	NA
1-152279810-G-C	1-152281795-C-T	afr	FLG	7.33472e-06	5.68729e+16	0.964104	1	1985	TRUE	FALSE	FALSE	0.00531193	0.00498278	0.00516732	81	84	0.00368236	2.7268e-21	1.94781e+16	0.89935	1	687	1	0	0	9	0	0	0	0
1-152279810-G-C	1-152282240-C-T	afr	FLG	1.87691e-08	6.86729e+17	1	1	2430	TRUE	FALSE	FALSE	0.00531193	0.00498278	0.00498278	81	81	2.99267e-05	1.02084e-22	1.21923e+29	1	1	688	0	0	0	9	0	0	0	0
1-152279810-G-C	1-152283173-T-C	afr	FLG	1.87691e-08	6.86729e+17	1	1	3363	TRUE	FALSE	FALSE	0.00531193	0.00498278	0.00498278	81	81	2.99267e-05	1.02084e-22	1.21923e+29	1	1	688	0	0	0	9	0	0	0	0
1-152279810-G-C	1-152283410-T-C	afr	FLG	1.87691e-08	6.86729e+17	1	1	3600	TRUE	FALSE	FALSE	0.00531193	0.00498278	0.00498339	81	81	2.99267e-05	1.02084e-22	1.21923e+29	1	1	688	0	0	0	9	0	0	0	0
1-152279810-G-C	1-152283670-C-A	afr	FLG	1.87691e-08	6.86729e+17	1	1	3860	TRUE	FALSE	FALSE	0.00531193	0.00498278	0.00498278	81	81	2.99267e-05	1.02084e-22	1.21923e+29	1	1	688	0	0	0	9	0	0	0	0
1-152279810-G-C	1-152283913-C-A	afr	FLG	1.80314e-07	5.03274e+17	0.987592	1	4103	TRUE	FALSE	FALSE	0.00531193	0.00498278	0.00492247	81	80	0.000192751	1.02084e-22	1.21923e+29	1	1	688	0	0	0	9	0	0	0	0
1-152279810-G-C	1-152284903-G-T	afr	FLG	1.87691e-08	6.86729e+17	1	1	5093	TRUE	FALSE	FALSE	0.00531193	0.00498278	0.00498278	81	81	2.99267e-05	1.02084e-22	1.21923e+29	1	1	688	0	0	0	9	0	0	0	0
1-152279810-G-C	1-152285327-T-G	afr	FLG	1.67309e-06	2.0126e+17	0.964104	1	5517	TRUE	FALSE	FALSE	0.00531193	0.00498278	0.00516732	81	84	0.00108042	1.02084e-22	1.21923e+29	1	1	688	0	0	0	9	0	0	0	0
1-152279810-G-C	1-152285543-G-C	afr	FLG	1.87691e-08	6.86729e+17	1	1	5733	TRUE	FALSE	FALSE	0.00531193	0.00498278	0.00498278	81	81	2.99267e-05	1.02084e-22	1.21923e+29	1	1	688	0	0	0	9	0	0	0	0
1-152279810-G-C	1-152285571-G-C	afr	FLG	1.87691e-08	6.86729e+17	1	1	5761	TRUE	FALSE	FALSE	0.00531193	0.00498278	0.00498278	81	81	2.99267e-05	1.02084e-22	1.21923e+29	1	1	688	0	0	0	9	0	0	0	0
1-152279810-G-C	1-152285912-G-A	afr	FLG	1.06403e-06	7.95533e+16	0.964104	1	6102	TRUE	FALSE	FALSE	0.00531193	0.00498278	0.00516732	81	84	0.000740783	1.02084e-22	1.21923e+29	1	1	688	0	0	0	9	0	0	0	0
1-152279810-G-C	1-152286592-T-A	afr	FLG	1.87691e-08	6.86729e+17	1	1	6782	TRUE	FALSE	FALSE	0.00531193	0.00498278	0.00498278	81	81	2.99267e-05	1.02084e-22	1.21923e+29	1	1	688	0	0	0	9	0	0	0	0
1-152279810-G-C	1-152286593-A-C	afr	FLG	1.87691e-08	6.86729e+17	1	1	6783	TRUE	FALSE	FALSE	0.00531193	0.00498278	0.00498278	81	81	2.99267e-05	1.02084e-22	1.21923e+29	1	1	688	0	0	0	9	0	0	0	0
1-152279848-T-C	1-152282418-C-G	eas	FLG	5.88592e-06	3.19324e+16	0.878596	1	2570	TRUE	FALSE	FALSE	0.00531963	0.00179484	0.0015766	33	29	0.00532584	3.86862e-10	7.17761e+16	0.665362	1	507	0	0	2	4	0	0	0	0
1-152279848-T-C	1-152284099-C-T	eas	FLG	5.88592e-06	3.19324e+16	0.878596	1	4251	TRUE	FALSE	FALSE	0.00531963	0.00179484	0.0015766	33	29	0.00532584	3.86862e-10	7.17761e+16	0.665362	1	507	0	0	2	4	0	0	0	0
1-152279848-T-C	1-152284955-A-G	eas	FLG	5.88592e-06	3.19324e+16	0.878596	1	5107	TRUE	FALSE	FALSE	0.00531963	0.00179484	0.0015766	33	29	0.00532584	3.86862e-10	7.17761e+16	0.665362	1	507	0	0	2	4	0	0	0	0
1-152279848-T-C	1-152285150-C-T	eas	FLG	5.88592e-06	3.19324e+16	0.878596	1	5302	TRUE	FALSE	FALSE	0.00531963	0.00179484	0.0015766	33	29	0.00532584	3.86862e-10	7.17761e+16	0.665362	1	507	0	0	2	4	0	0	0	0
1-152279896-C-A	1-152283472-G-T	afr	FLG	9.38106e-05	6.86809e+18	1	1	3576	TRUE	FALSE	FALSE	0.00532936	0.000676673	0.000676673	11	11	0.0315202	0.00010235	Inf	1	1	696	0	0	0	1	0	0	0	0
1-152279896-C-A	1-152283472-G-T	nfe	FLG	1.05649e-06	1.08668e+19	1	1	3576	TRUE	FALSE	FALSE	0.00532936	0.000263704	0.000263713	30	30	0.00497611	2.93766e-09	4.11152e+24	1	1	4910	0	0	0	2	0	0	0	0
1-152280134-G-A	1-152285021-C-G	afr	FLG	6.60197e-07	1.14092e+17	0.970405	1	4887	TRUE	FALSE	FALSE	0.00537759	0.00609156	0.00627461	99	102	0.000497709	3.95754e-23	Inf	0.908434	1	686	1	0	0	10	0	0	0	0
1-152280134-G-A	1-152285021-C-G	amr	FLG	2.523e-06	2.06205e+17	0.961511	1	4887	TRUE	FALSE	FALSE	0.00537759	0.000751619	0.00072271	26	25	0.00735253	1.04569e-09	7.50922e+27	1	1	545	0	0	0	3	0	0	0	0
1-152280202-C-T	1-152280739-G-A	afr	FLG	0.000135737	6672.46	0.861915	0.959093	537	TRUE	FALSE	FALSE	0.00539137	0.0343206	0.0353716	540	575	0.0430756	7.53549e-78	Inf	1	1	654	0	0	0	40	0	0	0	3
1-152280202-C-T	1-152280739-G-A	amr	FLG	1.48347e-06	3.77872e+17	0.965489	1	537	TRUE	FALSE	FALSE	0.00539137	0.000809576	0.000838344	28	29	0.00535895	2.70608e-07	Inf	1	1	546	0	0	0	2	0	0	0	0
1-152280202-C-T	1-152283775-C-T	amr	FLG	1.48347e-06	3.77872e+17	0.965489	1	3573	TRUE	FALSE	FALSE	0.00539137	0.000809576	0.000838393	28	29	0.00535895	2.70608e-07	Inf	1	1	546	0	0	0	2	0	0	0	0
1-152280202-C-T	1-152285002-G-A	afr	FLG	0.000115522	8058.58	0.869767	0.965188	4800	TRUE	FALSE	FALSE	0.00539137	0.0343206	0.0354946	540	577	0.037644	7.53549e-78	Inf	1	1	654	0	0	0	40	0	0	0	3
1-152280202-C-T	1-152285002-G-A	amr	FLG	1.48347e-06	3.77872e+17	0.965489	1	4800	TRUE	FALSE	FALSE	0.00539137	0.000809576	0.000838344	28	29	0.00535895	2.70608e-07	Inf	1	1	546	0	0	0	2	0	0	0	0
1-152280575-C-T	1-152281144-T-C	afr	FLG	8.43783e-06	97410	0.971022	0.987921	569	TRUE	FALSE	FALSE	0.00546696	0.0507567	0.0510342	825	829	0.00413646	2.70996e-91	1.44738e+18	0.983386	1	632	1	0	0	62	0	0	0	0
1-152280575-C-T	1-152283140-G-T	afr	FLG	1.03433e-05	4.28838e+16	0.961819	1	2565	TRUE	FALSE	FALSE	0.00546696	0.0507567	0.0526575	825	856	0.0048543	2.70996e-91	1.44738e+18	0.983386	1	632	1	0	0	62	0	0	0	0
1-152280575-C-T	1-152283140-G-T	amr	FLG	2.1741e-05	2.17051e+17	0.978204	1	2565	TRUE	FALSE	FALSE	0.00546696	0.00260176	0.00265973	90	92	0.0295379	9.16863e-22	1.95286e+29	1	1	539	0	0	0	9	0	0	0	0
1-152280575-C-T	1-152283140-G-T	nfe	FLG	1.57131e-05	2.90324e+19	1	1	2565	TRUE	FALSE	FALSE	0.00546696	0.000123066	0.000123057	14	14	0.0403527	1.30803e-05	Inf	1	1	4911	0	0	0	1	0	0	0	0
1-152280575-C-T	1-152283943-C-T	amr	FLG	1.0831e-05	1.2448e+18	0.988982	1	3368	TRUE	FALSE	FALSE	0.00546696	0.00260176	0.00263082	90	91	0.0202366	9.16863e-22	1.95286e+29	1	1	539	0	0	0	9	0	0	0	0
1-152280575-C-T	1-152285290-C-T	afr	FLG	8.94405e-06	2.67704e+16	0.954746	1	4715	TRUE	FALSE	FALSE	0.00546696	0.0507567	0.0530266	825	862	0.00435705	5.89108e-90	Inf	0.967291	1	632	1	0	0	61	1	0	0	0
1-152280575-C-T	1-152285290-C-T	amr	FLG	2.1741e-05	2.17051e+17	0.978204	1	4715	TRUE	FALSE	FALSE	0.00546696	0.00260176	0.00265957	90	92	0.0295379	9.16863e-22	1.95286e+29	1	1	539	0	0	0	9	0	0	0	0
1-152280575-C-T	1-152285290-C-T	nfe	FLG	1.57131e-05	2.90324e+19	1	1	4715	TRUE	FALSE	FALSE	0.00546696	0.000123066	0.000123057	14	14	0.0403527	1.30803e-05	Inf	1	1	4911	0	0	0	1	0	0	0	0
1-152280575-C-T	1-152286107-C-T	afr	FLG	3.29113e-05	7921339000000000	0.93862	1	5532	TRUE	FALSE	FALSE	0.00546696	0.0507567	0.0538878	825	876	0.0126969	1.18023e-89	Inf	0.967291	1	631	2	0	0	62	0	0	0	0
1-152280575-C-T	1-152286107-C-T	amr	FLG	3.98267e-05	2.09959e+17	0.978204	1	5532	TRUE	FALSE	FALSE	0.00546696	0.00260176	0.00265957	90	92	0.045605	9.16863e-22	1.95286e+29	1	1	539	0	0	0	9	0	0	0	0
1-152280575-C-T	1-152287078-G-A	afr	FLG	1.03433e-05	4.28838e+16	0.961819	1	6503	TRUE	FALSE	FALSE	0.00546696	0.0507567	0.0526899	825	856	0.0048543	2.70996e-91	1.44738e+18	0.983386	1	632	1	0	0	62	0	0	0	0
1-152280575-C-T	1-152287078-G-A	amr	FLG	3.45201e-05	4.53136e+17	0.967658	1	6503	TRUE	FALSE	FALSE	0.00546696	0.00260176	0.00268864	90	93	0.0422231	9.32286e-22	2.65317e+29	1	1	538	0	0	0	9	0	0	0	0
1-152280575-C-T	1-152287213-T-C	amr	FLG	2.1741e-05	2.17051e+17	0.978204	1	6638	TRUE	FALSE	FALSE	0.00546696	0.00260176	0.00266065	90	92	0.0295379	9.16863e-22	1.95286e+29	1	1	539	0	0	0	9	0	0	0	0
1-152280575-C-T	1-152287213-T-C	nfe	FLG	1.57131e-05	2.90324e+19	1	1	6638	TRUE	FALSE	FALSE	0.00546696	0.000123066	0.000123837	14	14	0.0403527	1.30914e-05	Inf	1	1	4907	0	0	0	1	0	0	0	0
1-152280739-G-A	1-152283775-C-T	afr	FLG	3.34004e-10	1.19678e+18	0.998196	1	3036	TRUE	FALSE	FALSE	0.00550019	0.0353716	0.0353144	575	574	1.30859e-06	7.53549e-78	Inf	1	1	654	0	0	0	40	0	0	0	3
1-152280739-G-A	1-152283775-C-T	amr	FLG	1.43144e-07	2.83197e+18	1	1	3036	TRUE	FALSE	FALSE	0.00550019	0.000838344	0.000838393	29	29	0.00129485	2.70608e-07	Inf	1	1	546	0	0	0	2	0	0	0	0
1-152280739-G-A	1-152285002-G-A	afr	FLG	6.66701e-09	5.53566e+16	0.996405	1	4263	TRUE	FALSE	FALSE	0.00550019	0.0353716	0.0354946	575	577	1.43194e-05	7.53549e-78	Inf	1	1	654	0	0	0	40	0	0	0	3
1-152280739-G-A	1-152285002-G-A	amr	FLG	1.43144e-07	2.83197e+18	1	1	4263	TRUE	FALSE	FALSE	0.00550019	0.000838344	0.000838344	29	29	0.00129485	2.70608e-07	Inf	1	1	546	0	0	0	2	0	0	0	0
1-152280758-C-T	1-152280932-G-A	eas	FLG	2.26562e-17	4.89953e+16	0.935848	1	174	TRUE	FALSE	FALSE	0.00550404	0.0252316	0.0236178	463	434	6.68015e-13	1.342e-65	Inf	0.900982	1	459	0	0	1	44	0	0	4	0
1-152280758-C-T	1-152282007-G-C	afr	FLG	8.096e-05	4.35797e+18	1	1	1249	TRUE	FALSE	FALSE	0.00550404	0.000553642	0.000553642	9	9	0.0277134	0.00010235	Inf	1	1	696	0	0	0	1	0	0	0	0
1-152280758-C-T	1-152282007-G-C	eas	FLG	3.45701e-19	1.27346e+17	0.973429	1	1249	TRUE	FALSE	FALSE	0.00550404	0.0252316	0.0245189	463	451	1.85739e-14	8.19301e-76	Inf	0.980114	1	459	0	0	1	44	0	0	0	4
1-152280758-C-T	1-152283122-C-T	afr	FLG	8.096e-05	4.35797e+18	1	1	2364	TRUE	FALSE	FALSE	0.00550404	0.000553642	0.000553642	9	9	0.0277134	0.00010235	Inf	1	1	696	0	0	0	1	0	0	0	0
1-152280758-C-T	1-152283122-C-T	eas	FLG	3.45701e-19	1.27346e+17	0.973429	1	2364	TRUE	FALSE	FALSE	0.00550404	0.0252316	0.0245189	463	451	1.85739e-14	8.19301e-76	Inf	0.980114	1	459	0	0	1	44	0	0	0	4
1-152280758-C-T	1-152284024-C-T	eas	FLG	3.45701e-19	1.27346e+17	0.973429	1	3266	TRUE	FALSE	FALSE	0.00550404	0.0252316	0.0245189	463	451	1.85739e-14	8.19301e-76	Inf	0.980114	1	459	0	0	1	44	0	0	0	4
1-152280932-G-A	1-152282007-G-C	eas	FLG	4.62434e-18	1.81153e+16	0.961393	1	1075	TRUE	FALSE	FALSE	0.00902998	0.0236178	0.0245189	434	451	1.86344e-13	7.02252e-67	Inf	0.919302	1	465	0	0	0	44	4	0	0	0
1-152280932-G-A	1-152282007-G-C	sas	FLG	5.60643e-06	1.90219e+17	0.975578	1	1075	TRUE	FALSE	FALSE	0.00902998	0.00133917	0.00130651	41	40	0.0140898	1.30491e-09	Inf	1	1	507	0	0	0	3	0	0	0	0
1-152280932-G-A	1-152283122-C-T	eas	FLG	4.62434e-18	1.81153e+16	0.961393	1	2190	TRUE	FALSE	FALSE	0.00902998	0.0236178	0.0245189	434	451	1.86344e-13	7.02252e-67	Inf	0.919302	1	465	0	0	0	44	4	0	0	0
1-152280932-G-A	1-152283122-C-T	sas	FLG	5.60643e-06	1.90219e+17	0.975578	1	2190	TRUE	FALSE	FALSE	0.00902998	0.00133917	0.00130651	41	40	0.0140898	1.30491e-09	Inf	1	1	507	0	0	0	3	0	0	0	0
1-152280932-G-A	1-152284024-C-T	eas	FLG	4.62434e-18	1.81153e+16	0.961393	1	3092	TRUE	FALSE	FALSE	0.00902998	0.0236178	0.0245189	434	451	1.86344e-13	7.02252e-67	Inf	0.919302	1	465	0	0	0	44	4	0	0	0
1-152280932-G-A	1-152284024-C-T	sas	FLG	5.60643e-06	1.90219e+17	0.975578	1	3092	TRUE	FALSE	FALSE	0.00902998	0.00133917	0.00130651	41	40	0.0140898	1.30491e-09	Inf	1	1	507	0	0	0	3	0	0	0	0
1-152281058-A-G	1-152283466-C-T	afr	FLG	2.03419e-05	8.19818e+16	0.939823	1	2408	TRUE	FALSE	FALSE	0.0107905	0.0028916	0.00307617	47	50	0.00852452	0.000102506	Inf	1	1	695	0	0	0	1	0	0	0	0
1-152281058-A-G	1-152283943-C-G	afr	FLG	4.1534e-06	5.77621e+17	0.979105	1	2885	TRUE	FALSE	FALSE	0.0107905	0.0028916	0.00295639	47	48	0.00227841	0.000102506	Inf	1	1	695	0	0	0	1	0	0	0	0
1-152281058-A-G	1-152285186-C-G	afr	FLG	4.1534e-06	5.77621e+17	0.979105	1	4128	TRUE	FALSE	FALSE	0.0107905	0.0028916	0.00295276	47	48	0.00227841	0.000102506	Inf	1	1	695	0	0	0	1	0	0	0	0
1-152281142-C-G	1-152285621-T-A	afr	FLG	2.68987e-05	1.06641e+17	0.942739	1	4479	TRUE	FALSE	FALSE	0.0107905	0.00203002	0.00215305	33	35	0.0107544	NA	NA	NA	NA	697	0	0	0	0	0	0	0	0
1-152281142-C-G	1-152285621-T-A	amr	FLG	1.16687e-08	1.19267e+18	1	1	4479	TRUE	FALSE	FALSE	0.0107905	0.00462535	0.00462535	160	160	0.000245958	5.95228e-12	3.06538e+27	1	1	544	0	0	0	4	0	0	0	0
1-152281142-C-G	1-152285621-T-A	fin	FLG	1.59883e-05	3.16141e+18	0.988843	1	4479	TRUE	FALSE	FALSE	0.0107905	0.00411123	0.00415743	89	90	0.0102389	0.000652359	Inf	1	1	122	0	0	0	1	0	0	0	0
1-152281142-C-G	1-152285621-T-A	nfe	FLG	1.46229e-08	20372840	0.995807	0.998603	4479	TRUE	FALSE	FALSE	0.0107905	0.0126488	0.0126675	1439	1441	0.00016813	2.1529e-252	2.62548e+31	1	1	4788	0	0	0	123	0	0	0	0
1-152281144-T-C	1-152283140-G-T	afr	FLG	3.22618e-06	2.45219e+16	0.966736	1	1996	TRUE	FALSE	FALSE	0.0107905	0.0510342	0.0526575	829	856	0.00187291	2.29859e-93	Inf	0.968689	1	632	0	0	0	63	2	0	0	0
1-152281144-T-C	1-152283140-G-T	amr	FLG	2.58184e-05	1.68629e+17	0.978667	1	1996	TRUE	FALSE	FALSE	0.0107905	0.00271739	0.00265973	94	92	0.0334479	6.23932e-20	1.32781e+29	1	1	539	0	0	0	8	0	0	0	0
1-152281144-T-C	1-152283943-C-T	amr	FLG	3.57587e-05	6.5879e+16	0.968001	1	2799	TRUE	FALSE	FALSE	0.0107905	0.00271739	0.00263082	94	91	0.0434444	6.23932e-20	1.32781e+29	1	1	539	0	0	0	8	0	0	0	0
1-152281144-T-C	1-152285290-C-T	afr	FLG	3.08659e-06	1.74038e+16	0.959628	1	4146	TRUE	FALSE	FALSE	0.0107905	0.0510342	0.0530266	829	862	0.00180529	3.14357e-92	Inf	0.953725	1	632	0	0	0	62	3	0	0	0
1-152281144-T-C	1-152285290-C-T	amr	FLG	2.58184e-05	1.68629e+17	0.978667	1	4146	TRUE	FALSE	FALSE	0.0107905	0.00271739	0.00265957	94	92	0.0334479	6.23932e-20	1.32781e+29	1	1	539	0	0	0	8	0	0	0	0
1-152281144-T-C	1-152286107-C-T	afr	FLG	1.99789e-05	1.06896e+16	0.943419	1	4963	TRUE	FALSE	FALSE	0.0107905	0.0510342	0.0538878	829	876	0.00838447	6.29761e-92	1.01085e+18	0.953725	1	631	1	0	0	63	2	0	0	0
1-152281144-T-C	1-152286107-C-T	amr	FLG	1.81039e-05	4.68106e+17	0.978667	1	4963	TRUE	FALSE	FALSE	0.0107905	0.00271739	0.00265957	94	92	0.0256981	6.23932e-20	1.32781e+29	1	1	539	0	0	0	8	0	0	0	0
1-152281144-T-C	1-152287078-G-A	afr	FLG	3.22618e-06	2.45219e+16	0.966736	1	5934	TRUE	FALSE	FALSE	0.0107905	0.0510342	0.0526899	829	856	0.00187291	2.29859e-93	Inf	0.968689	1	632	0	0	0	63	2	0	0	0
1-152281144-T-C	1-152287078-G-A	amr	FLG	1.03789e-05	5.96591e+17	0.989333	1	5934	TRUE	FALSE	FALSE	0.0107905	0.00271739	0.00268864	94	93	0.0196114	6.33276e-20	Inf	1	1	538	0	0	0	8	0	0	0	0
1-152281144-T-C	1-152287213-T-C	amr	FLG	2.58184e-05	1.68629e+17	0.978667	1	6069	TRUE	FALSE	FALSE	0.0107905	0.00271739	0.00266065	94	92	0.0334479	6.23932e-20	1.32781e+29	1	1	539	0	0	0	8	0	0	0	0
1-152281309-C-A	1-152281616-A-G	sas	FLG	3.9112e-06	6.7747e+16	0.907259	1	307	TRUE	FALSE	FALSE	0.0107905	0.00176378	0.00160047	54	49	0.010545	0.888447	0	9.67801e-06	1	503	2	0	5	0	0	0	0	0
1-152281417-G-A	1-152283093-G-C	afr	FLG	4.02772e-05	5.8802e+18	1	1	1676	TRUE	FALSE	FALSE	0.0107905	0.000615157	0.000615157	10	10	0.0150991	0.00010235	Inf	1	1	696	0	0	0	1	0	0	0	0
1-152281517-G-C	1-152283193-G-T	afr	FLG	4.12061e-05	1.63986e+16	0.912586	1	1676	TRUE	FALSE	FALSE	0.0107905	0.00842766	0.00922736	137	150	0.0154226	4.25041e-30	Inf	0.932657	1	682	1	0	0	14	0	0	0	0
1-152281624-T-C	1-152281625-T-G	afr	FLG	2.44007e-06	1.66304e+16	0.941073	1	1	TRUE	TRUE	TRUE	0.0107905	0.017128	0.0161671	276	260	0.00147908	6.37005e-65	9.61164e+29	1	1	653	0	0	0	37	0	0	0	0
1-152281640-G-A	1-152281645-G-T	afr	FLG	7.42865e-07	1.75698e+17	0.969681	1	5	TRUE	FALSE	TRUE	0.0107905	0.00836478	0.00811423	133	129	0.000550074	3.57766e-44	4.7897e+30	1	1	654	0	0	0	22	0	0	0	0
1-152281640-G-A	1-152281646-A-C	afr	FLG	7.5408e-06	245110	0.951553	0.986509	6	TRUE	FALSE	FALSE	0.0107905	0.00836478	0.0086481	133	136	0.0037696	3.82197e-44	Inf	1	1	652	0	0	0	22	0	0	0	0
1-152281645-G-T	1-152281646-A-C	afr	FLG	4.66767e-06	6.22916e+16	0.948112	1	1	TRUE	TRUE	FALSE	0.0107905	0.00811423	0.0086481	129	136	0.0025144	3.57766e-44	4.7897e+30	1	1	654	0	0	0	22	0	0	0	0
1-152281645-G-T	1-152281646-A-C	eas	FLG	2.98071e-07	1.7378e+17	0.987691	1	1	TRUE	TRUE	FALSE	0.0107905	0.0133144	0.0134796	244	247	0.000512931	3.2162e-28	Inf	1	1	499	0	0	0	13	0	0	0	0
1-152281795-C-T	1-152282240-C-T	afr	FLG	7.33472e-06	8.64372e+16	0.964104	1	445	TRUE	FALSE	FALSE	0.0139574	0.00516732	0.00498278	84	81	0.00368236	2.7268e-21	1.94781e+16	0.89935	1	687	0	0	1	9	0	0	0	0
1-152281795-C-T	1-152283173-T-C	afr	FLG	7.33472e-06	8.64372e+16	0.964104	1	1378	TRUE	FALSE	FALSE	0.0139574	0.00516732	0.00498278	84	81	0.00368236	2.7268e-21	1.94781e+16	0.89935	1	687	0	0	1	9	0	0	0	0
1-152281795-C-T	1-152283410-T-C	afr	FLG	7.33472e-06	8.64372e+16	0.964104	1	1615	TRUE	FALSE	FALSE	0.0139574	0.00516732	0.00498339	84	81	0.00368236	2.7268e-21	1.94781e+16	0.89935	1	687	0	0	1	9	0	0	0	0
1-152281795-C-T	1-152283670-C-A	afr	FLG	7.33472e-06	8.64372e+16	0.964104	1	1875	TRUE	FALSE	FALSE	0.0139574	0.00516732	0.00498278	84	81	0.00368236	2.7268e-21	1.94781e+16	0.89935	1	687	0	0	1	9	0	0	0	0
1-152281795-C-T	1-152283913-C-A	afr	FLG	6.9096e-06	5.16558e+16	0.952142	1	2118	TRUE	FALSE	FALSE	0.0139574	0.00516732	0.00492247	84	80	0.00351432	2.7268e-21	1.94781e+16	0.89935	1	687	0	0	1	9	0	0	0	0
1-152281795-C-T	1-152284903-G-T	afr	FLG	7.33472e-06	8.64372e+16	0.964104	1	3108	TRUE	FALSE	FALSE	0.0139574	0.00516732	0.00498278	84	81	0.00368236	2.7268e-21	1.94781e+16	0.89935	1	687	0	0	1	9	0	0	0	0
1-152281795-C-T	1-152285327-T-G	afr	FLG	3.34061e-06	902760	0.971276	0.985533	3532	TRUE	FALSE	FALSE	0.0139574	0.00516732	0.00516732	84	84	0.00192395	2.7268e-21	1.94781e+16	0.89935	1	687	0	0	1	9	0	0	0	0
1-152281795-C-T	1-152285543-G-C	afr	FLG	7.33472e-06	8.64372e+16	0.964104	1	3748	TRUE	FALSE	FALSE	0.0139574	0.00516732	0.00498278	84	81	0.00368236	2.7268e-21	1.94781e+16	0.89935	1	687	0	0	1	9	0	0	0	0
1-152281795-C-T	1-152285571-G-C	afr	FLG	7.33472e-06	8.64372e+16	0.964104	1	3776	TRUE	FALSE	FALSE	0.0139574	0.00516732	0.00498278	84	81	0.00368236	2.7268e-21	1.94781e+16	0.89935	1	687	0	0	1	9	0	0	0	0
1-152281795-C-T	1-152285912-G-A	afr	FLG	3.13052e-05	155072	0.932098	0.965452	4117	TRUE	FALSE	FALSE	0.0139574	0.00516732	0.00516732	84	84	0.0121862	2.7268e-21	1.94781e+16	0.89935	1	687	0	0	1	9	0	0	0	0
1-152281795-C-T	1-152286592-T-A	afr	FLG	7.33472e-06	8.64372e+16	0.964104	1	4797	TRUE	FALSE	FALSE	0.0139574	0.00516732	0.00498278	84	81	0.00368236	2.7268e-21	1.94781e+16	0.89935	1	687	0	0	1	9	0	0	0	0
1-152281795-C-T	1-152286593-A-C	afr	FLG	7.33472e-06	8.64372e+16	0.964104	1	4798	TRUE	FALSE	FALSE	0.0139574	0.00516732	0.00498278	84	81	0.00368236	2.7268e-21	1.94781e+16	0.89935	1	687	0	0	1	9	0	0	0	0
1-152281876-T-C	1-152284673-G-A	afr	FLG	1.55879e-07	827967	0.988143	0.996378	2797	TRUE	FALSE	FALSE	0.0164004	0.041154	0.0413386	669	672	0.000171504	1.3617e-103	1.17832e+32	1	1	625	0	0	0	72	0	0	0	0
1-152281876-T-C	1-152284673-G-A	amr	FLG	4.14305e-05	4.05532e+17	0.984587	1	2797	TRUE	FALSE	FALSE	0.0164004	0.00185014	0.00187905	64	65	0.0468973	9.16863e-22	1.95286e+29	1	1	539	0	0	0	9	0	0	0	0
1-152281876-T-C	1-152284673-G-A	nfe	FLG	6.48381e-07	3084699	0.941829	0.970479	2797	TRUE	FALSE	FALSE	0.0164004	0.000360383	0.000360402	41	41	0.00347952	7.86569e-16	Inf	1	1	4908	0	0	0	4	0	0	0	0
1-152281876-T-C	1-152284823-A-T	afr	FLG	1.55879e-07	827967	0.988143	0.996378	2947	TRUE	FALSE	FALSE	0.0164004	0.041154	0.0413691	669	672	0.000171504	1.3617e-103	1.17832e+32	1	1	625	0	0	0	72	0	0	0	0
1-152281876-T-C	1-152284823-A-T	amr	FLG	4.03293e-06	2.55661e+18	1	1	2947	TRUE	FALSE	FALSE	0.0164004	0.00185014	0.00185014	64	64	0.0101095	9.16863e-22	1.95286e+29	1	1	539	0	0	0	9	0	0	0	0
1-152281876-T-C	1-152284823-A-T	nfe	FLG	6.48381e-07	3084699	0.941829	0.970479	2947	TRUE	FALSE	FALSE	0.0164004	0.000360383	0.000360788	41	41	0.00347952	7.8722e-16	1.12371e+27	1	1	4907	0	0	0	4	0	0	0	0
1-152281876-T-C	1-152285534-C-T	afr	FLG	3.96942e-07	515242	0.984879	0.995503	3658	TRUE	FALSE	FALSE	0.0164004	0.041154	0.0414001	669	673	0.00035833	1.3617e-103	1.17832e+32	1	1	625	0	0	0	72	0	0	0	0
1-152281876-T-C	1-152285534-C-T	amr	FLG	4.03293e-06	2.55661e+18	1	1	3658	TRUE	FALSE	FALSE	0.0164004	0.00185014	0.00185014	64	64	0.0101095	9.16863e-22	1.95286e+29	1	1	539	0	0	0	9	0	0	0	0
1-152281876-T-C	1-152285534-C-T	nfe	FLG	6.48381e-07	3084699	0.941829	0.970479	3658	TRUE	FALSE	FALSE	0.0164004	0.000360383	0.000360421	41	41	0.00347952	7.86569e-16	Inf	1	1	4908	0	0	0	4	0	0	0	0
1-152281876-T-C	1-152285759-A-G	afr	FLG	3.96942e-07	515242	0.984879	0.995503	3883	TRUE	FALSE	FALSE	0.0164004	0.041154	0.0414001	669	673	0.00035833	1.3617e-103	1.17832e+32	1	1	625	0	0	0	72	0	0	0	0
1-152281876-T-C	1-152285759-A-G	amr	FLG	4.03293e-06	2.55661e+18	1	1	3883	TRUE	FALSE	FALSE	0.0164004	0.00185014	0.00185014	64	64	0.0101095	9.16863e-22	1.95286e+29	1	1	539	0	0	0	9	0	0	0	0
1-152281876-T-C	1-152285759-A-G	nfe	FLG	6.48381e-07	3084699	0.941829	0.970479	3883	TRUE	FALSE	FALSE	0.0164004	0.000360383	0.000360433	41	41	0.00347952	7.86569e-16	Inf	1	1	4908	0	0	0	4	0	0	0	0
1-152281979-C-T	1-152284289-C-T	fin	FLG	5.46235e-08	7.17147e+17	1	1	2310	TRUE	FALSE	FALSE	0.0130932	0.00351072	0.00351072	76	76	0.000230706	NA	NA	NA	NA	123	0	0	0	0	0	0	0	0
1-152281979-C-T	1-152284289-C-T	nfe	FLG	1.84853e-09	1.19879e+17	0.982612	1	2310	TRUE	FALSE	FALSE	0.0130932	0.00355265	0.0034898	404	397	2.94284e-05	1.62592e-58	Inf	1	1	4892	0	0	0	20	0	0	0	0
1-152282007-G-C	1-152283122-C-T	afr	FLG	8.096e-05	4.35797e+18	1	1	1115	TRUE	FALSE	FALSE	0.0111748	0.000553642	0.000553642	9	9	0.0277134	0.00010235	Inf	1	1	696	0	0	0	1	0	0	0	0
1-152282007-G-C	1-152283122-C-T	eas	FLG	1.79871e-22	1.11842e+17	1	1	1115	TRUE	FALSE	FALSE	0.0111748	0.0245189	0.0245189	451	451	1.44963e-17	3.35051e-78	Inf	1	1	465	0	0	0	44	0	0	0	4
1-152282007-G-C	1-152283122-C-T	sas	FLG	6.55228e-07	2.33957e+18	1	1	1115	TRUE	FALSE	FALSE	0.0111748	0.00130651	0.00130651	40	40	0.00275287	1.30491e-09	Inf	1	1	507	0	0	0	3	0	0	0	0
1-152282007-G-C	1-152284024-C-T	eas	FLG	1.79871e-22	1.11842e+17	1	1	2017	TRUE	FALSE	FALSE	0.0111748	0.0245189	0.0245189	451	451	1.44963e-17	3.35051e-78	Inf	1	1	465	0	0	0	44	0	0	0	4
1-152282007-G-C	1-152284024-C-T	sas	FLG	6.55228e-07	2.33957e+18	1	1	2017	TRUE	FALSE	FALSE	0.0111748	0.00130651	0.00130651	40	40	0.00275287	1.30491e-09	Inf	1	1	507	0	0	0	3	0	0	0	0
1-152282030-C-A	1-152282045-C-T	sas	FLG	4.57263e-06	1.0296e+18	1	1	15	TRUE	FALSE	FALSE	0.00959897	0.00195976	0.00195976	60	60	0.011984	0.000142573	Inf	1	1	509	0	0	0	1	0	0	0	0
1-152282240-C-T	1-152283173-T-C	afr	FLG	1.87691e-08	6.86729e+17	1	1	933	TRUE	FALSE	FALSE	0.00391237	0.00498278	0.00498278	81	81	2.99267e-05	1.02084e-22	1.21923e+29	1	1	688	0	0	0	9	0	0	0	0
1-152282240-C-T	1-152283410-T-C	afr	FLG	1.87691e-08	6.86729e+17	1	1	1170	TRUE	FALSE	FALSE	0.00391237	0.00498278	0.00498339	81	81	2.99267e-05	1.02084e-22	1.21923e+29	1	1	688	0	0	0	9	0	0	0	0
1-152282240-C-T	1-152283670-C-A	afr	FLG	1.87691e-08	6.86729e+17	1	1	1430	TRUE	FALSE	FALSE	0.00391237	0.00498278	0.00498278	81	81	2.99267e-05	1.02084e-22	1.21923e+29	1	1	688	0	0	0	9	0	0	0	0
1-152282240-C-T	1-152283913-C-A	afr	FLG	1.80314e-07	5.03274e+17	0.987592	1	1673	TRUE	FALSE	FALSE	0.00391237	0.00498278	0.00492247	81	80	0.000192751	1.02084e-22	1.21923e+29	1	1	688	0	0	0	9	0	0	0	0
1-152282240-C-T	1-152284903-G-T	afr	FLG	1.87691e-08	6.86729e+17	1	1	2663	TRUE	FALSE	FALSE	0.00391237	0.00498278	0.00498278	81	81	2.99267e-05	1.02084e-22	1.21923e+29	1	1	688	0	0	0	9	0	0	0	0
1-152282240-C-T	1-152285327-T-G	afr	FLG	1.67309e-06	2.0126e+17	0.964104	1	3087	TRUE	FALSE	FALSE	0.00391237	0.00498278	0.00516732	81	84	0.00108042	1.02084e-22	1.21923e+29	1	1	688	0	0	0	9	0	0	0	0
1-152282240-C-T	1-152285543-G-C	afr	FLG	1.87691e-08	6.86729e+17	1	1	3303	TRUE	FALSE	FALSE	0.00391237	0.00498278	0.00498278	81	81	2.99267e-05	1.02084e-22	1.21923e+29	1	1	688	0	0	0	9	0	0	0	0
1-152282240-C-T	1-152285571-G-C	afr	FLG	1.87691e-08	6.86729e+17	1	1	3331	TRUE	FALSE	FALSE	0.00391237	0.00498278	0.00498278	81	81	2.99267e-05	1.02084e-22	1.21923e+29	1	1	688	0	0	0	9	0	0	0	0
1-152282240-C-T	1-152285912-G-A	afr	FLG	1.06403e-06	7.95533e+16	0.964104	1	3672	TRUE	FALSE	FALSE	0.00391237	0.00498278	0.00516732	81	84	0.000740783	1.02084e-22	1.21923e+29	1	1	688	0	0	0	9	0	0	0	0
1-152282240-C-T	1-152286592-T-A	afr	FLG	1.87691e-08	6.86729e+17	1	1	4352	TRUE	FALSE	FALSE	0.00391237	0.00498278	0.00498278	81	81	2.99267e-05	1.02084e-22	1.21923e+29	1	1	688	0	0	0	9	0	0	0	0
1-152282240-C-T	1-152286593-A-C	afr	FLG	1.87691e-08	6.86729e+17	1	1	4353	TRUE	FALSE	FALSE	0.00391237	0.00498278	0.00498278	81	81	2.99267e-05	1.02084e-22	1.21923e+29	1	1	688	0	0	0	9	0	0	0	0
1-152282418-C-G	1-152284099-C-T	eas	FLG	3.28717e-08	2.3186e+18	1	1	1681	TRUE	FALSE	FALSE	0.00391237	0.0015766	0.0015766	29	29	9.18803e-05	7.79648e-12	1.26517e+30	1	1	509	0	0	0	4	0	0	0	0
1-152282418-C-G	1-152284955-A-G	eas	FLG	3.28717e-08	2.3186e+18	1	1	2537	TRUE	FALSE	FALSE	0.00391237	0.0015766	0.0015766	29	29	9.18803e-05	7.79648e-12	1.26517e+30	1	1	509	0	0	0	4	0	0	0	0
1-152282418-C-G	1-152285150-C-T	eas	FLG	3.28717e-08	2.3186e+18	1	1	2732	TRUE	FALSE	FALSE	0.00391237	0.0015766	0.0015766	29	29	9.18803e-05	7.79648e-12	1.26517e+30	1	1	509	0	0	0	4	0	0	0	0
1-152282812-T-G	1-152283758-C-T	afr	FLG	2.13667e-09	1.66222e+17	1	1	946	TRUE	FALSE	FALSE	0.00391237	0.0144018	0.0143947	234	234	5.59976e-06	2.06602e-41	Inf	1	1	676	0	0	0	20	0	0	0	0
1-152283018-A-C	1-152283529-C-G	afr	FLG	1.54357e-05	3.70346e+18	1	1	511	TRUE	FALSE	FALSE	0.00386374	0.00110728	0.00110728	18	18	0.00672465	NA	NA	NA	NA	NA	NA	NA	NA	NA	NA	NA	NA	NA
1-152283018-A-C	1-152285032-T-C	afr	FLG	1.54357e-05	3.70346e+18	1	1	2014	TRUE	FALSE	FALSE	0.00386374	0.00110728	0.00110728	18	18	0.00672465	NA	NA	NA	NA	NA	NA	NA	NA	NA	NA	NA	NA	NA
1-152283018-A-C	1-152285699-A-G	afr	FLG	1.54357e-05	3.70346e+18	1	1	2681	TRUE	FALSE	FALSE	0.00386374	0.00110728	0.00110728	18	18	0.00672465	NA	NA	NA	NA	NA	NA	NA	NA	NA	NA	NA	NA	NA
1-152283122-C-T	1-152284024-C-T	eas	FLG	1.79871e-22	1.11842e+17	1	1	902	TRUE	FALSE	FALSE	0.00381366	0.0245189	0.0245189	451	451	1.44963e-17	3.35051e-78	Inf	1	1	465	0	0	0	44	0	0	0	4
1-152283122-C-T	1-152284024-C-T	sas	FLG	6.55228e-07	2.33957e+18	1	1	902	TRUE	FALSE	FALSE	0.00381366	0.00130651	0.00130651	40	40	0.00275287	1.30491e-09	Inf	1	1	507	0	0	0	3	0	0	0	0
1-152283140-G-T	1-152283943-C-T	amr	FLG	6.00694e-06	3.40157e+17	0.989102	1	803	TRUE	FALSE	FALSE	0.003805	0.00265973	0.00263082	92	91	0.0132402	9.16863e-22	1.95286e+29	1	1	539	0	0	0	9	0	0	0	0
1-152283140-G-T	1-152285290-C-T	afr	FLG	1.12073e-08	1.56466e+17	0.992646	1	2150	TRUE	FALSE	FALSE	0.003805	0.0526575	0.0530266	856	862	2.18936e-05	6.31799e-98	Inf	0.984552	1	632	0	0	0	62	1	0	0	2
1-152283140-G-T	1-152285290-C-T	amr	FLG	5.96313e-07	1.27057e+18	1	1	2150	TRUE	FALSE	FALSE	0.003805	0.00265973	0.00265957	92	92	0.00282058	9.16863e-22	1.95286e+29	1	1	539	0	0	0	9	0	0	0	0
1-152283140-G-T	1-152285290-C-T	nfe	FLG	1.57131e-05	2.90324e+19	1	1	2150	TRUE	FALSE	FALSE	0.003805	0.000123057	0.000123057	14	14	0.0403527	1.30803e-05	Inf	1	1	4911	0	0	0	1	0	0	0	0
1-152283140-G-T	1-152286107-C-T	afr	FLG	8.36064e-07	7.42644e+16	0.97588	1	2967	TRUE	FALSE	FALSE	0.003805	0.0526575	0.0538878	856	876	0.00060843	1.26558e-97	5.20975e+17	0.984552	1	631	1	0	0	63	0	0	0	2
1-152283140-G-T	1-152287078-G-A	afr	FLG	3.61024e-11	5.52861e+16	1	1	3938	TRUE	FALSE	FALSE	0.003805	0.0526575	0.0526899	856	856	2.41979e-07	6.81757e-100	2.7516e+31	1	1	632	0	0	0	63	0	0	0	2
1-152283140-G-T	1-152287078-G-A	amr	FLG	6.88172e-06	1.19595e+18	0.989219	1	3938	TRUE	FALSE	FALSE	0.003805	0.00265973	0.00268864	92	93	0.0145866	9.32286e-22	2.65317e+29	1	1	538	0	0	0	9	0	0	0	0
1-152283140-G-T	1-152287213-T-C	amr	FLG	5.96313e-07	1.27057e+18	1	1	4073	TRUE	FALSE	FALSE	0.003805	0.00265973	0.00266065	92	92	0.00282058	9.16863e-22	1.95286e+29	1	1	539	0	0	0	9	0	0	0	0
1-152283140-G-T	1-152287213-T-C	nfe	FLG	1.57131e-05	2.90324e+19	1	1	4073	TRUE	FALSE	FALSE	0.003805	0.000123057	0.000123837	14	14	0.0403527	1.30914e-05	Inf	1	1	4907	0	0	0	1	0	0	0	0
1-152283173-T-C	1-152283410-T-C	afr	FLG	1.87691e-08	6.86729e+17	1	1	237	TRUE	FALSE	FALSE	0.00378911	0.00498278	0.00498339	81	81	2.99267e-05	1.02084e-22	1.21923e+29	1	1	688	0	0	0	9	0	0	0	0
1-152283173-T-C	1-152283670-C-A	afr	FLG	1.87691e-08	6.86729e+17	1	1	497	TRUE	FALSE	FALSE	0.00378911	0.00498278	0.00498278	81	81	2.99267e-05	1.02084e-22	1.21923e+29	1	1	688	0	0	0	9	0	0	0	0
1-152283173-T-C	1-152283913-C-A	afr	FLG	1.80314e-07	5.03274e+17	0.987592	1	740	TRUE	FALSE	FALSE	0.00378911	0.00498278	0.00492247	81	80	0.000192751	1.02084e-22	1.21923e+29	1	1	688	0	0	0	9	0	0	0	0
1-152283173-T-C	1-152284903-G-T	afr	FLG	1.87691e-08	6.86729e+17	1	1	1730	TRUE	FALSE	FALSE	0.00378911	0.00498278	0.00498278	81	81	2.99267e-05	1.02084e-22	1.21923e+29	1	1	688	0	0	0	9	0	0	0	0
1-152283173-T-C	1-152285327-T-G	afr	FLG	1.67309e-06	2.0126e+17	0.964104	1	2154	TRUE	FALSE	FALSE	0.00378911	0.00498278	0.00516732	81	84	0.00108042	1.02084e-22	1.21923e+29	1	1	688	0	0	0	9	0	0	0	0
1-152283173-T-C	1-152285543-G-C	afr	FLG	1.87691e-08	6.86729e+17	1	1	2370	TRUE	FALSE	FALSE	0.00378911	0.00498278	0.00498278	81	81	2.99267e-05	1.02084e-22	1.21923e+29	1	1	688	0	0	0	9	0	0	0	0
1-152283173-T-C	1-152285571-G-C	afr	FLG	1.87691e-08	6.86729e+17	1	1	2398	TRUE	FALSE	FALSE	0.00378911	0.00498278	0.00498278	81	81	2.99267e-05	1.02084e-22	1.21923e+29	1	1	688	0	0	0	9	0	0	0	0
1-152283173-T-C	1-152285912-G-A	afr	FLG	1.06403e-06	7.95533e+16	0.964104	1	2739	TRUE	FALSE	FALSE	0.00378911	0.00498278	0.00516732	81	84	0.000740783	1.02084e-22	1.21923e+29	1	1	688	0	0	0	9	0	0	0	0
1-152283173-T-C	1-152286592-T-A	afr	FLG	1.87691e-08	6.86729e+17	1	1	3419	TRUE	FALSE	FALSE	0.00378911	0.00498278	0.00498278	81	81	2.99267e-05	1.02084e-22	1.21923e+29	1	1	688	0	0	0	9	0	0	0	0
1-152283173-T-C	1-152286593-A-C	afr	FLG	1.87691e-08	6.86729e+17	1	1	3420	TRUE	FALSE	FALSE	0.00378911	0.00498278	0.00498278	81	81	2.99267e-05	1.02084e-22	1.21923e+29	1	1	688	0	0	0	9	0	0	0	0
1-152283175-G-C	1-152283178-A-G	amr	FLG	7.41527e-06	8.66199e+17	0.991199	1	3	TRUE	FALSE	FALSE	0.00378814	0.00329708	0.00326835	114	113	0.0153325	0.00013261	7.41066e+25	1	1	545	0	0	0	1	0	0	0	0
1-152283410-T-C	1-152283670-C-A	afr	FLG	1.87691e-08	6.86729e+17	1	1	260	TRUE	FALSE	FALSE	0.003675	0.00498339	0.00498278	81	81	2.99267e-05	1.02084e-22	1.21923e+29	1	1	688	0	0	0	9	0	0	0	0
1-152283410-T-C	1-152283913-C-A	afr	FLG	1.80314e-07	5.03274e+17	0.987592	1	503	TRUE	FALSE	FALSE	0.003675	0.00498339	0.00492247	81	80	0.000192751	1.02084e-22	1.21923e+29	1	1	688	0	0	0	9	0	0	0	0
1-152283410-T-C	1-152284903-G-T	afr	FLG	1.87691e-08	6.86729e+17	1	1	1493	TRUE	FALSE	FALSE	0.003675	0.00498339	0.00498278	81	81	2.99267e-05	1.02084e-22	1.21923e+29	1	1	688	0	0	0	9	0	0	0	0
1-152283410-T-C	1-152285327-T-G	afr	FLG	1.67309e-06	2.0126e+17	0.964104	1	1917	TRUE	FALSE	FALSE	0.003675	0.00498339	0.00516732	81	84	0.00108042	1.02084e-22	1.21923e+29	1	1	688	0	0	0	9	0	0	0	0
1-152283410-T-C	1-152285543-G-C	afr	FLG	1.87691e-08	6.86729e+17	1	1	2133	TRUE	FALSE	FALSE	0.003675	0.00498339	0.00498278	81	81	2.99267e-05	1.02084e-22	1.21923e+29	1	1	688	0	0	0	9	0	0	0	0
1-152283410-T-C	1-152285571-G-C	afr	FLG	1.87691e-08	6.86729e+17	1	1	2161	TRUE	FALSE	FALSE	0.003675	0.00498339	0.00498278	81	81	2.99267e-05	1.02084e-22	1.21923e+29	1	1	688	0	0	0	9	0	0	0	0
1-152283410-T-C	1-152285912-G-A	afr	FLG	1.06403e-06	7.95533e+16	0.964104	1	2502	TRUE	FALSE	FALSE	0.003675	0.00498339	0.00516732	81	84	0.000740783	1.02084e-22	1.21923e+29	1	1	688	0	0	0	9	0	0	0	0
1-152283410-T-C	1-152286592-T-A	afr	FLG	1.87691e-08	6.86729e+17	1	1	3182	TRUE	FALSE	FALSE	0.003675	0.00498339	0.00498278	81	81	2.99267e-05	1.02084e-22	1.21923e+29	1	1	688	0	0	0	9	0	0	0	0
1-152283410-T-C	1-152286593-A-C	afr	FLG	1.87691e-08	6.86729e+17	1	1	3183	TRUE	FALSE	FALSE	0.003675	0.00498339	0.00498278	81	81	2.99267e-05	1.02084e-22	1.21923e+29	1	1	688	0	0	0	9	0	0	0	0
1-152283466-C-T	1-152283470-A-C	nfe	FLG	5.84261e-08	1.56413e+17	0.976727	1	4	TRUE	FALSE	TRUE	0.00364803	0.000755991	0.000738449	86	84	0.00052873	1.03339e-22	Inf	0.777619	1	4903	0	0	2	7	0	0	0	0
1-152283466-C-T	1-152283943-C-G	afr	FLG	6.27529e-06	9.03885e+16	0.95988	1	477	TRUE	FALSE	FALSE	0.00364803	0.00307617	0.00295639	50	48	0.00323258	0.000102506	Inf	1	1	695	0	0	0	1	0	0	0	0
1-152283466-C-T	1-152285186-C-G	afr	FLG	6.27529e-06	9.03885e+16	0.95988	1	1720	TRUE	FALSE	FALSE	0.00364803	0.00307617	0.00295276	50	48	0.00323258	0.000102506	Inf	1	1	695	0	0	0	1	0	0	0	0
1-152283529-C-G	1-152285032-T-C	afr	FLG	1.54357e-05	3.70346e+18	1	1	1503	TRUE	FALSE	FALSE	0.0036177	0.00110728	0.00110728	18	18	0.00672465	NA	NA	NA	NA	NA	NA	NA	NA	NA	NA	NA	NA	NA
1-152283529-C-G	1-152285699-A-G	afr	FLG	1.54357e-05	3.70346e+18	1	1	2170	TRUE	FALSE	FALSE	0.0036177	0.00110728	0.00110728	18	18	0.00672465	NA	NA	NA	NA	NA	NA	NA	NA	NA	NA	NA	NA	NA
1-152283530-T-C	1-152283533-C-G	amr	FLG	7.53543e-06	1.24061e+17	0.982057	1	3	TRUE	FALSE	TRUE	0.00361722	0.00485802	0.00477127	168	165	0.0155518	7.72362e-11	7663156240942160	0.799266	1	542	0	0	1	4	0	0	0	0
1-152283670-C-A	1-152283913-C-A	afr	FLG	1.80314e-07	5.03274e+17	0.987592	1	243	TRUE	FALSE	FALSE	0.00354981	0.00498278	0.00492247	81	80	0.000192751	1.02084e-22	1.21923e+29	1	1	688	0	0	0	9	0	0	0	0
1-152283670-C-A	1-152284903-G-T	afr	FLG	1.87691e-08	6.86729e+17	1	1	1233	TRUE	FALSE	FALSE	0.00354981	0.00498278	0.00498278	81	81	2.99267e-05	1.02084e-22	1.21923e+29	1	1	688	0	0	0	9	0	0	0	0
1-152283670-C-A	1-152285327-T-G	afr	FLG	1.67309e-06	2.0126e+17	0.964104	1	1657	TRUE	FALSE	FALSE	0.00354981	0.00498278	0.00516732	81	84	0.00108042	1.02084e-22	1.21923e+29	1	1	688	0	0	0	9	0	0	0	0
1-152283670-C-A	1-152285543-G-C	afr	FLG	1.87691e-08	6.86729e+17	1	1	1873	TRUE	FALSE	FALSE	0.00354981	0.00498278	0.00498278	81	81	2.99267e-05	1.02084e-22	1.21923e+29	1	1	688	0	0	0	9	0	0	0	0
1-152283670-C-A	1-152285571-G-C	afr	FLG	1.87691e-08	6.86729e+17	1	1	1901	TRUE	FALSE	FALSE	0.00354981	0.00498278	0.00498278	81	81	2.99267e-05	1.02084e-22	1.21923e+29	1	1	688	0	0	0	9	0	0	0	0
1-152283670-C-A	1-152285912-G-A	afr	FLG	1.06403e-06	7.95533e+16	0.964104	1	2242	TRUE	FALSE	FALSE	0.00354981	0.00498278	0.00516732	81	84	0.000740783	1.02084e-22	1.21923e+29	1	1	688	0	0	0	9	0	0	0	0
1-152283670-C-A	1-152286592-T-A	afr	FLG	1.87691e-08	6.86729e+17	1	1	2922	TRUE	FALSE	FALSE	0.00354981	0.00498278	0.00498278	81	81	2.99267e-05	1.02084e-22	1.21923e+29	1	1	688	0	0	0	9	0	0	0	0
1-152283670-C-A	1-152286593-A-C	afr	FLG	1.87691e-08	6.86729e+17	1	1	2923	TRUE	FALSE	FALSE	0.00354981	0.00498278	0.00498278	81	81	2.99267e-05	1.02084e-22	1.21923e+29	1	1	688	0	0	0	9	0	0	0	0
1-152283753-C-A	1-152284649-C-T	nfe	FLG	2.59314e-06	3.38201e+16	0.957483	1	896	TRUE	FALSE	FALSE	0.00350985	0.00417524	0.0043622	475	496	0.0104518	2.22319e-100	Inf	0.931532	1	4867	3	0	0	41	0	0	0	0
1-152283775-C-T	1-152285002-G-A	afr	FLG	1.64208e-08	3.63001e+17	0.994607	1	1227	TRUE	FALSE	FALSE	0.00349925	0.0353144	0.0354946	574	577	2.94175e-05	7.53549e-78	Inf	1	1	654	0	0	0	40	0	0	0	3
1-152283775-C-T	1-152285002-G-A	amr	FLG	1.43144e-07	2.83197e+18	1	1	1227	TRUE	FALSE	FALSE	0.00349925	0.000838393	0.000838344	29	29	0.00129485	2.70608e-07	Inf	1	1	546	0	0	0	2	0	0	0	0
1-152283913-C-A	1-152284903-G-T	afr	FLG	1.80314e-07	3.75661e+17	0.987592	1	990	TRUE	FALSE	FALSE	0.00348192	0.00492247	0.00498278	80	81	0.000192751	1.02084e-22	1.21923e+29	1	1	688	0	0	0	9	0	0	0	0
1-152283913-C-A	1-152285327-T-G	afr	FLG	3.24502e-06	8.30786e+16	0.952142	1	1414	TRUE	FALSE	FALSE	0.00348192	0.00492247	0.00516732	80	84	0.00188191	1.02084e-22	1.21923e+29	1	1	688	0	0	0	9	0	0	0	0
1-152283913-C-A	1-152285543-G-C	afr	FLG	1.80314e-07	3.75661e+17	0.987592	1	1630	TRUE	FALSE	FALSE	0.00348192	0.00492247	0.00498278	80	81	0.000192751	1.02084e-22	1.21923e+29	1	1	688	0	0	0	9	0	0	0	0
1-152283913-C-A	1-152285571-G-C	afr	FLG	1.80314e-07	3.75661e+17	0.987592	1	1658	TRUE	FALSE	FALSE	0.00348192	0.00492247	0.00498278	80	81	0.000192751	1.02084e-22	1.21923e+29	1	1	688	0	0	0	9	0	0	0	0
1-152283913-C-A	1-152285912-G-A	afr	FLG	3.14558e-06	5.97629e+16	0.952142	1	1999	TRUE	FALSE	FALSE	0.00348192	0.00492247	0.00516732	80	84	0.00183519	1.02084e-22	1.21923e+29	1	1	688	0	0	0	9	0	0	0	0
1-152283913-C-A	1-152286592-T-A	afr	FLG	1.80314e-07	3.75661e+17	0.987592	1	2679	TRUE	FALSE	FALSE	0.00348192	0.00492247	0.00498278	80	81	0.000192751	1.02084e-22	1.21923e+29	1	1	688	0	0	0	9	0	0	0	0
1-152283913-C-A	1-152286593-A-C	afr	FLG	1.80314e-07	3.75661e+17	0.987592	1	2680	TRUE	FALSE	FALSE	0.00348192	0.00492247	0.00498278	80	81	0.000192751	1.02084e-22	1.21923e+29	1	1	688	0	0	0	9	0	0	0	0
1-152283943-C-G	1-152285186-C-G	afr	FLG	3.65043e-07	1.90571e+18	1	1	1243	TRUE	FALSE	FALSE	0.00348192	0.00295639	0.00295276	48	48	0.000336813	0.000102506	Inf	1	1	695	0	0	0	1	0	0	0	0
1-152283943-C-T	1-152285290-C-T	amr	FLG	6.00694e-06	2.01349e+18	0.989102	1	1347	TRUE	FALSE	FALSE	0.00348192	0.00263082	0.00265957	91	92	0.0132402	9.16863e-22	1.95286e+29	1	1	539	0	0	0	9	0	0	0	0
1-152283943-C-T	1-152286107-C-T	amr	FLG	1.09663e-05	4.60625e+17	0.989102	1	2164	TRUE	FALSE	FALSE	0.00348192	0.00263082	0.00265957	91	92	0.0203841	9.16863e-22	1.95286e+29	1	1	539	0	0	0	9	0	0	0	0
1-152283943-C-T	1-152287078-G-A	amr	FLG	1.64615e-05	1.10211e+17	0.978438	1	3135	TRUE	FALSE	FALSE	0.00348192	0.00263082	0.00268864	91	93	0.0249402	9.32286e-22	2.65317e+29	1	1	538	0	0	0	9	0	0	0	0
1-152283943-C-T	1-152287213-T-C	afr	FLG	1.41144e-05	7623.29	0.901547	0.951923	3270	TRUE	FALSE	FALSE	0.00348192	0.0510594	0.0531641	829	825	0.00626844	1.14741e-93	Inf	0.968689	1	632	1	0	0	62	1	0	0	1
1-152283943-C-T	1-152287213-T-C	amr	FLG	6.00694e-06	2.01349e+18	0.989102	1	3270	TRUE	FALSE	FALSE	0.00348192	0.00263082	0.00266065	91	92	0.0132402	9.16863e-22	1.95286e+29	1	1	539	0	0	0	9	0	0	0	0
1-152283982-G-T	1-152285920-G-T	amr	FLG	6.96904e-06	5.97422e+18	1	1	1938	TRUE	FALSE	FALSE	0.00348192	0.000722752	0.00072271	25	25	0.0145905	NA	NA	NA	NA	NA	NA	NA	NA	NA	NA	NA	NA	NA
1-152283982-G-T	1-152285921-C-T	amr	FLG	6.96904e-06	5.97422e+18	1	1	1939	TRUE	FALSE	FALSE	0.00348192	0.000722752	0.000722752	25	25	0.0145905	NA	NA	NA	NA	NA	NA	NA	NA	NA	NA	NA	NA	NA
1-152284099-C-T	1-152284955-A-G	eas	FLG	3.28717e-08	2.3186e+18	1	1	856	TRUE	FALSE	FALSE	0.00348192	0.0015766	0.0015766	29	29	9.18803e-05	7.79648e-12	1.26517e+30	1	1	509	0	0	0	4	0	0	0	0
1-152284099-C-T	1-152285150-C-T	eas	FLG	3.28717e-08	2.3186e+18	1	1	1051	TRUE	FALSE	FALSE	0.00348192	0.0015766	0.0015766	29	29	9.18803e-05	7.79648e-12	1.26517e+30	1	1	509	0	0	0	4	0	0	0	0
1-152284429-G-A	1-152284430-A-G	afr	FLG	6.99815e-09	8.14908e+17	1	1	1	TRUE	TRUE	TRUE	0.00347715	0.0101526	0.0101526	165	165	1.49754e-05	1.04974e-31	1.24954e+30	1	1	683	0	0	0	14	0	0	0	0
1-152284429-G-A	1-152284430-A-G	amr	FLG	2.22585e-08	1.91371e+19	1	1	1	TRUE	TRUE	TRUE	0.00347715	0.000317993	0.000317993	11	11	0.00037754	0.000132096	Inf	1	1	547	0	0	0	1	0	0	0	0
1-152284673-G-A	1-152284823-A-T	afr	FLG	7.36486e-11	1.69633e+18	1	1	150	TRUE	FALSE	FALSE	0.00346097	0.0413386	0.0413691	672	672	4.40476e-07	1.3617e-103	1.17832e+32	1	1	625	0	0	0	72	0	0	0	0
1-152284673-G-A	1-152284823-A-T	amr	FLG	4.14305e-05	1.01106e+18	0.984587	1	150	TRUE	FALSE	FALSE	0.00346097	0.00187905	0.00185014	65	64	0.0468973	9.16863e-22	1.95286e+29	1	1	539	0	0	0	9	0	0	0	0
1-152284673-G-A	1-152284823-A-T	nfe	FLG	1.09996e-08	4.05237e+19	1	1	150	TRUE	FALSE	FALSE	0.00346097	0.000360402	0.000360788	41	41	0.000131555	7.8722e-16	1.12371e+27	1	1	4907	0	0	0	4	0	0	0	0
1-152284673-G-A	1-152285534-C-T	afr	FLG	7.43784e-10	6.25583e+16	0.998449	1	861	TRUE	FALSE	FALSE	0.00346097	0.0413386	0.0414001	672	673	2.41319e-06	1.3617e-103	1.17832e+32	1	1	625	0	0	0	72	0	0	0	0
1-152284673-G-A	1-152285534-C-T	amr	FLG	4.14305e-05	1.01106e+18	0.984587	1	861	TRUE	FALSE	FALSE	0.00346097	0.00187905	0.00185014	65	64	0.0468973	9.16863e-22	1.95286e+29	1	1	539	0	0	0	9	0	0	0	0
1-152284673-G-A	1-152285534-C-T	nfe	FLG	1.09996e-08	4.05237e+19	1	1	861	TRUE	FALSE	FALSE	0.00346097	0.000360402	0.000360421	41	41	0.000131555	7.86569e-16	Inf	1	1	4908	0	0	0	4	0	0	0	0
1-152284673-G-A	1-152285759-A-G	afr	FLG	7.43784e-10	6.25583e+16	0.998449	1	1086	TRUE	FALSE	FALSE	0.00346097	0.0413386	0.0414001	672	673	2.41319e-06	1.3617e-103	1.17832e+32	1	1	625	0	0	0	72	0	0	0	0
1-152284673-G-A	1-152285759-A-G	amr	FLG	4.14305e-05	1.01106e+18	0.984587	1	1086	TRUE	FALSE	FALSE	0.00346097	0.00187905	0.00185014	65	64	0.0468973	9.16863e-22	1.95286e+29	1	1	539	0	0	0	9	0	0	0	0
1-152284673-G-A	1-152285759-A-G	nfe	FLG	1.09996e-08	4.05237e+19	1	1	1086	TRUE	FALSE	FALSE	0.00346097	0.000360402	0.000360433	41	41	0.000131555	7.86569e-16	Inf	1	1	4908	0	0	0	4	0	0	0	0
1-152284823-A-T	1-152285534-C-T	afr	FLG	7.43784e-10	6.25583e+16	0.998449	1	711	TRUE	FALSE	FALSE	0.00345102	0.0413691	0.0414001	672	673	2.41319e-06	1.3617e-103	1.17832e+32	1	1	625	0	0	0	72	0	0	0	0
1-152284823-A-T	1-152285534-C-T	amr	FLG	4.03293e-06	2.55661e+18	1	1	711	TRUE	FALSE	FALSE	0.00345102	0.00185014	0.00185014	64	64	0.0101095	9.16863e-22	1.95286e+29	1	1	539	0	0	0	9	0	0	0	0
1-152284823-A-T	1-152285534-C-T	nfe	FLG	1.09996e-08	4.05237e+19	1	1	711	TRUE	FALSE	FALSE	0.00345102	0.000360788	0.000360421	41	41	0.000131555	7.8722e-16	1.12371e+27	1	1	4907	0	0	0	4	0	0	0	0
1-152284823-A-T	1-152285759-A-G	afr	FLG	7.43784e-10	6.25583e+16	0.998449	1	936	TRUE	FALSE	FALSE	0.00345102	0.0413691	0.0414001	672	673	2.41319e-06	1.3617e-103	1.17832e+32	1	1	625	0	0	0	72	0	0	0	0
1-152284823-A-T	1-152285759-A-G	amr	FLG	4.03293e-06	2.55661e+18	1	1	936	TRUE	FALSE	FALSE	0.00345102	0.00185014	0.00185014	64	64	0.0101095	9.16863e-22	1.95286e+29	1	1	539	0	0	0	9	0	0	0	0
1-152284823-A-T	1-152285759-A-G	nfe	FLG	1.09996e-08	4.05237e+19	1	1	936	TRUE	FALSE	FALSE	0.00345102	0.000360788	0.000360433	41	41	0.000131555	7.8722e-16	1.12371e+27	1	1	4907	0	0	0	4	0	0	0	0
1-152284903-G-T	1-152285327-T-G	afr	FLG	1.67309e-06	2.0126e+17	0.964104	1	424	TRUE	FALSE	FALSE	0.00344572	0.00498278	0.00516732	81	84	0.00108042	1.02084e-22	1.21923e+29	1	1	688	0	0	0	9	0	0	0	0
1-152284903-G-T	1-152285543-G-C	afr	FLG	1.87691e-08	6.86729e+17	1	1	640	TRUE	FALSE	FALSE	0.00344572	0.00498278	0.00498278	81	81	2.99267e-05	1.02084e-22	1.21923e+29	1	1	688	0	0	0	9	0	0	0	0
1-152284903-G-T	1-152285571-G-C	afr	FLG	1.87691e-08	6.86729e+17	1	1	668	TRUE	FALSE	FALSE	0.00344572	0.00498278	0.00498278	81	81	2.99267e-05	1.02084e-22	1.21923e+29	1	1	688	0	0	0	9	0	0	0	0
1-152284903-G-T	1-152285912-G-A	afr	FLG	1.06403e-06	7.95533e+16	0.964104	1	1009	TRUE	FALSE	FALSE	0.00344572	0.00498278	0.00516732	81	84	0.000740783	1.02084e-22	1.21923e+29	1	1	688	0	0	0	9	0	0	0	0
1-152284903-G-T	1-152286592-T-A	afr	FLG	1.87691e-08	6.86729e+17	1	1	1689	TRUE	FALSE	FALSE	0.00344572	0.00498278	0.00498278	81	81	2.99267e-05	1.02084e-22	1.21923e+29	1	1	688	0	0	0	9	0	0	0	0
1-152284903-G-T	1-152286593-A-C	afr	FLG	1.87691e-08	6.86729e+17	1	1	1690	TRUE	FALSE	FALSE	0.00344572	0.00498278	0.00498278	81	81	2.99267e-05	1.02084e-22	1.21923e+29	1	1	688	0	0	0	9	0	0	0	0
1-152284955-A-G	1-152285150-C-T	eas	FLG	3.28717e-08	2.3186e+18	1	1	195	TRUE	FALSE	FALSE	0.00344227	0.0015766	0.0015766	29	29	9.18803e-05	7.79648e-12	1.26517e+30	1	1	509	0	0	0	4	0	0	0	0
1-152285032-T-C	1-152285699-A-G	afr	FLG	1.54357e-05	3.70346e+18	1	1	667	TRUE	FALSE	FALSE	0.00343716	0.00110728	0.00110728	18	18	0.00672465	NA	NA	NA	NA	NA	NA	NA	NA	NA	NA	NA	NA	NA
1-152285221-A-T	1-152285223-C-G	sas	FLG	3.26803e-05	2.87838e+18	1	1	2	TRUE	FALSE	FALSE	0.00342463	0.000489972	0.000489972	15	15	0.0477881	0.000142573	Inf	1	1	509	0	0	0	1	0	0	0	0
1-152285290-C-T	1-152286107-C-T	afr	FLG	1.71239e-06	8976430	0.982861	0.999873	817	TRUE	FALSE	FALSE	0.00342005	0.0530266	0.0538878	862	876	0.00110336	1.17141e-95	88650	0.969298	0.984529	631	1	0	0	62	0	0	1	2
1-152285290-C-T	1-152287078-G-A	afr	FLG	1.12073e-08	4.48139e+17	0.992646	1	1788	TRUE	FALSE	FALSE	0.00342005	0.0530266	0.0526899	862	856	2.18936e-05	6.31799e-98	Inf	0.984552	1	632	0	0	0	62	0	0	1	2
1-152285290-C-T	1-152287078-G-A	amr	FLG	6.88172e-06	1.19595e+18	0.989219	1	1788	TRUE	FALSE	FALSE	0.00342005	0.00265957	0.00268864	92	93	0.0145866	9.32286e-22	2.65317e+29	1	1	538	0	0	0	9	0	0	0	0
1-152285290-C-T	1-152287213-T-C	amr	FLG	5.96313e-07	1.27057e+18	1	1	1923	TRUE	FALSE	FALSE	0.00342005	0.00265957	0.00266065	92	92	0.00282058	9.16863e-22	1.95286e+29	1	1	539	0	0	0	9	0	0	0	0
1-152285290-C-T	1-152287213-T-C	nfe	FLG	1.57131e-05	2.90324e+19	1	1	1923	TRUE	FALSE	FALSE	0.00342005	0.000123057	0.000123837	14	14	0.0403527	1.30914e-05	Inf	1	1	4907	0	0	0	1	0	0	0	0
1-152285327-T-G	1-152285543-G-C	afr	FLG	1.67309e-06	1.08167e+17	0.964104	1	216	TRUE	FALSE	FALSE	0.0034176	0.00516732	0.00498278	84	81	0.00108042	1.02084e-22	1.21923e+29	1	1	688	0	0	0	9	0	0	0	0
1-152285327-T-G	1-152285571-G-C	afr	FLG	1.67309e-06	1.08167e+17	0.964104	1	244	TRUE	FALSE	FALSE	0.0034176	0.00516732	0.00498278	84	81	0.00108042	1.02084e-22	1.21923e+29	1	1	688	0	0	0	9	0	0	0	0
1-152285327-T-G	1-152285912-G-A	afr	FLG	2.7399e-06	861565	0.970607	0.985194	585	TRUE	FALSE	FALSE	0.0034176	0.00516732	0.00516732	84	84	0.00163448	1.02084e-22	1.21923e+29	1	1	688	0	0	0	9	0	0	0	0
1-152285327-T-G	1-152286592-T-A	afr	FLG	1.67309e-06	1.08167e+17	0.964104	1	1265	TRUE	FALSE	FALSE	0.0034176	0.00516732	0.00498278	84	81	0.00108042	1.02084e-22	1.21923e+29	1	1	688	0	0	0	9	0	0	0	0
1-152285327-T-G	1-152286593-A-C	afr	FLG	1.67309e-06	1.08167e+17	0.964104	1	1266	TRUE	FALSE	FALSE	0.0034176	0.00516732	0.00498278	84	81	0.00108042	1.02084e-22	1.21923e+29	1	1	688	0	0	0	9	0	0	0	0
1-152285534-C-T	1-152285759-A-G	afr	FLG	7.91847e-11	4.68886e+16	1	1	225	TRUE	FALSE	FALSE	0.00340388	0.0414001	0.0414001	673	673	4.66863e-07	1.3617e-103	1.17832e+32	1	1	625	0	0	0	72	0	0	0	0
1-152285534-C-T	1-152285759-A-G	amr	FLG	4.03293e-06	2.55661e+18	1	1	225	TRUE	FALSE	FALSE	0.00340388	0.00185014	0.00185014	64	64	0.0101095	9.16863e-22	1.95286e+29	1	1	539	0	0	0	9	0	0	0	0
1-152285534-C-T	1-152285759-A-G	nfe	FLG	1.09996e-08	4.05237e+19	1	1	225	TRUE	FALSE	FALSE	0.00340388	0.000360421	0.000360433	41	41	0.000131555	7.86569e-16	Inf	1	1	4908	0	0	0	4	0	0	0	0
1-152285543-G-C	1-152285571-G-C	afr	FLG	1.87691e-08	6.86729e+17	1	1	28	TRUE	FALSE	FALSE	0.00340328	0.00498278	0.00498278	81	81	2.99267e-05	1.02084e-22	1.21923e+29	1	1	688	0	0	0	9	0	0	0	0
1-152285543-G-C	1-152285912-G-A	afr	FLG	1.06403e-06	7.95533e+16	0.964104	1	369	TRUE	FALSE	FALSE	0.00340328	0.00498278	0.00516732	81	84	0.000740783	1.02084e-22	1.21923e+29	1	1	688	0	0	0	9	0	0	0	0
1-152285543-G-C	1-152286592-T-A	afr	FLG	1.87691e-08	6.86729e+17	1	1	1049	TRUE	FALSE	FALSE	0.00340328	0.00498278	0.00498278	81	81	2.99267e-05	1.02084e-22	1.21923e+29	1	1	688	0	0	0	9	0	0	0	0
1-152285543-G-C	1-152286593-A-C	afr	FLG	1.87691e-08	6.86729e+17	1	1	1050	TRUE	FALSE	FALSE	0.00340328	0.00498278	0.00498278	81	81	2.99267e-05	1.02084e-22	1.21923e+29	1	1	688	0	0	0	9	0	0	0	0
1-152285571-G-C	1-152285912-G-A	afr	FLG	1.06403e-06	7.95533e+16	0.964104	1	341	TRUE	FALSE	FALSE	0.00340142	0.00498278	0.00516732	81	84	0.000740783	1.02084e-22	1.21923e+29	1	1	688	0	0	0	9	0	0	0	0
1-152285571-G-C	1-152286592-T-A	afr	FLG	1.87691e-08	6.86729e+17	1	1	1021	TRUE	FALSE	FALSE	0.00340142	0.00498278	0.00498278	81	81	2.99267e-05	1.02084e-22	1.21923e+29	1	1	688	0	0	0	9	0	0	0	0
1-152285571-G-C	1-152286593-A-C	afr	FLG	1.87691e-08	6.86729e+17	1	1	1022	TRUE	FALSE	FALSE	0.00340142	0.00498278	0.00498278	81	81	2.99267e-05	1.02084e-22	1.21923e+29	1	1	688	0	0	0	9	0	0	0	0
1-152285912-G-A	1-152286592-T-A	afr	FLG	1.06403e-06	3.77883e+16	0.964104	1	680	TRUE	FALSE	FALSE	0.00337881	0.00516732	0.00498278	84	81	0.000740783	1.02084e-22	1.21923e+29	1	1	688	0	0	0	9	0	0	0	0
1-152285912-G-A	1-152286593-A-C	afr	FLG	1.06403e-06	3.77883e+16	0.964104	1	681	TRUE	FALSE	FALSE	0.00337881	0.00516732	0.00498278	84	81	0.000740783	1.02084e-22	1.21923e+29	1	1	688	0	0	0	9	0	0	0	0
1-152285920-G-T	1-152285921-C-T	amr	FLG	6.96904e-06	5.97422e+18	1	1	1	TRUE	TRUE	FALSE	0.00337828	0.00072271	0.000722752	25	25	0.0145905	NA	NA	NA	NA	NA	NA	NA	NA	NA	NA	NA	NA	NA
1-152286107-C-T	1-152287078-G-A	afr	FLG	8.36064e-07	1.50002e+17	0.97588	1	971	TRUE	FALSE	FALSE	0.00337762	0.0538878	0.0526899	876	856	0.00060843	1.26558e-97	5.20975e+17	0.984552	1	631	0	0	1	63	0	0	0	2
1-152286342-A-T	1-152286344-C-G	nfe	FLG	5.31794e-08	7.84397e+18	1	1	2	TRUE	TRUE	TRUE	0.00337416	0.000799958	0.000799972	91	91	0.000505264	8.38874e-25	Inf	1	1	4905	0	0	0	7	0	0	0	0
1-152286592-T-A	1-152286593-A-C	afr	FLG	1.87691e-08	6.86729e+17	1	1	1	TRUE	TRUE	TRUE	0.00337016	0.00498278	0.00498278	81	81	2.99267e-05	1.02084e-22	1.21923e+29	1	1	688	0	0	0	9	0	0	0	0
1-152287078-G-A	1-152287213-T-C	amr	FLG	6.88172e-06	3.03023e+18	0.989219	1	135	TRUE	FALSE	FALSE	0.00336238	0.00268864	0.00266065	93	92	0.0145866	9.32286e-22	2.65317e+29	1	1	538	0	0	0	9	0	0	0	0
1-152324311-G-C	1-152324312-G-C	afr	FLG2	2.83938e-05	7.06198e+48	0.999998	1	1	TRUE	TRUE	FALSE	0.050676	0.000518739	0.000520156	8	8	0.0111624	1.89401e-07	1.25728e+28	1	1	649	0	0	0	2	0	0	0	0
1-152324311-G-C	1-152324315-A-G	afr	FLG2	2.83938e-05	7.06198e+48	0.999998	1	4	TRUE	FALSE	FALSE	0.050676	0.000518739	0.000524384	8	8	0.0111624	0.000110936	Inf	1	1	645	0	0	0	1	0	0	0	0
1-152324312-G-C	1-152324315-A-G	afr	FLG2	2.83938e-05	7.06198e+48	0.999998	1	3	TRUE	FALSE	FALSE	0.050676	0.000520156	0.000524384	8	8	0.0111624	0.000110936	Inf	1	1	645	0	0	0	1	0	0	0	0
1-152325455-C-T	1-152328190-G-A	amr	FLG2	3.81263e-06	108286	0.857738	0.960147	2735	TRUE	FALSE	FALSE	0.0506861	0.00193742	0.00208141	67	72	0.00979589	4.48052e-14	Inf	1	1	543	0	0	0	5	0	0	0	0
1-152325766-G-T	1-152329530-C-G	nfe	FLG2	2.01783e-07	1.3904e+19	1	1	3764	TRUE	FALSE	FALSE	0.0506861	0.000298985	0.000299243	34	34	0.00137214	1.30914e-05	Inf	1	1	4907	0	0	0	1	0	0	0	0
1-152326769-C-A	1-152327404-G-A	afr	FLG2	3.19745e-10	1.28336e+17	1	1	635	TRUE	FALSE	FALSE	0.0506861	0.0220842	0.0220842	359	359	1.27707e-06	9.72763e-52	1.82765e+30	1	1	670	0	0	0	27	0	0	0	0
1-152326769-C-A	1-152327404-G-A	amr	FLG2	3.09e-05	1.16106e+19	1	1	635	TRUE	FALSE	FALSE	0.0506861	0.000520532	0.000520382	18	18	0.0385775	1.04569e-09	7.50922e+27	1	1	545	0	0	0	3	0	0	0	0
1-152538432-A-C	1-152538443-C-A	afr	LCE3E	5.74224e-06	4.92387e+17	0.937442	1	11	TRUE	FALSE	FALSE	0.7673	0.00100921	0.000942803	16	15	0.00300714	NA	NA	NA	NA	NA	NA	NA	NA	NA	NA	NA	NA	NA
1-152733395-C-T	1-152733550-C-A	afr	KPRP	6.80279e-11	2.3042e+17	1	1	155	TRUE	FALSE	FALSE	0.177874	0.0245538	0.0247642	399	399	4.08957e-07	1.31705e-63	1.31069e+30	1	1	652	0	0	0	36	0	0	0	0
1-152733395-C-T	1-152733658-C-A	afr	KPRP	6.80279e-11	2.3042e+17	1	1	263	TRUE	FALSE	FALSE	0.177874	0.0245538	0.0245599	399	399	4.08957e-07	4.85446e-65	5.05898e+30	1	1	658	0	0	0	37	0	0	0	0
1-152733550-C-A	1-152733658-C-A	afr	KPRP	6.80279e-11	2.3042e+17	1	1	108	TRUE	FALSE	FALSE	0.185574	0.0247642	0.0245599	399	399	4.08957e-07	1.38908e-63	1.17786e+31	1	1	651	0	0	0	36	0	0	0	0
1-152749020-G-A	1-152749022-T-A	fin	LCE1F	6.67004e-07	9.04706e+18	1	1	2	TRUE	FALSE	FALSE	0.110028	0.000557776	0.000557724	12	12	0.00130022	NA	NA	NA	NA	NA	NA	NA	NA	NA	NA	NA	NA	NA
1-152749020-G-A	1-152749025-T-C	fin	LCE1F	6.67004e-07	9.04706e+18	1	1	5	TRUE	FALSE	FALSE	0.110028	0.000557776	0.000557776	12	12	0.00130022	NA	NA	NA	NA	NA	NA	NA	NA	NA	NA	NA	NA	NA
1-152749022-T-A	1-152749025-T-C	fin	LCE1F	6.67004e-07	9.04706e+18	1	1	3	TRUE	FALSE	FALSE	0.109988	0.000557724	0.000557776	12	12	0.00130022	NA	NA	NA	NA	NA	NA	NA	NA	NA	NA	NA	NA	NA
1-152770303-GCCCC-G	1-152770311-CCAAGTGCA-C	afr	LCE1D	0.000121395	42393.2	0.901845	0.960094	8	FALSE	FALSE	FALSE	0.159026	0.00934579	0.00914065	140	137	0.0392181	2.27025e-51	7.31276e+29	1	1	629	0	0	0	20	0	0	0	3
1-152857213-CCA-C	1-152857217-A-T	eas	SMCP	8.44865e-06	5.01455e+18	1	1	4	FALSE	FALSE	FALSE	7.38967	0.000598021	0.000598021	11	11	0.0067751	NA	NA	NA	NA	NA	NA	NA	NA	NA	NA	NA	NA	NA
1-153314115-T-A	1-153317699-C-T	afr	PGLYRP4	6.97764e-05	1.00836e+31	1	1	3584	TRUE	FALSE	FALSE	0.0118783	0.000984252	0.000984615	16	16	0.0243862	NA	NA	NA	NA	NA	NA	NA	NA	NA	NA	NA	NA	NA
1-153907312-C-G	1-153907313-T-C	amr	DENND4B	7.72889e-07	4.80148e+61	1	1	1	TRUE	TRUE	FALSE	0.000492366	0.0011687	0.00116836	40	40	0.00337627	NA	NA	NA	NA	NA	NA	NA	NA	NA	NA	NA	NA	NA
1-153907312-C-G	1-153907313-T-C	sas	DENND4B	9.26969e-07	1.9373e+18	1	1	1	TRUE	TRUE	FALSE	0.000492366	0.00191154	0.00190827	58	58	0.00360383	NA	NA	NA	NA	NA	NA	NA	NA	NA	NA	NA	NA	NA
1-153941105-C-T	1-153941563-T-C	afr	CREB3L4	4.53018e-06	1.53038e+17	0.969576	1	458	TRUE	FALSE	FALSE	0.136837	0.00395599	0.00406454	64	66	0.00244939	5.00848e-10	2.92432e+27	1	1	693	0	0	0	3	0	0	0	0
1-153941105-C-T	1-153945722-G-C	afr	CREB3L4	1.15666e-06	5.8318e+17	0.984554	1	4617	TRUE	FALSE	FALSE	0.136837	0.00395599	0.00400493	64	65	0.000795846	4.9864e-10	Inf	1	1	694	0	0	0	3	0	0	0	0
1-153941105-C-T	1-153946515-T-A	afr	CREB3L4	1.15666e-06	5.8318e+17	0.984554	1	5410	TRUE	FALSE	FALSE	0.136837	0.00395599	0.00400049	64	65	0.000795846	5.0755e-10	Inf	1	1	690	0	0	0	3	0	0	0	0
1-153941563-T-C	1-153945722-G-C	afr	CREB3L4	1.97273e-06	5.43316e+17	0.984787	1	4159	TRUE	FALSE	FALSE	0.136986	0.00406454	0.00400493	66	65	0.00123362	5.00848e-10	2.92432e+27	1	1	693	0	0	0	3	0	0	0	0
1-153941563-T-C	1-153946515-T-A	afr	CREB3L4	1.97273e-06	5.43316e+17	0.984787	1	4952	TRUE	FALSE	FALSE	0.136986	0.00406454	0.00400049	66	65	0.00123362	5.09811e-10	Inf	1	1	689	0	0	0	3	0	0	0	0
1-153945722-G-C	1-153946515-T-A	afr	CREB3L4	1.20336e-07	3.46826e+17	1	1	793	TRUE	FALSE	FALSE	0.13743	0.00400493	0.00400049	65	65	0.000138666	5.0755e-10	Inf	1	1	690	0	0	0	3	0	0	0	0
1-154018621-T-C	1-154033488-T-C	afr	NUP210L	2.06887e-05	5.031e+17	0.977209	1	14867	TRUE	FALSE	FALSE	0.0554844	0.00284128	0.0027767	44	43	0.00865433	1.81238e-07	Inf	1	1	663	0	0	0	2	0	0	0	0
1-154108386-C-T	1-154108387-G-T	nfe	NUP210L	4.13032e-08	1.48744e+19	1	1	1	TRUE	FALSE	FALSE	0.0325138	0.000238335	0.000238331	27	27	0.000405372	NA	NA	NA	NA	NA	NA	NA	NA	NA	NA	NA	NA	NA
11-5411028-C-T	11-5411122-C-T	afr	OR51M1	1.2115e-05	1181285000000000	0.872845	1	94	TRUE	FALSE	FALSE	0.0223152	0.0555412	0.0488246	860	756	0.00553	2.77248e-82	Inf	0.817904	1	581	0	0	13	62	0	0	1	2
11-5411028-C-T	11-5411122-C-T	amr	OR51M1	1.01141e-06	4851458000000000	0.810102	1	94	TRUE	FALSE	FALSE	0.0223152	0.00275139	0.0022302	95	77	0.00405137	6.91536e-21	3.1103e+16	0.831452	1	437	0	0	2	8	0	0	0	1
11-5411028-C-T	11-5411122-C-T	nfe	OR51M1	3.94631e-06	7.53931e+18	0.97142	1	94	TRUE	FALSE	FALSE	0.0223152	0.00030968	0.000300896	35	34	0.0144832	1.94611e-15	1.25584e+27	1	1	3926	0	0	0	4	0	0	0	0
11-5443685-G-C	11-5444224-G-A	afr	OR51Q1	9.3232e-07	5.31319e+17	0.990679	1	539	TRUE	FALSE	FALSE	0.0248795	0.00658219	0.00664452	107	108	0.000665841	2.1949e-33	Inf	1	1	681	0	0	0	15	0	0	0	0
1-154991027-G-A	1-155005214-C-T	afr	DCST2	9.71479e-05	1.13417e+17	0.916552	1	14187	TRUE	FALSE	FALSE	0.388446	0.00142192	0.00147638	22	24	0.0324825	NA	NA	NA	NA	651	1	0	0	0	0	0	0	0
11-55032708-T-A	11-55032744-G-C	afr	TRIM48	4.07978e-08	1.18894e+18	1	1	36	TRUE	FALSE	FALSE	0.0516621	0.00324554	0.00325937	52	52	5.68465e-05	5.14372e-10	Inf	1	1	687	0	0	0	3	0	0	0	0
1-155041475-AC-A	1-155041477-C-A	nfe	EFNA4	1.69117e-05	4.16531e+19	1	1	2	FALSE	FALSE	FALSE	0.209759	8.81306e-05	8.81585e-05	10	10	0.0426382	2.97486e-09	2.13071e+24	1	1	4880	0	0	0	2	0	0	0	0
11-5510396-C-T	11-5510575-T-A	afr	OR52D1	2.31329e-10	3.41334e+16	0.998666	1	179	TRUE	FALSE	FALSE	0.0110305	0.0484367	0.0484983	787	788	9.63527e-07	3.70693e-105	Inf	1	1	625	0	0	0	71	0	0	0	1
11-5510396-C-T	11-5510575-T-A	amr	OR52D1	4.72713e-07	2.61046e+18	1	1	179	TRUE	FALSE	FALSE	0.0110305	0.0015616	0.00156241	54	54	0.0024475	5.50932e-18	2.4905e+28	1	1	529	0	0	0	7	0	0	0	0
11-5510396-C-T	11-5510575-T-A	nfe	OR52D1	1.11945e-05	5.51055e+19	1	1	179	TRUE	FALSE	FALSE	0.0110305	6.17949e-05	6.16523e-05	7	7	0.030771	5.93188e-05	Inf	0.499946	1	4666	0	0	1	1	0	0	0	0
11-55111009-C-A	11-55111086-TG-T	fin	OR4A16	5.46712e-07	1.84333e+18	1	1	77	FALSE	FALSE	FALSE	0.0418612	0.0024963	0.00258745	54	54	0.00114096	NA	NA	NA	NA	NA	NA	NA	NA	NA	NA	NA	NA	NA
11-55136099-G-T	11-55136207-T-A	afr	OR4A15	1.8399e-05	4.9958e+18	1	1	108	TRUE	FALSE	FALSE	0.0190616	0.000615233	0.000615233	10	10	0.00780003	NA	NA	NA	NA	NA	NA	NA	NA	NA	NA	NA	NA	NA
1-155162084-G-C	1-155162102-C-T	afr	MUC1	6.62432e-07	1.24413e+18	1	1	18	TRUE	FALSE	FALSE	0.0578063	0.00369322	0.00369549	60	60	0.000499071	8.51358e-19	Inf	1	1	690	0	0	0	7	0	0	0	0
11-55322020-T-C	11-55322393-G-A	afr	OR4C15	5.16738e-11	1.06313e+17	1	1	373	TRUE	FALSE	FALSE	0.0707971	0.0497231	0.0497353	808	808	3.25755e-07	1.46707e-122	1.22271e+31	1	1	604	0	0	0	93	0	0	0	0
11-55322020-T-C	11-55322393-G-A	amr	OR4C15	8.91168e-07	1.79867e+18	1	1	373	TRUE	FALSE	FALSE	0.0707971	0.00272148	0.00272274	94	94	0.00374236	6.23932e-20	1.32781e+29	1	1	539	0	0	0	8	0	0	0	0
11-55322020-T-C	11-55322393-G-A	nfe	OR4C15	3.3526e-06	2.16376e+19	1	1	373	TRUE	FALSE	FALSE	0.0707971	0.000167451	0.000167853	19	19	0.0127669	NA	NA	NA	NA	4880	0	0	0	0	0	0	0	0
11-55322020-T-C	11-55322610-CTCTCTGAGAACACACAGTTCTGAAG-C	afr	OR4C15	4.42215e-05	231697	0.961352	0.997491	590	FALSE	FALSE	FALSE	0.0707971	0.0497231	0.0482537	808	782	0.0163569	4.72526e-117	Inf	1	1	604	0	0	0	87	0	0	0	0
11-55322393-G-A	11-55322610-CTCTCTGAGAACACACAGTTCTGAAG-C	afr	OR4C15	4.42215e-05	231697	0.961352	0.997491	217	FALSE	FALSE	FALSE	0.0697575	0.0497353	0.0482537	808	782	0.0163569	4.72526e-117	Inf	1	1	604	0	0	0	87	0	0	0	0
11-5536548-C-T	11-5536759-G-A	afr	UBQLNL	5.24534e-07	3498132	0.993064	0.996526	211	TRUE	FALSE	FALSE	0.559165	0.0241757	0.0241757	393	393	0.000448488	2.35894e-87	1.53106e+18	0.982024	1	641	0	0	1	53	0	0	0	2
11-5536548-C-T	11-5536759-G-A	amr	UBQLNL	1.15541e-06	5.30347e+17	0.990712	1	211	TRUE	FALSE	FALSE	0.559165	0.00309374	0.00312319	107	108	0.00454438	1.71963e-35	2.58361e+29	1	1	532	0	0	0	15	0	0	0	1
11-55406157-A-G	11-55406185-T-C	afr	OR4P4	5.18194e-05	9.31976e+16	0.92581	1	28	TRUE	FALSE	FALSE	0.060034	0.0016856	0.00156094	27	25	0.0187626	5.58583e-20	4.36382e+28	1	1	684	0	0	0	3	0	0	0	2
11-55418593-T-A	11-55419073-C-T	amr	OR4S2	1.51597e-06	2555448000000000	0.840371	1	480	TRUE	FALSE	FALSE	0.0598263	0.00610224	0.00727934	175	208	0.00544016	5.93561e-22	9.8732e+28	1	1	485	0	0	0	7	0	0	0	1
11-55418891-A-G	11-55419010-A-T	afr	OR4S2	4.41471e-07	6.5109e+17	1	1	119	TRUE	FALSE	FALSE	0.0598217	0.00293347	0.00293457	47	47	0.000388871	2.33525e-12	Inf	1	1	685	0	0	0	4	0	0	0	0
11-55419111-G-A	11-55419230-T-C	fin	OR4S2	1.20444e-11	3.14809e+18	1	1	119	TRUE	FALSE	FALSE	0.0598192	0.0053847	0.00535586	104	104	3.05222e-07	0.000735862	2.56671e+28	1	1	109	0	0	0	1	0	0	0	0
11-55594891-T-G	11-55594894-C-A	sas	OR5L2	2.46891e-09	1.55034e+18	1	1	3	TRUE	FALSE	TRUE	0.161193	0.00329914	0.00329914	101	101	3.10238e-05	3.14082e-07	6.77357e+26	1	1	508	0	0	0	2	0	0	0	0
1-155630505-A-C	1-155630509-G-A	fin	YY1AP1	2.98155e-06	2.89248e+17	1	1	4	TRUE	FALSE	TRUE	0.0239998	0.00346452	0.00346452	75	75	0.00350263	NA	NA	NA	NA	NA	NA	NA	NA	NA	NA	NA	NA	NA
1-155658033-C-CTT	1-155658035-A-T	eas	YY1AP1	2.00145e-05	2.32931e+18	1	1	2	FALSE	FALSE	FALSE	0.0329498	0.00101718	0.00102576	18	18	0.0141493	NA	NA	NA	NA	NA	NA	NA	NA	NA	NA	NA	NA	NA
11-5566074-G-A	11-5566084-C-T	afr	OR52H1	1.09659e-08	3.57474e+17	1	1	10	TRUE	FALSE	TRUE	0.0297011	0.0138084	0.0138152	224	224	2.175e-05	2.5166e-47	Inf	1	1	666	0	0	0	24	0	0	0	0
11-5566074-G-A	11-5566550-GA-G	afr	OR52H1	1.09659e-08	3.57474e+17	1	1	476	FALSE	FALSE	FALSE	0.0297011	0.0138084	0.0137812	224	224	2.175e-05	2.34551e-47	7.18335e+29	1	1	668	0	0	0	24	0	0	0	0
11-5566084-C-T	11-5566550-GA-G	afr	OR52H1	1.09659e-08	3.57474e+17	1	1	466	FALSE	FALSE	FALSE	0.0299257	0.0138152	0.0137812	224	224	2.175e-05	2.34551e-47	7.18335e+29	1	1	668	0	0	0	24	0	0	0	0
11-5566084-C-T	11-5566550-GA-G	amr	OR52H1	4.09861e-05	1.12052e+56	1	1	466	FALSE	FALSE	FALSE	0.0299257	0.000752054	0.000751662	26	26	0.0466864	2.70608e-07	Inf	1	1	546	0	0	0	2	0	0	0	0
11-55703226-G-C	11-55703450-A-T	nfe	OR5I1	1.68483e-05	1.13183e+17	0.941168	1	224	TRUE	FALSE	FALSE	0.0507474	0.000149636	0.000151691	16	17	0.0425007	NA	NA	NA	NA	4804	0	0	0	0	0	0	0	0
1-155735584-A-T	1-155735585-C-G	fin	GON4L	2.22547e-06	4.92561e+17	0.994367	1	1	TRUE	TRUE	TRUE	0.00924613	0.00827019	0.00822475	179	178	0.00276067	0.000652359	Inf	1	1	122	0	0	0	1	0	0	0	0
1-155735584-A-T	1-155735585-C-G	nfe	GON4L	2.72326e-08	5.45276e+18	1	1	1	TRUE	TRUE	TRUE	0.00924613	0.000299064	0.000299096	34	34	0.000284274	1.30831e-05	Inf	1	1	4910	0	0	0	1	0	0	0	0
11-55798631-T-A	11-55798670-A-G	afr	OR5AS1	4.3084e-06	8.32933e+16	0.839075	1	39	TRUE	FALSE	FALSE	0.0630774	0.00744432	0.00885936	121	144	0.00235128	2.76277e-21	2.59332e+16	0.899349	1	686	1	0	0	9	0	0	0	0
11-55861201-G-T	11-55861288-T-C	afr	OR8I2	4.8767e-05	1.86741e+18	1	1	87	TRUE	FALSE	FALSE	0.00251897	0.000984494	0.000984494	16	16	0.0177789	0.00010235	Inf	1	1	696	0	0	0	1	0	0	0	0
11-55944226-A-G	11-55944250-T-A	amr	OR5J2	3.72883e-05	1.16129e+19	1	1	24	TRUE	FALSE	FALSE	0.33536	0.000520472	0.000520472	18	18	0.0443367	NA	NA	NA	NA	548	0	0	0	0	0	0	0	0
11-55944226-A-G	11-55944250-T-A	fin	OR5J2	6.47363e-05	3.95969e+18	0.987295	1	24	TRUE	FALSE	FALSE	0.33536	0.00365065	0.00360444	79	78	0.0273419	0.000658123	Inf	1	1	121	0	0	0	1	0	0	0	0
11-55944226-A-G	11-55944250-T-A	nfe	OR5J2	4.26639e-08	1.35279e+19	1	1	24	TRUE	FALSE	FALSE	0.33536	0.000853468	0.000853227	97	97	0.000417008	2.05591e-30	Inf	1	1	4886	0	0	0	9	0	0	0	0
11-55944778-C-T	11-55944779-A-G	afr	OR5J2	2.0716e-05	6.23234e+18	1	1	1	TRUE	TRUE	TRUE	0.47034	0.00129183	0.00129183	21	21	0.00866261	NA	NA	NA	NA	NA	NA	NA	NA	NA	NA	NA	NA	NA
11-56113785-T-A	11-56113788-A-T	afr	OR8K1	4.93453e-05	2.20376e+18	1	1	3	TRUE	FALSE	TRUE	0.0349163	0.000984373	0.000984373	16	16	0.0179616	0.00010235	Inf	1	1	696	0	0	0	1	0	0	0	0
11-56114105-C-G	11-56114286-T-A	afr	OR8K1	1.35998e-06	8.06463e+16	0.97995	1	181	TRUE	FALSE	FALSE	0.0352594	0.00910657	0.00928888	148	151	0.000907369	9.67585e-17	3.18196e+28	1	1	691	0	0	0	6	0	0	0	0
11-56127802-TC-T	11-56127804-T-G	amr	OR8J1	1.35617e-05	3.04814e+20	0.999999	1	2	FALSE	FALSE	FALSE	0.133141	0.00156458	0.00156413	54	54	0.0239184	2.70608e-07	Inf	1	1	546	0	0	0	2	0	0	0	0
11-56127802-TC-T	11-56127804-T-G	nfe	OR8J1	6.6389e-10	4.47668e+23	1	1	2	FALSE	FALSE	FALSE	0.133141	0.000678976	0.000678593	77	77	1.14498e-05	1.14246e-43	Inf	1	1	4892	0	0	0	14	0	0	0	0
11-56184954-T-A	11-56184956-G-T	eas	OR5R1	2.34427e-09	4.13639e+18	1	1	2	TRUE	FALSE	TRUE	0.000840875	0.000543833	0.000543951	10	10	1.21891e-05	3.16651e-07	2.51054e+28	1	1	506	0	0	0	2	0	0	0	0
11-56185193-G-C	11-56185341-T-C	afr	OR5R1	4.61486e-10	5.98264e+17	1	1	148	TRUE	FALSE	FALSE	0.0010788	0.00726064	0.00726064	118	118	1.67146e-06	1.07586e-22	4.84876e+29	1	1	684	0	0	0	9	0	0	0	0
11-56230253-G-C	11-56230463-A-C	afr	OR5M9	2.7903e-05	3.47118e+17	0.98599	1	210	TRUE	FALSE	FALSE	0.0320869	0.0132606	0.0133506	214	217	0.0110162	1.92867e-44	Inf	1	1	673	0	0	0	22	0	0	0	0
11-56230253-G-C	11-56230463-A-C	amr	OR5M9	3.64232e-05	3.55828e+16	0.944417	1	210	TRUE	FALSE	FALSE	0.0320869	0.000494014	0.000520894	17	18	0.044079	0.000133649	Inf	1	1	541	0	0	0	1	0	0	0	0
11-56258485-C-T	11-56258486-G-A	nfe	OR5M8	1.84534e-05	2.06491e+16	0.921834	1	1	TRUE	TRUE	TRUE	0.0284374	0.000518681	0.000562637	59	64	0.0458213	2.93889e-09	8.04911e+23	1	1	4909	0	0	0	2	0	0	0	0
11-563271-C-T	11-563289-G-A	afr	RASSF7	8.55661e-05	4.84182e+16	0.960019	1	18	TRUE	FALSE	FALSE	1.1523	0.0113768	0.0111827	177	170	0.0290683	1.94438e-39	Inf	1	1	643	0	0	0	19	0	0	0	0
1-156339082-G-T	1-156339083-C-T	nfe	RHBG	1.33804e-05	1.67773e+20	1	1	1	TRUE	FALSE	TRUE	0.608994	0.000106464	0.00010644	12	12	0.0356616	NA	NA	NA	NA	4801	0	0	0	0	0	0	0	0
11-56344486-A-T	11-56344655-A-C	afr	OR5M10	6.44122e-06	3.01921e+18	1	1	169	TRUE	FALSE	FALSE	0.00144437	0.00136063	0.00135659	21	21	0.00330201	5.8161e-10	Inf	1	1	660	0	0	0	3	0	0	0	0
11-56380047-T-C	11-56380095-G-C	afr	OR5M1	9.90461e-05	8.23154e+16	0.925806	1	48	TRUE	FALSE	FALSE	0.0427975	0.00163015	0.00174554	25	27	0.033013	5.76242e-10	7.79754e+26	1	1	662	0	0	0	3	0	0	0	0
11-56380047-T-C	11-56380614-C-T	afr	OR5M1	3.72977e-06	7.2163e+17	1	1	567	TRUE	FALSE	FALSE	0.0427975	0.00163015	0.00161478	25	25	0.00210036	5.76242e-10	7.79754e+26	1	1	662	0	0	0	3	0	0	0	0
11-56380047-T-C	11-56380624-C-A	afr	OR5M1	3.72977e-06	7.2163e+17	1	1	577	TRUE	FALSE	FALSE	0.0427975	0.00163015	0.00161478	25	25	0.00210036	5.76242e-10	7.79754e+26	1	1	662	0	0	0	3	0	0	0	0
11-56380095-G-C	11-56380614-C-T	afr	OR5M1	9.90461e-05	4.80371e+16	0.925806	1	519	TRUE	FALSE	FALSE	0.0427976	0.00174554	0.00161478	27	25	0.033013	5.73583e-10	Inf	1	1	663	0	0	0	3	0	0	0	0
11-56380095-G-C	11-56380624-C-A	afr	OR5M1	9.90461e-05	4.80371e+16	0.925806	1	529	TRUE	FALSE	FALSE	0.0427976	0.00174554	0.00161478	27	25	0.033013	5.73583e-10	Inf	1	1	663	0	0	0	3	0	0	0	0
11-56380614-C-T	11-56380624-C-A	afr	OR5M1	3.72977e-06	7.2163e+17	1	1	10	TRUE	FALSE	TRUE	0.0427991	0.00161478	0.00161478	25	25	0.00210036	5.73583e-10	Inf	1	1	663	0	0	0	3	0	0	0	0
1-156499937-G-T	1-156518477-C-T	afr	IQGAP3	5.33647e-05	4.07962e+18	1	1	18540	TRUE	FALSE	FALSE	0.41808	0.000794176	0.000739827	12	12	0.0192267	0.000111302	4.28172e+26	1	1	643	0	0	0	1	0	0	0	0
1-156815806-A-G	1-156821890-C-T	amr	INSRR	3.43129e-05	1.07854e+19	1	1	6084	TRUE	FALSE	FALSE	13.6697	0.000492211	0.000492896	17	17	0.0420407	NA	NA	NA	NA	530	0	0	0	0	0	0	0	0
1-156816461-G-A	1-156821885-A-G	fin	INSRR	4.59593e-06	1.06501e+18	1	1	5424	TRUE	FALSE	FALSE	13.6975	0.00337276	0.00338747	73	73	0.00435974	0.000708047	3.12236e+28	1	1	113	0	0	0	1	0	0	0	0
1-156816461-G-A	1-156821885-A-G	nfe	INSRR	1.35907e-05	342100	0.92913	0.978746	5424	TRUE	FALSE	FALSE	13.6975	0.00263797	0.00261823	300	291	0.0360998	1.45682e-55	5728015776008110	0.908905	1	4873	0	0	2	20	0	0	0	0
11-57080486-T-C	11-57080487-C-T	eas	TNKS1BP1	2.36956e-07	2.8336e+18	1	1	1	TRUE	TRUE	TRUE	0.27611	0.00114217	0.00114217	21	21	0.000415765	1.28153e-09	Inf	1	1	510	0	0	0	3	0	0	0	0
11-57182533-G-T	11-57182534-C-A	nfe	SLC43A3	1.99574e-07	3.40737e+22	0.999999	0.999999	1	TRUE	TRUE	TRUE	5.72791	0.000185506	0.000185565	21	21	0.00135906	8.24059e-16	9.48264e+25	1	1	4852	0	0	0	4	0	0	0	0
11-57182533-G-T	11-57182534-C-A	sas	SLC43A3	2.47697e-06	3.24027e+18	1	1	1	TRUE	TRUE	TRUE	5.72791	0.00235386	0.00235448	72	72	0.00752919	NA	NA	NA	NA	510	0	0	0	0	0	0	0	0
1-157548323-T-C	1-157557149-T-C	afr	FCRL4	9.53605e-08	6.08512e+16	0.99533	1	8826	TRUE	FALSE	FALSE	0.0330601	0.0557948	0.0555487	907	903	0.000112224	1.25099e-96	1.02717e+18	0.984333	1	632	0	0	1	62	0	0	0	2
1-157548323-T-C	1-157557149-T-C	amr	FCRL4	2.28427e-07	2.7994e+18	0.989555	1	8826	TRUE	FALSE	FALSE	0.0330601	0.00277553	0.00274662	96	95	0.0016926	6.14743e-20	6.73439e+29	1	1	540	0	0	0	8	0	0	0	0
1-157548323-T-C	1-157557149-T-C	nfe	FCRL4	1.6055e-05	2.8665e+17	0.909083	1	8826	TRUE	FALSE	FALSE	0.0330601	9.68088e-05	8.81414e-05	11	10	0.0407967	NA	NA	NA	NA	4902	0	0	0	0	0	0	0	0
1-157665952-C-T	1-157670278-A-T	afr	FCRL3	1.20353e-06	2.37375e+17	0.947192	1	4326	TRUE	FALSE	FALSE	0.693168	0.0035064	0.0033239	57	54	0.000818911	NA	NA	NA	NA	NA	NA	NA	NA	NA	NA	NA	NA	NA
11-57798686-A-T	11-57798801-G-A	afr	OR6Q1	1.10557e-07	1.06084e+18	0.989412	1	115	TRUE	FALSE	FALSE	0.121486	0.00578248	0.005844	94	95	0.000128168	9.67585e-17	3.18196e+28	1	1	691	0	0	0	6	0	0	0	0
11-57798686-A-T	11-57798923-T-A	afr	OR6Q1	3.50223e-09	1.07572e+18	1	1	237	TRUE	FALSE	FALSE	0.121486	0.00578248	0.00578248	94	94	8.47402e-06	9.67585e-17	3.18196e+28	1	1	691	0	0	0	6	0	0	0	0
11-57798801-G-A	11-57798923-T-A	afr	OR6Q1	1.10557e-07	2.38901e+18	0.989412	1	122	TRUE	FALSE	FALSE	0.0732733	0.005844	0.00578248	95	94	0.000128168	9.67585e-17	3.18196e+28	1	1	691	0	0	0	6	0	0	0	0
1-15789915-G-A	1-15789927-G-A	afr	CELA2A	4.10389e-06	6.56075e+17	0.970528	1	12	TRUE	FALSE	FALSE	2.47206	0.00209179	0.00203052	34	33	0.00225976	1.03429e-22	3.04368e+28	1	1	687	0	0	0	9	0	0	0	0
11-57958135-C-T	11-57958249-G-T	eas	OR9Q2	1.54929e-07	7.4613e+17	1	1	114	TRUE	FALSE	FALSE	0.102716	0.00430752	0.00429488	79	79	0.000293792	0.000141687	Inf	1	1	512	0	0	0	1	0	0	0	0
11-57970862-G-T	11-57970896-G-A	fin	OR1S2	1.80495e-06	6.33167e+17	1	1	34	TRUE	FALSE	FALSE	0.0499443	0.00383797	0.00383691	83	83	0.0025014	0.000652359	Inf	1	1	122	0	0	0	1	0	0	0	0
11-57970872-G-A	11-57970876-T-C	afr	OR1S2	2.42283e-07	2.81564e+17	0.988383	1	4	TRUE	FALSE	TRUE	0.0499451	0.0106252	0.010746	172	174	0.000244973	1.99364e-26	Inf	1	1	685	0	0	0	11	0	0	0	0
11-57970872-G-A	11-57970876-T-C	amr	OR1S2	2.43937e-05	5.55657e+18	1	1	4	TRUE	FALSE	TRUE	0.0499451	0.000608837	0.000608943	21	21	0.0320974	5.95228e-12	3.06538e+27	1	1	544	0	0	0	4	0	0	0	0
11-57982640-C-T	11-57983004-T-C	afr	OR1S1	1.17341e-05	1.05776e+19	1	1	364	TRUE	FALSE	FALSE	0.228304	0.00086122	0.00086122	14	14	0.00541549	NA	NA	NA	NA	NA	NA	NA	NA	NA	NA	NA	NA	NA
11-57982889-A-G	11-57982890-C-T	afr	OR1S1	6.75768e-06	2.46468e+18	1	1	1	TRUE	TRUE	TRUE	0.817675	0.00154397	0.00154378	25	25	0.00344908	5.16673e-10	9.45255e+26	1	1	686	0	0	0	3	0	0	0	0
11-57982889-A-G	11-57982890-C-T	nfe	OR1S1	1.27888e-06	3.47219e+90	1	1	1	TRUE	TRUE	TRUE	0.817675	0.000132096	0.000132035	15	15	0.00585903	NA	NA	NA	NA	4897	0	0	0	0	0	0	0	0
11-5809590-T-C	11-5809901-T-C	afr	OR52N1	0.000161105	4.76814e+16	0.941118	1	311	TRUE	FALSE	FALSE	4.6523	0.00104603	0.000984373	17	16	0.0499296	NA	NA	NA	NA	NA	NA	NA	NA	NA	NA	NA	NA	NA
1-158151379-C-T	1-158152083-C-T	afr	CD1D	4.12441e-05	7.17214e+17	1	1	704	TRUE	FALSE	FALSE	0.241107	0.00104667	0.00104577	17	17	0.0154318	NA	NA	NA	NA	696	0	0	0	0	0	0	0	0
1-158369060-A-G	1-158369108-A-G	afr	OR10T2	1.60045e-06	2.92151e+18	1	1	48	TRUE	FALSE	FALSE	0.614961	0.00159961	0.0015998	26	26	0.00104567	4.9864e-10	Inf	1	1	694	0	0	0	3	0	0	0	0
1-158390028-G-C	1-158390119-C-T	afr	OR10K2	4.81829e-10	1.18598e+17	1	1	91	TRUE	FALSE	FALSE	0.0225697	0.0234433	0.0234404	381	381	1.71845e-06	1.21553e-70	Inf	1	1	656	0	0	0	39	0	0	0	1
1-158390028-G-C	1-158390119-C-T	amr	OR10K2	2.43772e-07	1.62249e+18	1	1	91	TRUE	FALSE	FALSE	0.0225697	0.00110311	0.00110145	38	38	0.00174273	2.70608e-07	Inf	1	1	546	0	0	0	2	0	0	0	0
1-158390028-G-C	1-158390229-C-A	afr	OR10K2	4.81829e-10	1.18598e+17	1	1	201	TRUE	FALSE	FALSE	0.0225697	0.0234433	0.0234433	381	381	1.71845e-06	1.21553e-70	Inf	1	1	656	0	0	0	39	0	0	0	1
1-158390028-G-C	1-158390229-C-A	amr	OR10K2	2.43772e-07	1.62249e+18	1	1	201	TRUE	FALSE	FALSE	0.0225697	0.00110311	0.00110196	38	38	0.00174273	2.70608e-07	Inf	1	1	546	0	0	0	2	0	0	0	0
1-158390035-C-T	1-158390541-A-C	afr	OR10K2	3.44569e-10	6.18614e+16	1	1	506	TRUE	FALSE	FALSE	0.0225698	0.0292308	0.0292308	475	475	1.33064e-06	1.3e-76	Inf	1	1	651	0	0	0	44	0	0	0	1
1-158390035-C-T	1-158390541-A-C	amr	OR10K2	3.81848e-06	4.59654e+17	0.978232	1	506	TRUE	FALSE	FALSE	0.0225698	0.00130632	0.00133411	45	46	0.00979934	2.70608e-07	Inf	1	1	546	0	0	0	2	0	0	0	0
1-158390119-C-T	1-158390229-C-A	afr	OR10K2	4.81829e-10	1.18598e+17	1	1	110	TRUE	FALSE	FALSE	0.0225787	0.0234404	0.0234433	381	381	1.71845e-06	1.14482e-70	9.50481e+29	1	1	657	0	0	0	39	0	0	0	1
1-158390119-C-T	1-158390229-C-A	amr	OR10K2	2.43772e-07	1.62249e+18	1	1	110	TRUE	FALSE	FALSE	0.0225787	0.00110145	0.00110196	38	38	0.00174273	2.70608e-07	Inf	1	1	546	0	0	0	2	0	0	0	0
1-158435949-T-G	1-158436128-C-A	afr	OR10K1	1.27028e-06	3.18465e+18	1	1	179	TRUE	FALSE	FALSE	0.108372	0.00116894	0.00116894	19	19	0.000857827	1.64924e-07	Inf	1	1	694	0	0	0	2	0	0	0	0
11-58480294-G-T	11-58480295-T-G	afr	GLYAT	7.1375e-05	7.85968e+18	1	1	1	TRUE	TRUE	TRUE	0.880179	0.000492429	0.000492429	8	8	0.0248704	NA	NA	NA	NA	697	0	0	0	0	0	0	0	0
11-58480294-G-T	11-58480295-T-G	amr	GLYAT	1.72325e-05	1.39824e+21	1	1	1	TRUE	TRUE	TRUE	0.880179	0.000839849	0.000839898	29	29	0.0252908	0.000132096	Inf	1	1	547	0	0	0	1	0	0	0	0
11-58480294-G-T	11-58480295-T-G	fin	GLYAT	1.89379e-05	3.73059e+18	1	1	1	TRUE	TRUE	TRUE	0.880179	0.00120203	0.00120192	26	26	0.0111608	NA	NA	NA	NA	123	0	0	0	0	0	0	0	0
11-58480294-G-T	11-58480295-T-G	nfe	GLYAT	7.5161e-09	5.40458e+22	1	1	1	TRUE	TRUE	TRUE	0.880179	0.00195071	0.00195078	221	221	9.69569e-05	1.17077e-53	Inf	1	1	4885	0	0	0	18	0	0	0	0
1-158549151-A-C	1-158549339-C-T	fin	OR10X1	3.81774e-06	4.59186e+17	1	1	188	TRUE	FALSE	FALSE	0.0423124	0.00430197	0.00430595	93	93	0.00376238	NA	NA	NA	NA	123	0	0	0	0	0	0	0	0
1-158549151-A-C	1-158549339-C-T	nfe	OR10X1	4.46396e-10	8.19355e+17	0.994376	1	188	TRUE	FALSE	FALSE	0.0423124	0.00471857	0.00472555	533	536	7.89915e-06	4.03499e-105	1.17961e+30	1	1	4863	0	0	0	41	0	0	0	0
1-158577030-C-CG	1-158577031-T-A	amr	OR10Z1	2.42361e-07	1.02262e+19	1	1	1	FALSE	FALSE	FALSE	2.57961	0.000578302	0.000578302	20	20	0.00174273	NA	NA	NA	NA	NA	NA	NA	NA	NA	NA	NA	NA	NA
1-158590141-C-A	1-158590144-A-T	eas	SPTA1	1.09523e-05	2.15234e+18	1	1	3	TRUE	FALSE	TRUE	0.0545419	0.00155867	0.00155867	28	28	0.00851452	NA	NA	NA	NA	NA	NA	NA	NA	NA	NA	NA	NA	NA
1-158612244-A-T	1-158612618-C-G	afr	SPTA1	7.89415e-07	8.72134e+17	1	1	374	TRUE	FALSE	FALSE	0.0518328	0.00271283	0.00271283	42	42	0.000579393	1.80675e-07	Inf	1	1	664	0	0	0	2	0	0	0	0
1-158614072-C-A	1-158615147-G-A	nfe	SPTA1	2.13296e-06	5.54999e+19	1	1	1075	TRUE	FALSE	FALSE	0.0518285	9.73193e-05	9.7421e-05	11	11	0.00886725	1.34209e-05	7.61838e+24	1	1	4792	0	0	0	1	0	0	0	0
11-5862758-G-A	11-5862965-G-C	afr	OR52E6	7.80209e-05	4390376000000000	0.82322	1	207	TRUE	FALSE	FALSE	0.0567458	0.0131045	0.0158965	213	258	0.0268651	4.18147e-34	1.3732e+16	0.710127	1	669	8	0	0	20	0	0	0	0
11-5863096-G-GTA	11-5863100-G-A	afr	OR52E6	1.52906e-09	3.2645e+22	0.999999	1	4	FALSE	FALSE	FALSE	0.170187	0.0160108	0.0160108	249	249	4.31785e-06	3.38119e-28	1.85135e+29	1	1	681	0	0	0	12	0	0	0	0
11-5863096-G-GTA	11-5863100-G-A	amr	OR52E6	3.29317e-06	4.49234e+18	1	1	4	FALSE	FALSE	FALSE	0.170187	0.000957077	0.000957132	33	33	0.00872984	0.000134439	Inf	1	1	538	0	0	0	1	0	0	0	0
1-158647584-G-T	1-158648255-G-A	afr	SPTA1	9.66791e-08	1.67638e+17	0.986237	1	671	TRUE	FALSE	FALSE	0.104766	0.00465176	0.00471576	72	73	0.000113661	5.68417e-28	Inf	1	1	652	0	0	0	12	0	0	0	0
1-158648210-T-C	1-158648324-C-T	afr	SPTA1	0.000107587	1.26758e+16	0.615186	1	114	TRUE	FALSE	FALSE	0.0139722	0.000516662	0.00084088	8	13	0.0354344	NA	NA	NA	NA	659	0	0	0	0	0	0	0	0
1-158648210-T-C	1-158648324-C-T	amr	SPTA1	3.32521e-06	9.85967e+18	1	1	114	TRUE	FALSE	FALSE	0.0139722	0.000666705	0.000668994	23	23	0.00879331	NA	NA	NA	NA	499	0	0	0	0	0	0	0	0
1-158648210-T-C	1-158648324-C-T	fin	SPTA1	1.00553e-08	8.59001e+17	0.996808	1	114	TRUE	FALSE	FALSE	0.0139722	0.0147495	0.0147854	318	317	8.37317e-05	1.52931e-09	Inf	1	1	67	0	0	0	5	0	0	0	0
1-158648210-T-C	1-158648324-C-T	nfe	SPTA1	1.88041e-08	1.00668e+19	0.997251	1	114	TRUE	FALSE	FALSE	0.0139722	0.00322398	0.00323656	364	365	0.000210115	7.66657e-79	Inf	1	1	4703	0	0	0	29	0	0	0	0
1-158669977-G-C	1-158670426-C-T	amr	OR6K2	1.2823e-05	3.58389e+16	0.954064	1	449	TRUE	FALSE	FALSE	0.00214528	0.00544296	0.00572076	188	197	0.0231533	3.88502e-14	Inf	0.856118	1	414	1	0	0	6	0	0	0	0
1-158911977-AT-A	1-158911987-G-A	nfe	PYHIN1	4.3095e-06	1.90345e+19	1	1	10	FALSE	FALSE	FALSE	6.38435	9.68651e-05	9.69214e-05	11	11	0.0154369	1.30886e-05	Inf	1	1	4908	0	0	0	1	0	0	0	0
11-58979891-C-T	11-58980311-A-G	nfe	MPEG1	1.72634e-05	5.21738e+16	0.881301	1	420	TRUE	FALSE	FALSE	0.418073	0.000522429	0.000460421	59	52	0.0434329	2.12625e-23	9606338847948640	0.874908	1	4774	0	0	1	7	0	0	0	0
1-159002410-A-G	1-159021815-T-G	afr	IFI16	7.12298e-05	5.74612e+16	0.953314	1	19405	TRUE	FALSE	FALSE	0.530038	0.0141107	0.0147113	228	239	0.0248346	2.29746e-39	28622	0.909695	0.95378	671	1	0	1	21	0	0	0	0
11-5905639-T-G	11-5906193-G-A	afr	OR52E4	2.00002e-08	2.68282e+17	1	1	554	TRUE	FALSE	FALSE	0.012363	0.00978943	0.00978582	159	159	3.11003e-05	1.86784e-44	Inf	1	1	674	0	0	0	22	0	0	0	0
11-5905639-T-G	11-5906193-G-A	amr	OR52E4	1.44385e-05	5.36174e+18	1	1	554	TRUE	FALSE	FALSE	0.012363	0.000666203	0.000666473	23	23	0.0240096	2.70608e-07	Inf	1	1	546	0	0	0	2	0	0	0	0
11-59210817-A-G	11-59211366-A-C	afr	OR5A1	0.000160142	2.4227e+16	0.863792	1	549	TRUE	FALSE	FALSE	0.0142702	0.00910433	0.00787402	148	128	0.0497115	1.39586e-18	Inf	0.798844	1	686	0	0	2	8	0	0	0	0
11-59211015-G-A	11-59211151-C-G	afr	OR5A1	3.62554e-06	3.13487e+18	1	1	136	TRUE	FALSE	FALSE	0.0193778	0.00147638	0.00147656	24	24	0.00205556	0.00010235	Inf	1	1	696	0	0	0	1	0	0	0	0
11-59224623-C-T	11-59225172-G-A	afr	OR4D6	1.48468e-05	1.67163e+17	0.965653	1	549	TRUE	FALSE	FALSE	0.0566005	0.0219611	0.0212229	357	345	0.0065538	6.93497e-49	Inf	1	1	672	0	0	0	25	0	0	0	0
11-59282651-C-T	11-59282960-C-G	afr	OR4D9	5.55326e-11	4.62809e+16	1	1	309	TRUE	FALSE	FALSE	0.049487	0.0703212	0.0703125	1143	1143	3.48199e-07	4.15975e-139	1.73392e+32	1	1	594	0	0	0	97	0	0	0	6
11-59282651-C-T	11-59282960-C-G	amr	OR4D9	1.53323e-05	6.74162e+17	0.989102	1	309	TRUE	FALSE	FALSE	0.049487	0.00266004	0.00263067	92	91	0.0240096	4.48052e-14	Inf	1	1	543	0	0	0	5	0	0	0	0
11-59282651-C-T	11-59282960-C-G	nfe	OR4D9	1.90934e-05	1.99423e+17	0.941168	1	309	TRUE	FALSE	FALSE	0.049487	0.000140848	0.000149543	16	17	0.0470911	1.30914e-05	Inf	1	1	4907	0	0	0	1	0	0	0	0
11-59282651-C-T	11-59283299-T-C	amr	OR4D9	1.00195e-06	1.12311e+18	1	1	648	TRUE	FALSE	FALSE	0.049487	0.00266004	0.00266605	92	92	0.00402092	4.52242e-14	Inf	1	1	542	0	0	0	5	0	0	0	0
11-59282651-C-T	11-59283299-T-C	nfe	OR4D9	1.90934e-05	1.99423e+17	0.941168	1	648	TRUE	FALSE	FALSE	0.049487	0.000140848	0.000150169	16	17	0.0470911	1.31448e-05	2.59417e+24	1	1	4888	0	0	0	1	0	0	0	0
11-59282960-C-G	11-59283299-T-C	amr	OR4D9	1.53323e-05	4.56363e+17	0.989102	1	339	TRUE	FALSE	FALSE	0.0495096	0.00263067	0.00266605	91	92	0.0240096	4.52242e-14	Inf	1	1	542	0	0	0	5	0	0	0	0
11-59282960-C-G	11-59283299-T-C	nfe	OR4D9	1.94695e-06	4.19538e+19	1	1	339	TRUE	FALSE	FALSE	0.0495096	0.000149543	0.000150169	17	17	0.00819419	1.31561e-05	Inf	1	1	4884	0	0	0	1	0	0	0	0
1-159799886-G-A	1-159799922-G-A	afr	SLAMF8	2.90439e-05	1.33558e+17	0.961479	1	36	TRUE	FALSE	FALSE	35.4575	0.00153941	0.00160079	25	26	0.0113819	NA	NA	NA	NA	NA	NA	NA	NA	NA	NA	NA	NA	NA
1-159799917-T-C	1-159799922-G-T	amr	SLAMF8	2.61802e-06	2.21614e+18	1	1	5	TRUE	FALSE	FALSE	34.844	0.00156223	0.00156286	54	54	0.00751844	0.000134971	4.59623e+27	1	1	536	0	0	0	1	0	0	0	0
1-159850436-T-C	1-159858193-T-G	eas	CFAP45	4.36951e-05	7.78348e+16	0.912151	1	7757	TRUE	FALSE	FALSE	0.110018	0.00434972	0.00396869	80	73	0.0268552	6.28042e-16	2.74873e+29	1	1	507	0	0	0	6	0	0	0	0
1-159900025-G-T	1-159900026-C-T	fin	IGSF9	1.78193e-08	4.70858e+18	1	1	1	TRUE	TRUE	TRUE	0.765315	0.000787475	0.0007866	17	17	0.000105365	NA	NA	NA	NA	NA	NA	NA	NA	NA	NA	NA	NA	NA
1-160011388-G-A	1-160011389-T-A	amr	KCNJ10	4.47292e-06	1.28798e+19	1	1	1	TRUE	TRUE	TRUE	0.293777	0.000722836	0.000722836	25	25	0.0109809	NA	NA	NA	NA	548	0	0	0	0	0	0	0	0
1-160063586-G-T	1-160063587-C-A	nfe	IGSF8	9.77528e-07	5.89238e+18	1	1	1	TRUE	FALSE	FALSE	0.59768	0.00031769	0.000317892	36	36	0.00470485	1.2655e-12	3.97391e+24	1	1	4891	0	0	0	3	0	0	0	0
11-60073576-C-A	11-60073577-T-C	eas	MS4A4A	3.88842e-05	7.80588e+18	1	1	1	TRUE	TRUE	TRUE	0.120079	0.000709684	0.000709607	13	13	0.0243243	NA	NA	NA	NA	NA	NA	NA	NA	NA	NA	NA	NA	NA
1-160136447-C-T	1-160137113-A-G	afr	ATP1A4	2.08676e-05	171448	0.921466	0.974647	666	TRUE	FALSE	FALSE	7.51295	0.00412156	0.00403978	67	65	0.00871352	1.84524e-15	9703849822090200	0.856522	1	686	1	0	0	6	0	0	0	0
11-60183042-A-T	11-60183073-C-G	afr	MS4A14	4.72122e-08	1.9232e+17	0.992785	1	31	TRUE	FALSE	FALSE	0.0575224	0.0262834	0.0261084	427	424	6.37966e-05	4.88348e-70	Inf	1	1	655	0	0	0	41	0	0	0	0
11-60183042-A-T	11-60183073-C-G	amr	MS4A14	2.72743e-05	2.67931e+17	0.979971	1	31	TRUE	FALSE	FALSE	0.0575224	0.00141938	0.00144877	49	50	0.0350798	4.19732e-16	1.18951e+29	1	1	542	0	0	0	6	0	0	0	0
11-60183042-A-T	11-60183073-C-G	eas	MS4A14	3.73409e-05	1.29812e+19	1	1	31	TRUE	FALSE	FALSE	0.0575224	0.000815749	0.000815927	15	15	0.023634	3.10285e-07	6.33825e+27	1	1	511	0	0	0	2	0	0	0	0
11-60183042-A-T	11-60183073-C-G	sas	MS4A14	1.70455e-08	1.37747e+17	0.998562	1	31	TRUE	FALSE	FALSE	0.0575224	0.0232665	0.0232368	712	711	0.000159929	7.36523e-50	Inf	1	1	482	0	0	0	26	0	0	0	1
11-60183042-A-T	11-60183937-G-T	afr	MS4A14	3.52751e-08	4.06267e+17	0.99519	1	895	TRUE	FALSE	FALSE	0.0575224	0.0262834	0.0263125	427	425	5.01703e-05	2.11992e-68	1.6733e+30	1	1	640	0	0	0	40	0	0	0	0
11-60183042-A-T	11-60183937-G-T	amr	MS4A14	2.72743e-05	2.67931e+17	0.979971	1	895	TRUE	FALSE	FALSE	0.0575224	0.00141938	0.00144827	49	50	0.0350798	4.64386e-16	Inf	1	1	533	0	0	0	6	0	0	0	0
11-60183042-A-T	11-60183937-G-T	eas	MS4A14	3.73409e-05	1.29812e+19	1	1	895	TRUE	FALSE	FALSE	0.0575224	0.000815749	0.00081646	15	15	0.023634	0.000144377	1.14473e+27	1	1	503	0	0	0	1	0	0	0	0
11-60183042-A-T	11-60183937-G-T	sas	MS4A14	1.1535e-06	1937992	0.990532	0.995255	895	TRUE	FALSE	FALSE	0.0575224	0.0232665	0.0232771	712	712	0.00429165	6.37138e-48	1.38897e+31	1	1	455	0	0	0	25	0	0	0	1
11-60183073-C-G	11-60183937-G-T	afr	MS4A14	4.85931e-07	1504153	0.989565	0.995973	864	TRUE	FALSE	FALSE	0.0575403	0.0261084	0.0263125	424	425	0.000421665	2.11992e-68	1.6733e+30	1	1	640	0	0	0	40	0	0	0	0
11-60183073-C-G	11-60183937-G-T	amr	MS4A14	1.87661e-06	2.85585e+18	1	1	864	TRUE	FALSE	FALSE	0.0575403	0.00144877	0.00144827	50	50	0.00628747	4.64386e-16	Inf	1	1	533	0	0	0	6	0	0	0	0
11-60183073-C-G	11-60183937-G-T	eas	MS4A14	3.73409e-05	1.29812e+19	1	1	864	TRUE	FALSE	FALSE	0.0575403	0.000815927	0.00081646	15	15	0.023634	0.000144377	1.14473e+27	1	1	503	0	0	0	1	0	0	0	0
11-60183073-C-G	11-60183937-G-T	sas	MS4A14	7.39465e-07	3535117	0.992834	0.997128	864	TRUE	FALSE	FALSE	0.0575403	0.0232368	0.0232771	711	712	0.00302529	6.37138e-48	1.38897e+31	1	1	455	0	0	0	25	0	0	0	1
11-60183297-C-T	11-60183418-C-A	afr	MS4A14	1.2374e-07	1.38384e+18	1	1	121	TRUE	FALSE	FALSE	0.0576696	0.00572519	0.00572167	93	93	0.000141899	8.93076e-21	Inf	1	1	687	0	0	0	8	0	0	0	0
11-60197173-C-T	11-60197182-T-C	afr	MS4A5	2.51716e-10	3.18218e+16	1	1	9	TRUE	FALSE	TRUE	0.0610038	0.0262963	0.0262866	427	427	1.03892e-06	5.1856e-70	Inf	1	1	654	0	0	0	41	0	0	0	0
11-60197173-C-T	11-60197182-T-C	amr	MS4A5	1.85931e-06	2.07329e+18	1	1	9	TRUE	FALSE	TRUE	0.0610038	0.00145323	0.00145054	50	50	0.00625913	4.43889e-16	5.57073e+28	1	1	537	0	0	0	6	0	0	0	0
11-60197173-C-T	11-60197182-T-C	sas	MS4A5	1.41339e-08	6.15274e+17	0.997412	1	9	TRUE	FALSE	TRUE	0.0610038	0.0259894	0.0260208	792	794	0.000141075	1.41705e-53	Inf	1	1	480	0	0	0	29	0	0	0	1
11-6048654-T-A	11-6048744-T-A	amr	OR56A1	3.47306e-05	1.24274e+17	0.899974	1	90	TRUE	FALSE	FALSE	0.601217	0.000289101	0.000260432	10	9	0.0424268	NA	NA	NA	NA	548	0	0	0	0	0	0	0	0
1-160721161-G-A	1-160721162-A-G	nfe	SLAMF7	3.16418e-09	6.2475e+18	1	1	1	TRUE	TRUE	TRUE	0.487886	0.00153169	0.0015315	174	174	4.82747e-05	1.12296e-43	Inf	1	1	4898	0	0	0	14	0	0	0	0
1-160784320-G-A	1-160784353-G-C	eas	LY9	8.20638e-07	1.0213e+18	1	1	33	TRUE	FALSE	FALSE	0.14087	0.00282701	0.00282701	52	52	0.0011403	NA	NA	NA	NA	NA	NA	NA	NA	NA	NA	NA	NA	NA
11-608184-G-T	11-609145-C-T	amr	PHRF1	7.90224e-07	5.64983e+16	0.918417	1	961	TRUE	FALSE	FALSE	0.315054	0.0025032	0.00229811	86	79	0.00343128	3.0327e-09	3.93797e+27	1	1	385	0	0	0	3	0	0	0	0
11-608506-CGCGCTCTGGG-C	11-608517-ACG-A	afr	PHRF1	9.66158e-06	1.06862e+17	0.970677	1	11	FALSE	FALSE	FALSE	0.315369	0.00663306	0.00780895	100	103	0.00459349	7.2091e-33	6.6257e+29	1	1	454	0	0	0	14	0	0	0	1
11-608506-CGCGCTCTGGG-C	11-608517-ACG-A	amr	PHRF1	1.19451e-05	6.01402e+18	1	1	11	FALSE	FALSE	FALSE	0.315369	0.000697269	0.000709178	24	24	0.021854	0.000161334	6.36515e+26	1	1	453	0	0	0	1	0	0	0	0
11-61015898-A-C	11-61018643-G-C	sas	PGA5	7.69802e-06	367364000000000	0.354579	1	2745	TRUE	FALSE	FALSE	0.0860271	0.00222164	0.00641155	68	191	0.0180827	NA	NA	NA	NA	496	9	0	0	0	0	0	0	0
1-161017765-G-A	1-161021430-A-G	fin	ARHGAP30	9.23251e-06	4.49356e+18	1	1	3665	TRUE	FALSE	FALSE	0.0955767	0.00106265	0.00106275	23	23	0.00685253	NA	NA	NA	NA	122	0	0	0	0	0	0	0	0
1-161017765-G-A	1-161021430-A-G	sas	ARHGAP30	1.11894e-06	4.43148e+16	0.995123	1	3665	TRUE	FALSE	FALSE	0.0955767	0.0347036	0.0345289	1062	1057	0.00419936	8.57277e-52	1.07749e+18	0.968685	1	462	0	0	1	32	0	0	0	0
1-161018637-T-G	1-161018638-T-C	eas	ARHGAP30	1.60478e-06	1.81626e+18	1	1	1	TRUE	TRUE	TRUE	0.0957315	0.00244645	0.00244645	45	45	0.00197455	NA	NA	NA	NA	513	0	0	0	0	0	0	0	0
1-161021134-G-A	1-161021136-C-G	sas	ARHGAP30	1.41756e-05	1.282e+19	1	1	2	TRUE	FALSE	FALSE	0.0960101	0.00166113	0.0016619	50	50	0.0289975	NA	NA	NA	NA	NA	NA	NA	NA	NA	NA	NA	NA	NA
1-161199493-CT-C	1-161199495-T-G	sas	NR1I3	1.03803e-05	4.19771e+18	1	1	2	FALSE	FALSE	FALSE	1.61783	0.00127384	0.00127384	39	39	0.02297	NA	NA	NA	NA	NA	NA	NA	NA	NA	NA	NA	NA	NA
1-161494906-A-G	1-161494908-G-A	afr	HSPA6	3.76671e-11	4392677	0.994441	0.997217	2	TRUE	FALSE	TRUE	0.368488	0.0301844	0.0302226	478	478	2.51024e-07	4.23039e-96	1.16377e+31	1	1	630	0	0	0	62	0	0	0	1
1-161494906-A-G	1-161494908-G-A	amr	HSPA6	2.24963e-07	2.1978e+19	1	1	2	TRUE	FALSE	TRUE	0.368488	0.00231415	0.00231401	80	80	0.00167265	1.06353e-09	1.92872e+27	1	1	542	0	0	0	3	0	0	0	0
1-161496108-T-C	1-161496109-C-T	eas	HSPA6	4.69598e-07	3.6966e+18	1	1	1	TRUE	TRUE	TRUE	0.368227	0.00430834	0.00432293	74	74	0.000749428	1.37007e-09	2.58162e+28	1	1	499	0	0	0	3	0	0	0	0
1-161681237-G-A	1-161681238-C-A	afr	FCRLA	1.40937e-07	7.82919e+17	1	1	1	TRUE	TRUE	TRUE	0.689468	0.00475543	0.00475602	77	77	0.000157178	3.5642e-28	2.50889e+29	1	1	678	0	0	0	12	0	0	0	0
1-161681237-G-A	1-161681238-C-A	amr	FCRLA	3.05438e-05	3.92136e+18	1	1	1	TRUE	TRUE	TRUE	0.689468	0.000521407	0.000521467	18	18	0.0382428	2.72667e-07	3.4849e+26	1	1	544	0	0	0	2	0	0	0	0
1-161719808-G-A	1-161719809-A-T	eas	DUSP12	4.36445e-07	4.38639e+17	1	1	1	TRUE	TRUE	TRUE	0.124698	0.00354069	0.00353953	65	65	0.000703484	1.30491e-09	Inf	1	1	507	0	0	0	3	0	0	0	0
11-617388-G-A	11-618820-TGA-T	amr	CDHR5	8.05521e-07	7.6672e+16	0.916613	1	1432	FALSE	FALSE	FALSE	0.88639	0.000644405	0.000694284	22	24	0.00347684	3.75366e-07	5.78118e+27	1	1	466	0	0	0	2	0	0	0	0
11-617452-C-T	11-621395-G-T	eas	CDHR5	1.42273e-05	5.02893e+18	0.983552	1	3943	TRUE	FALSE	FALSE	0.908333	0.0033443	0.00326655	61	60	0.0106332	1.20726e-11	Inf	1	1	457	0	0	0	4	0	0	0	0
11-61897357-G-C	11-61897739-G-A	afr	INCENP	4.02369e-08	2.2903e+18	1	1	382	TRUE	FALSE	FALSE	0.0517678	0.00365144	0.00364332	59	59	5.61992e-05	6.066e-10	5.38504e+27	1	1	651	0	0	0	3	0	0	0	0
11-6190652-C-A	11-6190653-G-A	amr	OR52B2	3.0643e-05	2.69682e+18	1	1	1	TRUE	TRUE	FALSE	0.805506	0.000522557	0.000522557	18	18	0.0383228	NA	NA	NA	NA	503	0	0	0	0	0	0	0	0
1-16203072-C-A	1-16203073-C-A	nfe	SPEN	2.84909e-10	296394800000000	0.17368	1	1	TRUE	FALSE	FALSE	0.0018061	0.00166224	0.000286415	184	32	5.53545e-06	NA	NA	NA	NA	NA	NA	NA	NA	NA	NA	NA	NA	NA
11-62284469-G-A	11-62297399-G-C	afr	AHNAK	5.99273e-07	712627	0.981317	0.993984	12930	TRUE	FALSE	FALSE	0.280015	0.0185162	0.0183932	301	299	0.000472291	1.0841e-65	Inf	1	1	661	0	0	0	35	0	0	0	1
11-62285664-G-A	11-62300280-T-G	afr	AHNAK	5.65652e-06	2.74291e+17	0.976623	1	14616	TRUE	FALSE	FALSE	0.280021	0.00516732	0.00529101	84	86	0.00296891	5.63238e-30	8.40428e+28	1	1	683	0	0	0	13	0	0	0	0
11-62285689-G-C	11-62295315-T-G	nfe	AHNAK	2.02515e-05	6.22344e+17	0.97058	1	9626	TRUE	FALSE	FALSE	0.280022	0.000290243	0.000298927	33	34	0.049282	1.25137e-12	Inf	1	1	4909	0	0	0	3	0	0	0	0
11-62285721-G-T	11-62290979-T-C	eas	AHNAK	2.10522e-07	6.07094e+16	0.981451	1	5258	TRUE	FALSE	FALSE	0.280022	0.0460476	0.0452321	847	832	0.000375643	3.14251e-74	1.18679e+18	0.980125	1	461	0	0	1	50	0	0	0	1
11-62285721-G-T	11-62290979-T-C	fin	AHNAK	0.000128623	2.50433e+17	0.988718	1	5258	TRUE	FALSE	FALSE	0.280022	0.00411237	0.0040673	89	88	0.0463662	6.08955e-06	Inf	1	1	121	0	0	0	2	0	0	0	0
11-62285721-G-T	11-62298597-C-A	amr	AHNAK	8.14652e-06	3.451e+17	0.992978	1	12876	TRUE	FALSE	FALSE	0.280022	0.00410547	0.00413821	142	143	0.0162413	0.000132096	Inf	1	1	547	0	0	0	1	0	0	0	0
11-62285721-G-T	11-62298597-C-A	eas	AHNAK	1.83423e-07	3.90724e+16	0.984154	1	12876	TRUE	FALSE	FALSE	0.280022	0.0460476	0.0467544	847	860	0.00033344	1.28462e-73	Inf	0.961656	1	459	2	0	0	51	0	0	0	1
11-62285721-G-T	11-62298597-C-A	fin	AHNAK	7.36502e-06	5.32832e+17	1	1	12876	TRUE	FALSE	FALSE	0.280022	0.00411237	0.00411237	89	89	0.00595432	6.08955e-06	Inf	1	1	121	0	0	0	2	0	0	0	0
11-62285721-G-T	11-62298597-C-A	nfe	AHNAK	2.02307e-07	6.35267e+17	0.963585	1	12876	TRUE	FALSE	FALSE	0.280022	0.00139815	0.00145175	159	165	0.00137374	1.30886e-05	Inf	1	1	4908	0	0	0	1	0	0	0	0
11-62286044-C-A	11-62290170-A-C	afr	AHNAK	1.8691e-06	2.00796e+17	0.974634	1	4126	TRUE	FALSE	FALSE	0.280023	0.0144	0.0147638	234	240	0.00118213	3.41004e-59	Inf	1	1	666	0	0	0	30	0	0	0	1
11-62286044-C-A	11-62290170-A-C	amr	AHNAK	4.09115e-05	2.02023e+17	0.969669	1	4126	TRUE	FALSE	FALSE	0.280023	0.000925176	0.000954419	32	33	0.0466539	0.000132096	Inf	1	1	547	0	0	0	1	0	0	0	0
11-62286127-C-G	11-62290664-G-C	afr	AHNAK	3.52848e-07	5.30522e+18	1	1	4537	TRUE	FALSE	FALSE	0.280024	0.000861432	0.00086122	14	14	0.000329471	NA	NA	NA	NA	NA	NA	NA	NA	NA	NA	NA	NA	NA
11-62286127-C-G	11-62299253-T-C	afr	AHNAK	3.52848e-07	5.30522e+18	1	1	13126	TRUE	FALSE	FALSE	0.280024	0.000861432	0.00086122	14	14	0.000329471	NA	NA	NA	NA	NA	NA	NA	NA	NA	NA	NA	NA	NA
11-62286127-C-G	11-62299303-A-T	afr	AHNAK	3.52848e-07	5.30522e+18	1	1	13176	TRUE	FALSE	FALSE	0.280024	0.000861432	0.00086122	14	14	0.000329471	NA	NA	NA	NA	NA	NA	NA	NA	NA	NA	NA	NA	NA
11-62287107-G-C	11-62293817-T-C	nfe	AHNAK	7.89995e-08	4.17662e+21	1	1	6710	TRUE	FALSE	FALSE	0.280029	0.000661166	0.000659283	75	75	0.000674708	6.7886e-22	8.32042e+25	1	1	4904	0	0	0	6	0	0	0	0
11-62287107-G-C	11-62293817-T-C	sas	AHNAK	6.83652e-07	1.35752e+18	0.976159	1	6710	TRUE	FALSE	FALSE	0.280029	0.00137985	0.00133917	42	41	0.00282156	2.28156e-06	6505910257150060	0.666012	1	507	0	0	1	2	0	0	0	0
11-62288639-G-T	11-62292570-C-G	afr	AHNAK	4.67621e-06	3.15696e+18	1	1	3931	TRUE	FALSE	FALSE	1.64567	0.00123183	0.00123031	20	20	0.00251784	4.9864e-10	Inf	1	1	694	0	0	0	3	0	0	0	0
11-62289072-C-T	11-62289818-G-C	afr	AHNAK	1.84406e-05	2.88536e+18	1	1	746	TRUE	FALSE	FALSE	2.72564	0.00123031	0.00123031	20	20	0.00780632	1.64435e-07	Inf	1	1	695	0	0	0	2	0	0	0	0
11-62290071-T-C	11-62291013-G-A	eas	AHNAK	9.59898e-06	6.60263e+18	1	1	942	TRUE	FALSE	FALSE	5.2173	0.00065388	0.000652387	12	12	0.00762173	NA	NA	NA	NA	NA	NA	NA	NA	NA	NA	NA	NA	NA
11-62290245-G-C	11-62299311-C-T	nfe	AHNAK	4.64531e-08	4.05206e+17	0.954537	1	9066	TRUE	FALSE	FALSE	5.65128	0.000184619	0.000193373	21	22	0.000448518	1.30803e-05	Inf	1	1	4911	0	0	0	1	0	0	0	0
11-62290664-G-C	11-62299253-T-C	afr	AHNAK	3.52848e-07	5.30522e+18	1	1	8589	TRUE	FALSE	FALSE	6.69633	0.00086122	0.00086122	14	14	0.000329471	NA	NA	NA	NA	NA	NA	NA	NA	NA	NA	NA	NA	NA
11-62290664-G-C	11-62299303-A-T	afr	AHNAK	3.52848e-07	5.30522e+18	1	1	8639	TRUE	FALSE	FALSE	6.69633	0.00086122	0.00086122	14	14	0.000329471	NA	NA	NA	NA	NA	NA	NA	NA	NA	NA	NA	NA	NA
11-62290979-T-C	11-62298597-C-A	eas	AHNAK	2.28286e-06	1.53318e+16	0.965898	1	7618	TRUE	FALSE	FALSE	6.82054	0.0452321	0.0467544	832	860	0.00264722	2.55918e-71	3.94784e+17	0.942542	1	459	3	0	0	50	0	0	0	1
11-62290979-T-C	11-62298597-C-A	fin	AHNAK	0.000128623	2.7043e+17	0.988718	1	7618	TRUE	FALSE	FALSE	6.82054	0.0040673	0.00411237	88	89	0.0463662	6.08955e-06	Inf	1	1	121	0	0	0	2	0	0	0	0
11-62291129-T-C	11-62292980-A-C	afr	AHNAK	3.00242e-08	4.99175e+16	0.98559	1	1851	TRUE	FALSE	FALSE	6.81306	0.0303888	0.0308194	494	501	4.39896e-05	3.17791e-84	5.74952e+17	0.963471	1	643	2	0	0	49	0	0	0	3
11-62291129-T-C	11-62293472-C-T	afr	AHNAK	4.90253e-07	1.40654e+17	0.972881	1	2343	TRUE	FALSE	FALSE	6.81306	0.0303888	0.0295891	494	481	0.000424783	4.61007e-82	8.3231e+17	0.962199	1	645	0	0	2	47	0	0	0	3
11-62291129-T-C	11-62293916-C-A	afr	AHNAK	4.90253e-07	1.40654e+17	0.972881	1	2787	TRUE	FALSE	FALSE	6.81306	0.0303888	0.0299353	494	481	0.000424783	4.61007e-82	8.3231e+17	0.962199	1	645	0	0	2	47	0	0	0	3
11-62291129-T-C	11-62298701-C-T	afr	AHNAK	1.90249e-07	506621	0.981756	0.994998	7572	TRUE	FALSE	FALSE	6.81306	0.0303888	0.0301427	494	490	0.000202175	2.52835e-78	17667.3	0.925622	0.962092	643	2	0	2	47	0	0	0	3
11-62292980-A-C	11-62293472-C-T	afr	AHNAK	7.78293e-06	3.17634e+16	0.958861	1	492	TRUE	FALSE	FALSE	6.07478	0.0308194	0.0295891	501	481	0.00387238	1.69618e-79	Inf	0.927051	1	643	0	0	4	47	0	0	0	3
11-62292980-A-C	11-62293916-C-A	afr	AHNAK	7.78293e-06	3.17634e+16	0.958861	1	936	TRUE	FALSE	FALSE	6.07478	0.0308194	0.0299353	501	481	0.00387238	1.69618e-79	Inf	0.927051	1	643	0	0	4	47	0	0	0	3
11-62292980-A-C	11-62298701-C-T	afr	AHNAK	6.1186e-07	3.97758e+16	0.977361	1	5721	TRUE	FALSE	FALSE	6.07478	0.0308194	0.0301427	501	490	0.000472291	3.17791e-84	5.74952e+17	0.963471	1	643	0	0	2	49	0	0	0	3
11-62292980-A-C	11-62298701-C-T	amr	AHNAK	2.66612e-05	1.98051e+18	1	1	5721	TRUE	FALSE	FALSE	6.07478	0.00101215	0.00101332	35	35	0.0343727	5.95228e-12	3.06538e+27	1	1	544	0	0	0	4	0	0	0	0
11-62293472-C-T	11-62293916-C-A	afr	AHNAK	8.31695e-11	1.04735e+18	1	1	444	TRUE	FALSE	FALSE	2.80705	0.0295891	0.0299353	481	481	4.84982e-07	8.36736e-86	Inf	1	1	647	0	0	0	47	0	0	0	3
11-62293472-C-T	11-62298701-C-T	afr	AHNAK	1.66207e-07	5.96371e+16	0.981072	1	5229	TRUE	FALSE	FALSE	2.80705	0.0295891	0.0301427	481	490	0.000180814	4.61007e-82	8.3231e+17	0.962199	1	645	2	0	0	47	0	0	0	3
11-62293916-C-A	11-62298701-C-T	afr	AHNAK	1.66207e-07	5.96371e+16	0.981072	1	4785	TRUE	FALSE	FALSE	0.477373	0.0299353	0.0301427	481	490	0.000180814	4.61007e-82	8.3231e+17	0.962199	1	645	2	0	0	47	0	0	0	3
11-62293931-C-T	11-62295259-T-G	sas	AHNAK	2.41764e-05	7.45093e+18	1	1	1328	TRUE	FALSE	FALSE	0.476564	0.000685961	0.000685916	21	21	0.0378899	NA	NA	NA	NA	NA	NA	NA	NA	NA	NA	NA	NA	NA
11-62294573-G-A	11-62299265-A-G	afr	AHNAK	9.17985e-07	790122	0.988976	0.998797	4692	TRUE	FALSE	FALSE	0.441919	0.120554	0.121432	1959	1974	0.000658426	2.65576e-196	Inf	0.988194	1	520	2	0	0	153	0	0	0	21
11-62294573-G-A	11-62299265-A-G	amr	AHNAK	1.05094e-05	1.27989e+17	0.974217	1	4692	TRUE	FALSE	FALSE	0.441919	0.005498	0.00563714	190	195	0.0198407	5.8712e-27	1.14511e+30	1	1	536	0	0	0	12	0	0	0	0
11-62294573-G-A	11-62299265-A-G	nfe	AHNAK	1.92812e-05	1.74213e+17	0.977264	1	4692	TRUE	FALSE	FALSE	0.441919	0.000378148	0.000386752	43	44	0.0474558	2.93889e-09	8.04911e+23	1	1	4909	0	0	0	2	0	0	0	0
11-62295315-T-G	11-62295321-T-C	afr	AHNAK	2.19406e-05	1.00744e+18	0.959941	1	6	TRUE	FALSE	FALSE	0.70363	0.00153846	0.0014918	25	24	0.00908351	0.00010235	Inf	1	1	696	0	0	0	1	0	0	0	0
11-62296190-C-G	11-62296556-G-A	afr	AHNAK	1.52216e-06	1.91445e+18	1	1	366	TRUE	FALSE	FALSE	1.01225	0.00270669	0.00270703	44	44	0.00100295	1.31611e-14	Inf	1	1	692	0	0	0	5	0	0	0	0
11-62297870-T-C	11-62299148-C-A	afr	AHNAK	1.33182e-07	7.90229e+17	1	1	1278	TRUE	FALSE	FALSE	1.60481	0.00239911	0.00239911	39	39	0.000151093	1.64435e-07	Inf	1	1	695	0	0	0	2	0	0	0	0
11-62299253-T-C	11-62299303-A-T	afr	AHNAK	3.52848e-07	5.30522e+18	1	1	50	TRUE	FALSE	FALSE	2.0926	0.00086122	0.00086122	14	14	0.000329471	NA	NA	NA	NA	NA	NA	NA	NA	NA	NA	NA	NA	NA
11-62394780-T-C	11-62406468-G-C	eas	GANAB	3.92679e-05	2.29035e+16	0.824111	1	11688	TRUE	FALSE	FALSE	0.314111	0.00255518	0.00309951	47	57	0.0245325	1.29254e-08	Inf	0.749267	1	509	1	0	0	3	0	0	0	0
1-16255487-C-G	1-16256688-A-C	sas	SPEN	1.2535e-05	2.29928e+18	1	1	1201	TRUE	FALSE	FALSE	0.00194685	0.0011106	0.00111068	34	34	0.0263699	1.32081e-09	Inf	1	1	505	0	0	0	3	0	0	0	0
1-16258802-G-A	1-16262354-A-T	afr	SPEN	0.0001344	3.92226e+16	0.827072	1	3552	TRUE	FALSE	FALSE	0.0207094	0.00362274	0.00296846	58	48	0.0427328	2.97611e-06	Inf	0.499275	1	687	0	0	2	2	0	0	0	0
11-6261493-A-G	11-6265533-T-G	amr	CNGA4	4.20395e-05	1.90222e+16	0.931586	1	4040	TRUE	FALSE	FALSE	0.205142	0.00766383	0.00714162	265	247	0.0475123	1.01984e-33	Inf	0.946375	1	467	0	0	1	18	0	0	0	0
11-6261493-A-G	11-6265533-T-G	fin	CNGA4	3.49107e-06	1.42632e+18	1	1	4040	TRUE	FALSE	FALSE	0.205142	0.00170995	0.00171075	37	37	0.00376111	0.00102452	Inf	1	1	80	0	0	0	1	0	0	0	0
11-6261493-A-G	11-6265533-T-G	nfe	CNGA4	3.86597e-07	2747910	0.983544	0.993332	4040	TRUE	FALSE	FALSE	0.205142	0.00553496	0.00549547	627	625	0.00232645	4.78734e-111	Inf	1	1	4792	0	0	0	44	0	0	0	0
11-62932049-C-G	11-62996860-G-A	fin	SLC22A25	8.69842e-07	4.43382e+17	0.990608	1	64811	TRUE	FALSE	FALSE	0.123044	0.00494592	0.00490468	107	106	0.00154301	0.000652359	Inf	1	1	122	0	0	0	1	0	0	0	0
11-62932049-C-G	11-62996860-G-A	nfe	SLC22A25	8.98359e-07	905347	0.971626	0.993636	64811	TRUE	FALSE	FALSE	0.123044	0.00772139	0.00782021	874	888	0.00437691	5.49054e-158	Inf	1	1	4829	0	0	0	68	0	0	0	0
11-63064782-C-T	11-63064845-G-A	afr	SLC22A10	7.28873e-07	2.62328e+17	0.988572	1	63	TRUE	FALSE	FALSE	0.0147128	0.00566111	0.00568402	87	88	0.000541804	1.17628e-18	2.05717e+28	1	1	659	0	0	0	7	0	0	0	0
11-63064782-C-T	11-63069947-G-A	afr	SLC22A10	7.28873e-07	2.62328e+17	0.988572	1	5165	TRUE	FALSE	FALSE	0.0147128	0.00566111	0.00568475	87	88	0.000541804	1.17628e-18	2.05717e+28	1	1	659	0	0	0	7	0	0	0	0
11-63064782-C-T	11-63071595-G-A	afr	SLC22A10	5.28876e-06	3.0647e+17	0.966479	1	6813	TRUE	FALSE	FALSE	0.0147128	0.00566111	0.0058132	87	90	0.00280748	1.17628e-18	2.05717e+28	1	1	659	0	0	0	7	0	0	0	0
11-63064782-C-T	11-63071595-G-A	nfe	SLC22A10	3.24536e-06	702983	0.839863	0.937041	6813	TRUE	FALSE	FALSE	0.0147128	0.000199275	0.000203356	22	23	0.0124581	NA	NA	NA	NA	4760	0	0	0	0	0	0	0	0
11-63064782-C-T	11-63072327-C-T	afr	SLC22A10	7.28873e-07	2.62328e+17	0.988572	1	7545	TRUE	FALSE	FALSE	0.0147128	0.00566111	0.00568622	87	88	0.000541804	1.17628e-18	2.05717e+28	1	1	659	0	0	0	7	0	0	0	0
11-63064782-C-T	11-63072327-C-T	nfe	SLC22A10	8.73934e-06	3.67984e+16	0.909075	1	7545	TRUE	FALSE	FALSE	0.0147128	0.000199275	0.000177409	22	20	0.0263791	NA	NA	NA	NA	4764	0	0	0	0	0	0	0	0
11-63064845-G-A	11-63069947-G-A	afr	SLC22A10	4.30628e-08	2.13057e+18	1	1	5102	TRUE	FALSE	FALSE	0.0147206	0.00568402	0.00568475	88	88	5.92241e-05	1.17628e-18	2.05717e+28	1	1	659	0	0	0	7	0	0	0	0
11-63064845-G-A	11-63071595-G-A	afr	SLC22A10	2.23713e-06	1.58576e+17	0.977651	1	6750	TRUE	FALSE	FALSE	0.0147206	0.00568402	0.0058132	88	90	0.00137391	1.17628e-18	2.05717e+28	1	1	659	0	0	0	7	0	0	0	0
11-63064845-G-A	11-63072327-C-T	afr	SLC22A10	4.30628e-08	2.13057e+18	1	1	7482	TRUE	FALSE	FALSE	0.0147206	0.00568402	0.00568622	88	88	5.92241e-05	1.17628e-18	2.05717e+28	1	1	659	0	0	0	7	0	0	0	0
11-63069947-G-A	11-63071595-G-A	afr	SLC22A10	2.23713e-06	1.58576e+17	0.977651	1	1648	TRUE	FALSE	FALSE	0.0431829	0.00568475	0.0058132	88	90	0.00137391	1.17628e-18	2.05717e+28	1	1	659	0	0	0	7	0	0	0	0
11-63069947-G-A	11-63071595-G-A	nfe	SLC22A10	1.72878e-06	8.06797e+16	0.913027	1	1648	TRUE	FALSE	FALSE	0.0431829	0.000185532	0.000203356	21	23	0.00739362	NA	NA	NA	NA	4797	0	0	0	0	0	0	0	0
11-63069947-G-A	11-63072327-C-T	afr	SLC22A10	4.30628e-08	2.13057e+18	1	1	2380	TRUE	FALSE	FALSE	0.0431829	0.00568475	0.00568622	88	88	5.92241e-05	1.17628e-18	2.05717e+28	1	1	659	0	0	0	7	0	0	0	0
11-63069947-G-A	11-63072327-C-T	nfe	SLC22A10	2.40244e-07	1.04391e+17	0.952372	1	2380	TRUE	FALSE	FALSE	0.0431829	0.000185532	0.000177409	21	20	0.00159272	NA	NA	NA	NA	4799	0	0	0	0	0	0	0	0
11-63071595-G-A	11-63072327-C-T	afr	SLC22A10	2.23713e-06	1.17354e+18	0.977651	1	732	TRUE	FALSE	FALSE	0.0941452	0.0058132	0.00568622	90	88	0.00137391	1.17628e-18	2.05717e+28	1	1	659	0	0	0	7	0	0	0	0
11-63071595-G-A	11-63072327-C-T	nfe	SLC22A10	2.30359e-06	6.45127e+16	0.869542	1	732	TRUE	FALSE	FALSE	0.0941452	0.000203356	0.000177409	23	20	0.00946094	NA	NA	NA	NA	4797	0	0	0	0	0	0	0	0
11-63231007-C-G	11-63231019-A-T	afr	HRASLS5	3.91865e-07	1.11223e+18	1	1	12	TRUE	FALSE	FALSE	0.553802	0.00246093	0.00246093	40	40	0.000354824	NA	NA	NA	NA	696	0	0	0	0	0	0	0	0
11-63357744-T-A	11-63357745-C-A	fin	PLA2G16	7.27913e-05	5.14134e+18	1	1	1	TRUE	TRUE	TRUE	24.0387	0.000554324	0.000554324	12	12	0.030029	NA	NA	NA	NA	NA	NA	NA	NA	NA	NA	NA	NA	NA
1-16344307-T-C	1-16344308-C-T	afr	HSPB7	2.04855e-09	4.75716e+17	1	1	1	TRUE	TRUE	TRUE	0.922909	0.00993461	0.00993836	158	158	5.39305e-06	1.64878e-41	Inf	1	1	638	0	0	0	18	0	0	0	1
1-16344307-T-C	1-16344308-C-T	amr	HSPB7	6.65943e-06	2.53587e+18	1	1	1	TRUE	TRUE	TRUE	0.922909	0.000670202	0.000670124	23	23	0.0142726	8.24716e-12	6.16219e+28	1	1	502	0	0	0	4	0	0	0	0
11-63487203-T-G	11-63487895-A-G	afr	RTN3	3.89192e-05	7.5123e+18	1	1	692	TRUE	FALSE	FALSE	0.0225774	0.000615839	0.000625939	10	10	0.014656	NA	NA	NA	NA	NA	NA	NA	NA	NA	NA	NA	NA	NA
1-16354581-C-T	1-16357159-C-T	afr	CLCNKA	3.00278e-05	544316	0.969714	0.988439	2578	TRUE	FALSE	FALSE	0.725818	0.00824615	0.00837157	134	135	0.0117517	8.51358e-19	Inf	1	1	690	0	0	0	7	0	0	0	0
1-16354581-C-T	1-16357159-C-T	amr	CLCNKA	5.04435e-06	2.25574e+18	1	1	2578	TRUE	FALSE	FALSE	0.725818	0.00176423	0.00176484	61	61	0.0119822	1.96417e-06	2136473260724120	0.666057	1	545	1	0	0	2	0	0	0	0
1-16354581-C-T	1-16357159-C-T	nfe	CLCNKA	3.94141e-08	4.11053e+16	0.913053	1	2578	TRUE	FALSE	FALSE	0.725818	0.00194279	0.0021523	221	242	0.000390049	1.72282e-38	Inf	1	1	4897	0	0	0	12	0	0	0	0
11-63999402-A-C	11-63999984-G-A	sas	DNAJC4	1.45042e-06	1.01227e+17	0.984029	1	582	TRUE	FALSE	FALSE	0.171788	0.00607803	0.00618415	186	189	0.00507782	7.00543e-14	3.95745e+30	1	1	497	0	0	0	5	0	0	0	0
11-64001386-T-G	11-64001393-C-A	eas	DNAJC4	6.07385e-06	4.96867e+18	1	1	7	TRUE	FALSE	TRUE	0.1609	0.000667631	0.000667631	12	12	0.00546935	NA	NA	NA	NA	NA	NA	NA	NA	NA	NA	NA	NA	NA
11-64051891-CA-C	11-64051894-C-T	eas	GPR137	8.41264e-05	2.6073e+16	1	1	3	FALSE	FALSE	FALSE	0.0563319	0.000872981	0.000873362	16	16	0.0451997	NA	NA	NA	NA	NA	NA	NA	NA	NA	NA	NA	NA	NA
11-64111665-C-T	11-64121190-C-G	sas	CCDC88B	8.25533e-09	5502746000000000	0.757559	1	9525	TRUE	FALSE	FALSE	0.336015	0.00572406	0.00431147	174	132	8.86893e-05	1.01317e-12	1.42708e+17	0.832512	1	504	1	0	0	5	0	0	0	0
11-6413182-G-A	11-6415704-C-T	afr	SMPD1	3.2704e-07	463864	0.986153	0.994997	2522	TRUE	FALSE	FALSE	1.11437	0.0497724	0.0495939	809	806	0.000309587	2.55568e-116	3.83918e+18	0.987475	1	614	0	0	1	70	0	0	0	7
11-64132927-G-A	11-64135691-C-T	fin	RPS6KA4	8.59797e-05	8.07516e+17	0.98644	1	2764	TRUE	FALSE	FALSE	0.0792831	0.00341991	0.00337276	74	73	0.0347425	0.000652359	Inf	1	1	122	0	0	0	1	0	0	0	0
11-64132927-G-A	11-64135691-C-T	nfe	RPS6KA4	6.8398e-06	2.44895e+17	0.973676	1	2764	TRUE	FALSE	FALSE	0.0792831	0.00033579	0.000327538	38	37	0.0221212	1.31026e-05	Inf	1	1	4903	0	0	0	1	0	0	0	0
11-64518842-G-A	11-64518878-C-T	afr	PYGM	3.11038e-06	3.13163e+17	0.970028	1	36	TRUE	FALSE	FALSE	0.115428	0.00412409	0.00399951	67	65	0.00181829	1.32576e-14	2.71332e+27	1	1	691	0	0	0	5	0	0	0	0
11-6452972-T-C	11-6452981-C-A	nfe	HPX	4.98828e-07	1.51888e+19	1	1	9	TRUE	FALSE	TRUE	0.0291267	0.000149569	0.000149566	17	17	0.00285048	2.97737e-09	Inf	1	1	4878	0	0	0	2	0	0	0	0
11-65308080-C-T	11-65310697-T-TGTAGGGGATG	amr	LTBP3	3.02216e-06	7.31182e+18	1	1	2617	FALSE	FALSE	FALSE	0.118002	0.00127411	0.00127263	44	44	0.0082429	NA	NA	NA	NA	NA	NA	NA	NA	NA	NA	NA	NA	NA
1-1653110-C-T	1-1653111-C-G	eas	CDK11A\x3bCDK11B	1.04862e-05	6.22859e+19	1	1	1	TRUE	TRUE	FALSE	1.37616	0.000612882	0.000612882	11	11	0.00823162	1.20519e-06	8.2323e+28	1	1	265	0	0	0	2	0	0	0	0
11-65360489-G-C	11-65360843-A-G	afr	KCNK7	3.28298e-07	1.11149e+18	0.987589	1	354	TRUE	FALSE	FALSE	0.412365	0.00502386	0.00504484	80	81	0.000310525	1.32477e-16	1.69959e+28	1	1	656	0	0	0	6	0	0	0	0
11-65384944-C-G	11-65385573-A-G	amr	PCNX3	3.90361e-05	5.44569e+18	1	1	629	TRUE	FALSE	FALSE	0.0260587	0.000637312	0.000649082	22	22	0.0448524	NA	NA	NA	NA	482	0	0	0	0	0	0	0	0
11-65384944-C-G	11-65385573-A-G	fin	PCNX3	2.97757e-05	5.06549e+17	0.988324	1	629	TRUE	FALSE	FALSE	0.0260587	0.00399109	0.00400038	86	85	0.0151779	0.00132316	2.05346e+29	1	1	63	0	0	0	1	0	0	0	0
11-65384944-C-G	11-65385573-A-G	nfe	PCNX3	3.69628e-10	5.49404e+16	0.941741	1	629	TRUE	FALSE	FALSE	0.0260587	0.00704275	0.00691406	795	749	7.00977e-06	2.33136e-142	Inf	1	1	4734	0	0	0	60	0	0	0	0
1-165648795-T-C	1-165649860-T-G	fin	ALDH9A1	9.77613e-05	5694.19	0.72777	0.938747	1065	TRUE	FALSE	FALSE	3.20735	0.0120577	0.00998152	261	216	0.0387961	NA	NA	NA	NA	121	0	0	2	0	0	0	0	0
11-66052893-G-T	11-66052894-C-T	sas	YIF1A	2.50198e-07	7.71897e+17	1	1	1	TRUE	TRUE	FALSE	0.00259027	0.00280936	0.00280954	86	86	0.00147331	1.13801e-19	6.23922e+29	1	1	500	0	0	0	8	0	0	0	0
11-66100043-G-A	11-66100818-G-A	eas	RIN1	3.42394e-05	523686	0.985995	0.994925	775	TRUE	FALSE	FALSE	0.0587786	0.0435493	0.0434001	800	797	0.0220614	5.71164e-48	Inf	1	1	481	0	0	0	27	0	0	0	0
11-66100043-G-A	11-66100818-G-A	nfe	RIN1	4.76657e-06	2.73657e+17	0.965509	1	775	TRUE	FALSE	FALSE	0.0587786	0.000257925	0.000249554	29	28	0.0167943	1.35141e-12	Inf	1	1	4787	0	0	0	3	0	0	0	0
11-66359069-A-G	11-66359885-G-A	afr	CCDC87	3.31155e-07	2.83983e+18	1	1	816	TRUE	FALSE	FALSE	0.0129242	0.000987167	0.000985464	16	16	0.00031272	0.000102819	Inf	1	1	693	0	0	0	1	0	0	0	0
11-6646500-G-A	11-6647875-C-G	nfe	DCHS1	1.58116e-05	1.56326e+16	0.714235	1	1375	TRUE	FALSE	FALSE	0.134985	0.000177217	0.000246757	20	28	0.0403903	NA	NA	NA	NA	4871	0	0	0	0	0	0	0	0
11-66466931-T-C	11-66488620-G-A	nfe	SPTBN2	2.48053e-07	5.86532e+17	0.988363	1	21689	TRUE	FALSE	FALSE	0.101105	0.000755964	0.000747253	86	85	0.00163765	7.8722e-16	1.12371e+27	1	1	4907	0	0	0	4	0	0	0	0
1-167095134-C-T	1-167096035-T-C	eas	DUSP27	4.71517e-06	750639	0.963024	0.981338	901	TRUE	FALSE	FALSE	4.76374	0.0037549	0.00375122	69	69	0.00442727	1.28153e-09	Inf	1	1	510	0	0	0	3	0	0	0	0
1-167095765-G-T	1-167097600-G-C	afr	DUSP27	5.6341e-07	1.95092e+18	1	1	1835	TRUE	FALSE	FALSE	1.39414	0.0014631	0.00141783	23	23	0.000472291	0.000106223	6.50402e+27	1	1	672	0	0	0	1	0	0	0	0
11-67400475-A-T	11-67401722-G-A	sas	TBX10	1.02804e-05	2.16447e+18	0.965485	1	1247	TRUE	FALSE	FALSE	4.02659	0.000914554	0.000947279	28	29	0.0228207	NA	NA	NA	NA	510	0	0	0	0	0	0	0	0
11-67412537-A-G	11-67412839-C-T	afr	ACY3	7.57518e-05	150598	0.955774	0.987296	302	TRUE	FALSE	FALSE	18.7597	0.0160596	0.0160321	261	256	0.0261455	4.25152e-38	1.1085e+17	0.949306	1	674	0	0	1	19	0	0	0	0
11-67412537-A-G	11-67412839-C-T	amr	ACY3	2.41811e-06	1.67678e+27	1	1	302	TRUE	FALSE	FALSE	18.7597	0.000809998	0.000813528	28	28	0.00734345	1.06956e-09	Inf	1	1	541	0	0	0	3	0	0	0	0
11-67430720-C-A	11-67430721-A-C	afr	ALDH3B2	3.08171e-08	1.81177e+18	0.996314	1	1	TRUE	TRUE	TRUE	0.232453	0.0169252	0.0169846	275	276	4.48696e-05	6.06085e-43	Inf	1	1	675	0	0	0	21	0	0	0	0
11-67432759-T-G	11-67432760-G-T	nfe	ALDH3B2	2.98963e-09	3.21157e+18	1	1	1	TRUE	FALSE	TRUE	0.231527	0.000904837	0.000903664	99	99	4.59059e-05	1.39191e-15	5.71048e+26	1	1	4264	0	0	0	4	0	0	0	0
11-67434078-T-G	11-67434161-A-G	afr	ALDH3B2	1.68488e-07	2154219	0.994616	0.998173	83	TRUE	FALSE	FALSE	0.231488	0.076672	0.0765206	1245	1243	0.00018279	1.6866e-122	9.16818e+30	1	1	600	0	0	0	88	0	0	0	2
11-67434078-T-G	11-67434161-A-G	amr	ALDH3B2	1.3835e-08	4.60434e+17	0.995466	1	83	TRUE	FALSE	FALSE	0.231488	0.00639431	0.00642361	221	222	0.00027779	8.12876e-35	Inf	1	1	526	0	0	0	17	0	0	0	0
11-67434078-T-G	11-67434161-A-G	nfe	ALDH3B2	4.14373e-07	1.65746e+18	0.981115	1	83	TRUE	FALSE	FALSE	0.231488	0.000933477	0.000915654	106	104	0.00246323	1.2241e-27	1.40235e+26	1	1	4897	0	0	0	8	0	0	0	0
11-68029381-G-A	11-68030272-G-A	afr	C11orf24	7.08455e-09	1.5613e+17	0.995297	1	891	TRUE	FALSE	FALSE	0.330798	0.0268055	0.0268857	435	437	1.51325e-05	2.15069e-60	Inf	1	1	659	0	0	0	31	0	0	0	1
11-68029381-G-A	11-68030272-G-A	amr	C11orf24	1.4237e-05	4.94019e+18	1	1	891	TRUE	FALSE	FALSE	0.330798	0.000925551	0.000925283	32	32	0.0240096	5.58197e-16	5.49315e+27	1	1	517	0	0	0	6	0	0	0	0
11-6806393-A-G	11-6806609-T-C	afr	OR2AG1	2.82311e-10	8280412000000000	0.999453	1	216	TRUE	FALSE	FALSE	0.940795	0.129122	0.129076	2099	2098	1.13926e-06	2.14392e-201	Inf	1	1	500	0	0	0	186	0	0	0	11
11-6806393-A-G	11-6806609-T-C	amr	OR2AG1	1.04599e-08	1.15578e+18	1	1	216	TRUE	FALSE	FALSE	0.940795	0.00586943	0.00587248	203	203	0.000230167	3.77527e-61	2.39537e+30	1	1	511	0	0	0	37	0	0	0	0
11-6806393-A-G	11-6806609-T-C	nfe	OR2AG1	7.24803e-08	4.8996e+16	0.983325	1	216	TRUE	FALSE	FALSE	0.940795	0.000519028	0.000528281	59	60	0.000629581	1.30803e-05	Inf	1	1	4911	0	0	0	1	0	0	0	0
11-6806671-C-G	11-6806816-A-C	afr	OR2AG1	8.97335e-09	5.44609e+16	0.996833	1	145	TRUE	FALSE	FALSE	0.9835	0.0403543	0.0404774	656	658	1.84571e-05	3.27193e-109	4.09924e+30	1	1	624	0	0	0	70	0	0	0	3
11-6806671-C-G	11-6806816-A-C	amr	OR2AG1	6.11594e-07	1.52536e+18	1	1	145	TRUE	FALSE	FALSE	0.9835	0.00162084	0.00161962	56	56	0.00285553	5.95228e-12	3.06538e+27	1	1	544	0	0	0	4	0	0	0	0
11-6806680-T-C	11-6806687-C-T	sas	OR2AG1	2.43853e-06	3.37628e+17	0.994503	1	7	TRUE	FALSE	TRUE	0.987465	0.00597766	0.00594538	183	182	0.0074445	6.38811e-25	1.16278e+30	1	1	499	0	0	0	11	0	0	0	0
1-168549321-G-C	1-168549325-A-G	afr	XCL1	4.02674e-05	10951.1	0.923195	0.979958	4	TRUE	FALSE	TRUE	3.67298	0.0837081	0.0864806	1303	1351	0.0150991	3.98056e-157	1.96712e+32	1	1	554	0	0	0	105	0	0	0	13
11-6867337-C-T	11-6867757-G-A	afr	OR10A5	2.39878e-06	6.96427e+16	0.989724	1	420	TRUE	FALSE	FALSE	1.69397	0.0121186	0.0119956	197	195	0.00145632	2.0068e-41	1.28828e+29	1	1	677	0	0	0	20	0	0	0	0
11-6867337-C-T	11-6867757-G-A	amr	OR10A5	7.57813e-06	5.26685e+18	1	1	420	TRUE	FALSE	FALSE	1.69397	0.000607077	0.000607287	21	21	0.0155938	NA	NA	NA	NA	548	0	0	0	0	0	0	0	0
11-6867608-C-G	11-6867697-T-C	afr	OR10A5	1.46547e-08	1.97969e+17	1	1	89	TRUE	FALSE	FALSE	1.66026	0.0148253	0.0148253	241	241	2.69574e-05	5.83502e-46	Inf	1	1	674	0	0	0	23	0	0	0	0
11-6867608-C-G	11-6867697-T-C	amr	OR10A5	8.0521e-06	2.5842e+18	1	1	89	TRUE	FALSE	FALSE	1.66026	0.000693922	0.000693922	24	24	0.0161569	NA	NA	NA	NA	548	0	0	0	0	0	0	0	0
11-6898587-C-A	11-6898714-C-A	afr	OR10A4	1.89065e-07	3.4552e+17	0.990764	1	127	TRUE	FALSE	FALSE	0.208253	0.0066437	0.00670687	108	109	0.000201184	2.05661e-44	1.96486e+31	1	1	671	0	0	0	22	0	0	0	0
11-6898587-C-A	11-6898714-C-A	nfe	OR10A4	7.63055e-06	7.86416e+19	1	1	127	TRUE	FALSE	FALSE	0.208253	7.91724e-05	7.94786e-05	9	9	0.0241341	3.01022e-09	3.98394e+24	1	1	4852	0	0	0	2	0	0	0	0
11-69063527-C-T	11-69063726-G-T	afr	MYEOV	2.94208e-06	3.43542e+17	0.985446	1	199	TRUE	FALSE	FALSE	2.28239	0.00418307	0.00432223	68	69	0.00173644	9.24133e-19	9.18189e+28	1	1	682	0	0	0	7	0	0	0	0
11-69063527-C-T	11-69063726-G-T	eas	MYEOV	1.84506e-09	3.34572e+18	1	1	199	TRUE	FALSE	FALSE	2.28239	0.00119604	0.00120959	22	22	1.0255e-05	1.28926e-09	Inf	1	1	509	0	0	0	3	0	0	0	0
11-69063527-C-T	11-69063726-G-T	nfe	MYEOV	3.09182e-06	1.89646e+16	0.932398	1	199	TRUE	FALSE	FALSE	2.28239	0.00221745	0.00231536	252	235	0.0119653	2.91844e-63	7.93285e+27	1	1	3862	0	0	0	23	0	0	0	0
11-6912921-ATT-A	11-6913482-G-A	afr	OR2D2	2.34529e-09	6346300000000000	0.998731	1	561	FALSE	FALSE	FALSE	0.512196	0.108875	0.108792	1769	1767	6.06474e-06	3.96664e-156	Inf	0.991748	1	571	0	0	1	113	0	0	0	10
11-6912921-ATT-A	11-6913482-G-A	amr	OR2D2	1.47665e-06	2.61415e+17	0.992564	1	561	FALSE	FALSE	FALSE	0.512196	0.00388676	0.00391418	134	135	0.00535895	9.16863e-22	1.95286e+29	1	1	539	0	0	0	9	0	0	0	0
11-6912921-ATT-A	11-6913482-G-A	nfe	OR2D2	1.17207e-05	1.15758e+17	0.969688	1	561	FALSE	FALSE	FALSE	0.512196	0.000282112	0.000291808	32	33	0.0318808	1.25841e-12	2.79052e+24	1	1	4900	0	0	0	3	0	0	0	0
1-169499020-G-C	1-169500178-G-C	amr	F5	7.92038e-06	2323845000000000	0.999999	1	1158	TRUE	FALSE	FALSE	0.400056	0.00182313	0.00182302	63	63	0.016011	NA	NA	NA	NA	547	0	0	0	0	0	0	0	0
1-169499020-G-C	1-169500178-G-C	fin	F5	7.25973e-05	2.03455e+37	1	1	1158	TRUE	FALSE	FALSE	0.400056	0.0013416	0.00134098	29	29	0.030029	NA	NA	NA	NA	123	0	0	0	0	0	0	0	0
1-169499020-G-C	1-169500178-G-C	nfe	F5	3.32694e-09	17287000	0.9892	0.994585	1158	TRUE	FALSE	FALSE	0.400056	0.00197272	0.00197066	223	223	5.01153e-05	5.32366e-77	4.30538e+27	1	1	4855	0	0	0	28	0	0	0	0
1-169499020-G-C	1-169500178-G-C	sas	F5	7.58252e-08	2.35835e+17	1	1	1158	TRUE	FALSE	FALSE	0.400056	0.00794014	0.00793806	243	243	0.000556436	7.95835e-18	Inf	1	1	502	0	0	0	7	0	0	0	0
1-169510483-T-C	1-169512199-T-C	amr	F5	1.98555e-06	6.55465e+18	1	1	1716	TRUE	FALSE	FALSE	0.121949	0.000405093	0.000404741	14	14	0.0065315	2.70608e-07	Inf	1	1	546	0	0	0	2	0	0	0	0
1-169511422-T-C	1-169512199-T-C	afr	F5	1.46672e-05	1.26372e+17	0.974758	1	777	TRUE	FALSE	FALSE	0.0754453	0.00959882	0.00984494	156	160	0.00648431	0.568409	0	0.000118135	1	666	16	0	14	0	0	0	0	0
11-6953615-G-A	11-6953859-T-C	afr	ZNF215	1.4976e-05	9790138000000000	0.966234	1	244	TRUE	FALSE	FALSE	0.243748	0.0378462	0.0369107	615	595	0.00660084	4.52506e-72	5.62785e+16	0.846664	1	629	0	0	7	50	0	1	0	1
11-69588217-G-A	11-69588218-A-C	afr	FGF4	4.75047e-07	1.12532e+18	1	1	1	TRUE	FALSE	TRUE	0.573669	0.00196875	0.00196875	32	32	0.000414069	0.00010235	Inf	1	1	696	0	0	0	1	0	0	0	0
11-7021875-T-A	11-7021922-T-C	afr	ZNF214	5.9267e-06	9.5917e+18	1	1	47	TRUE	FALSE	FALSE	0.0811445	0.00062822	0.000626409	10	10	0.00308572	NA	NA	NA	NA	688	0	0	0	0	0	0	0	0
11-7021875-T-A	11-7021922-T-C	fin	ZNF214	0.00012524	1043402	0.968033	0.996946	47	TRUE	FALSE	FALSE	0.0811445	0.0118322	0.0113285	233	227	0.0459014	1.21684e-07	Inf	1	1	115	0	0	0	3	0	0	0	0
11-7021875-T-A	11-7021922-T-C	nfe	ZNF214	7.47009e-06	2097369	0.967661	0.9914	47	TRUE	FALSE	FALSE	0.0811445	0.00235409	0.00235104	255	259	0.0236581	2.18686e-59	Inf	1	1	4142	0	0	0	21	0	0	0	0
11-7059825-A-G	11-7064551-G-T	nfe	NLRP14	9.97743e-06	5.99296e+19	1	1	4726	TRUE	FALSE	FALSE	0.00370734	7.04436e-05	7.03916e-05	8	8	0.0291291	1.30914e-05	Inf	1	1	4907	0	0	0	1	0	0	0	0
1-171077323-CTG-C	1-171077329-T-A	eas	FMO3	2.48331e-06	1.17089e+18	1	1	6	FALSE	FALSE	FALSE	0.295065	0.0025019	0.00250218	46	46	0.00283881	NA	NA	NA	NA	513	0	0	0	0	0	0	0	0
1-171236746-T-A	1-171236757-T-C	eas	FMO1	3.27512e-05	4.42965e+18	1	1	11	TRUE	FALSE	FALSE	0.084891	0.00125054	0.00125041	23	23	0.0213724	NA	NA	NA	NA	NA	NA	NA	NA	NA	NA	NA	NA	NA
11-71238686-T-G	11-71238690-G-T	afr	KRTAP5-7	2.63506e-05	1753870000000000	0.999998	0.999999	4	TRUE	FALSE	FALSE	1.47017	0.000616523	0.000616143	10	10	0.0105679	NA	NA	NA	NA	NA	NA	NA	NA	NA	NA	NA	NA	NA
11-71238686-T-G	11-71238690-G-T	eas	KRTAP5-7	1.60471e-05	4.77825e+18	1	1	4	TRUE	FALSE	FALSE	1.47017	0.000544366	0.000544366	10	10	0.0117571	NA	NA	NA	NA	NA	NA	NA	NA	NA	NA	NA	NA	NA
11-71238686-T-G	11-71238690-G-T	nfe	KRTAP5-7	9.18581e-09	2.25896e+19	1	1	4	TRUE	FALSE	FALSE	1.47017	0.000439676	0.000439653	50	50	0.000115369	NA	NA	NA	NA	NA	NA	NA	NA	NA	NA	NA	NA	NA
11-71238686-T-G	11-71238696-G-A	afr	KRTAP5-7	2.63506e-05	1753870000000000	0.999998	0.999999	10	TRUE	FALSE	FALSE	1.47017	0.000616523	0.000615991	10	10	0.0105679	NA	NA	NA	NA	NA	NA	NA	NA	NA	NA	NA	NA	NA
11-71238686-T-G	11-71238696-G-A	eas	KRTAP5-7	1.60471e-05	4.77825e+18	1	1	10	TRUE	FALSE	FALSE	1.47017	0.000544366	0.000544366	10	10	0.0117571	NA	NA	NA	NA	NA	NA	NA	NA	NA	NA	NA	NA	NA
11-71238686-T-G	11-71238696-G-A	nfe	KRTAP5-7	9.18581e-09	2.25896e+19	1	1	10	TRUE	FALSE	FALSE	1.47017	0.000439676	0.000439645	50	50	0.000115369	NA	NA	NA	NA	NA	NA	NA	NA	NA	NA	NA	NA	NA
11-71238690-G-T	11-71238696-G-A	afr	KRTAP5-7	2.63506e-05	1753870000000000	0.999998	0.999999	6	TRUE	FALSE	FALSE	1.47044	0.000616143	0.000615991	10	10	0.0105679	NA	NA	NA	NA	NA	NA	NA	NA	NA	NA	NA	NA	NA
11-71238690-G-T	11-71238696-G-A	amr	KRTAP5-7	1.72832e-05	1.83159e+18	1	1	6	TRUE	FALSE	FALSE	1.47044	0.00104209	0.00104209	36	36	0.0252908	NA	NA	NA	NA	NA	NA	NA	NA	NA	NA	NA	NA	NA
11-71238690-G-T	11-71238696-G-A	eas	KRTAP5-7	1.60471e-05	4.77825e+18	1	1	6	TRUE	FALSE	FALSE	1.47044	0.000544366	0.000544366	10	10	0.0117571	NA	NA	NA	NA	NA	NA	NA	NA	NA	NA	NA	NA	NA
11-71238690-G-T	11-71238696-G-A	nfe	KRTAP5-7	9.18581e-09	2.25896e+19	1	1	6	TRUE	FALSE	FALSE	1.47044	0.000439653	0.000439645	50	50	0.000115369	NA	NA	NA	NA	NA	NA	NA	NA	NA	NA	NA	NA	NA
11-71259812-G-A	11-71259882-G-A	afr	KRTAP5-9	1.69201e-05	1.03839e+18	0.96721	1	70	TRUE	FALSE	FALSE	0.00467524	0.00550947	0.00567691	89	92	0.00729477	1.34285e-24	2.48643e+28	1	1	687	0	0	0	10	0	0	0	0
11-71276683-G-T	11-71276686-G-T	afr	KRTAP5-10	2.63156e-06	8.57462e+18	1	1	3	TRUE	FALSE	FALSE	0.421482	0.000668717	0.000669344	10	10	0.00157953	NA	NA	NA	NA	NA	NA	NA	NA	NA	NA	NA	NA	NA
11-71276683-G-T	11-71276686-G-T	amr	KRTAP5-10	1.5501e-07	3.79583e+18	1	1	3	TRUE	FALSE	FALSE	0.421482	0.000987511	0.000987511	34	34	0.00136251	NA	NA	NA	NA	NA	NA	NA	NA	NA	NA	NA	NA	NA
11-71276683-G-T	11-71276686-G-T	eas	KRTAP5-10	2.46491e-05	8.47767e+18	1	1	3	TRUE	FALSE	FALSE	0.421482	0.0011029	0.00110375	20	20	0.0168588	NA	NA	NA	NA	NA	NA	NA	NA	NA	NA	NA	NA	NA
11-71276683-G-T	11-71276686-G-T	fin	KRTAP5-10	1.42589e-06	5.01618e+18	1	1	3	TRUE	FALSE	FALSE	0.421482	0.00074384	0.000743771	16	16	0.0020904	NA	NA	NA	NA	NA	NA	NA	NA	NA	NA	NA	NA	NA
11-71276683-G-T	11-71276686-G-T	nfe	KRTAP5-10	1.19955e-09	1.00387e+19	1	1	3	TRUE	FALSE	FALSE	0.421482	0.000320507	0.000320673	36	36	1.97576e-05	NA	NA	NA	NA	NA	NA	NA	NA	NA	NA	NA	NA	NA
11-71276683-G-T	11-71276697-G-A	eas	KRTAP5-10	2.46491e-05	8.47767e+18	1	1	14	TRUE	FALSE	FALSE	0.421482	0.0011029	0.00110461	20	20	0.0168588	NA	NA	NA	NA	NA	NA	NA	NA	NA	NA	NA	NA	NA
11-71276683-G-T	11-71276697-G-A	fin	KRTAP5-10	1.42589e-06	5.01618e+18	1	1	14	TRUE	FALSE	FALSE	0.421482	0.00074384	0.000743287	16	16	0.0020904	NA	NA	NA	NA	NA	NA	NA	NA	NA	NA	NA	NA	NA
11-71276683-G-T	11-71276697-G-A	nfe	KRTAP5-10	1.19955e-09	1.00387e+19	1	1	14	TRUE	FALSE	FALSE	0.421482	0.000320507	0.000320838	36	36	1.97576e-05	NA	NA	NA	NA	NA	NA	NA	NA	NA	NA	NA	NA	NA
11-71276683-G-T	11-71276698-G-A	eas	KRTAP5-10	2.46491e-05	8.47767e+18	1	1	15	TRUE	FALSE	FALSE	0.421482	0.0011029	0.00110424	20	20	0.0168588	NA	NA	NA	NA	NA	NA	NA	NA	NA	NA	NA	NA	NA
11-71276683-G-T	11-71276698-G-A	fin	KRTAP5-10	1.42589e-06	5.01618e+18	1	1	15	TRUE	FALSE	FALSE	0.421482	0.00074384	0.000743218	16	16	0.0020904	NA	NA	NA	NA	NA	NA	NA	NA	NA	NA	NA	NA	NA
11-71276683-G-T	11-71276698-G-A	nfe	KRTAP5-10	2.58773e-08	2.43903e+17	0.972964	1	15	TRUE	FALSE	FALSE	0.421482	0.000320507	0.000329586	36	37	0.00027072	NA	NA	NA	NA	NA	NA	NA	NA	NA	NA	NA	NA	NA
11-71276686-G-T	11-71276697-G-A	eas	KRTAP5-10	2.46491e-05	8.47767e+18	1	1	11	TRUE	FALSE	FALSE	0.421482	0.00110375	0.00110461	20	20	0.0168588	NA	NA	NA	NA	NA	NA	NA	NA	NA	NA	NA	NA	NA
11-71276686-G-T	11-71276697-G-A	fin	KRTAP5-10	1.42589e-06	5.01618e+18	1	1	11	TRUE	FALSE	FALSE	0.421482	0.000743771	0.000743287	16	16	0.0020904	NA	NA	NA	NA	NA	NA	NA	NA	NA	NA	NA	NA	NA
11-71276686-G-T	11-71276697-G-A	nfe	KRTAP5-10	1.19955e-09	1.00387e+19	1	1	11	TRUE	FALSE	FALSE	0.421482	0.000320673	0.000320838	36	36	1.97576e-05	NA	NA	NA	NA	NA	NA	NA	NA	NA	NA	NA	NA	NA
11-71276686-G-T	11-71276698-G-A	eas	KRTAP5-10	2.46491e-05	8.47767e+18	1	1	12	TRUE	FALSE	FALSE	0.421482	0.00110375	0.00110424	20	20	0.0168588	NA	NA	NA	NA	NA	NA	NA	NA	NA	NA	NA	NA	NA
11-71276686-G-T	11-71276698-G-A	fin	KRTAP5-10	1.42589e-06	5.01618e+18	1	1	12	TRUE	FALSE	FALSE	0.421482	0.000743771	0.000743218	16	16	0.0020904	NA	NA	NA	NA	NA	NA	NA	NA	NA	NA	NA	NA	NA
11-71276686-G-T	11-71276698-G-A	nfe	KRTAP5-10	2.58773e-08	2.43903e+17	0.972964	1	12	TRUE	FALSE	FALSE	0.421482	0.000320673	0.000329586	36	37	0.00027072	NA	NA	NA	NA	NA	NA	NA	NA	NA	NA	NA	NA	NA
11-71276697-G-A	11-71276698-G-A	afr	KRTAP5-10	3.07605e-05	1.32286e+19	1	1	1	TRUE	TRUE	FALSE	0.421483	0.000531491	0.000530293	8	8	0.0120062	NA	NA	NA	NA	NA	NA	NA	NA	NA	NA	NA	NA	NA
11-71276697-G-A	11-71276698-G-A	amr	KRTAP5-10	5.41746e-06	4.5231e+17	0.965489	1	1	TRUE	TRUE	FALSE	0.421483	0.000842778	0.00081367	29	28	0.0126064	NA	NA	NA	NA	NA	NA	NA	NA	NA	NA	NA	NA	NA
11-71276697-G-A	11-71276698-G-A	eas	KRTAP5-10	2.46491e-05	8.47767e+18	1	1	1	TRUE	TRUE	FALSE	0.421483	0.00110461	0.00110424	20	20	0.0168588	NA	NA	NA	NA	NA	NA	NA	NA	NA	NA	NA	NA	NA
11-71276697-G-A	11-71276698-G-A	fin	KRTAP5-10	1.42589e-06	5.01618e+18	1	1	1	TRUE	TRUE	FALSE	0.421483	0.000743287	0.000743218	16	16	0.0020904	NA	NA	NA	NA	NA	NA	NA	NA	NA	NA	NA	NA	NA
11-71276697-G-A	11-71276698-G-A	nfe	KRTAP5-10	2.58773e-08	2.43903e+17	0.972964	1	1	TRUE	TRUE	FALSE	0.421483	0.000320838	0.000329586	36	37	0.00027072	NA	NA	NA	NA	NA	NA	NA	NA	NA	NA	NA	NA	NA
11-71276734-G-A	11-71276751-T-A	afr	KRTAP5-10	8.44398e-05	3.49489e+18	1	1	17	TRUE	FALSE	FALSE	0.421484	0.000839576	0.000834939	13	13	0.028761	NA	NA	NA	NA	NA	NA	NA	NA	NA	NA	NA	NA	NA
11-71507126-G-A	11-71507129-G-A	afr	FAM86C1	7.88685e-14	69742	0.925195	0.968159	3	TRUE	FALSE	FALSE	0.17813	0.0103189	0.0104502	154	156	1.22355e-09	5.04532e-45	7.2902e+17	0.959259	1	635	1	0	0	24	0	0	0	0
11-71507126-G-A	11-71507129-G-A	eas	FAM86C1	5.12941e-07	1.97938e+16	0.863495	1	3	TRUE	FALSE	FALSE	0.17813	0.0010667	0.00123623	19	22	0.000794985	3.20564e-07	2.77299e+29	1	1	503	0	0	0	2	0	0	0	0
11-71507126-G-A	11-71507129-G-A	fin	FAM86C1	4.89611e-05	2.43437e+16	0.909007	1	3	TRUE	FALSE	FALSE	0.17813	0.000927988	0.00102079	20	22	0.0222128	NA	NA	NA	NA	123	0	0	0	0	0	0	0	0
1-171509732-A-G	1-171560898-C-A	fin	PRRC2C	0.000103927	4.21376e+18	1	1	51166	TRUE	FALSE	FALSE	0.000756978	0.0005086	0.000510488	11	11	0.0406069	NA	NA	NA	NA	72	0	0	0	0	0	0	0	0
11-71714992-T-G	11-71714995-T-G	fin	NUMA1	6.04476e-05	6278859000000000	0.420832	1	3	TRUE	FALSE	FALSE	0.00613585	0.000912496	0.000381643	19	8	0.0259005	NA	NA	NA	NA	NA	NA	NA	NA	NA	NA	NA	NA	NA
11-71714992-T-G	11-71715031-T-G	fin	NUMA1	1.31628e-09	6344783000000000	0.421698	1	39	TRUE	FALSE	FALSE	0.00613585	0.000912496	0.00220178	19	45	2.72113e-05	NA	NA	NA	NA	NA	NA	NA	NA	NA	NA	NA	NA	NA
11-71714995-T-G	11-71715031-T-G	fin	NUMA1	8.6932e-05	3.30152e+16	0.177464	1	36	TRUE	FALSE	FALSE	0.00613585	0.000381643	0.00220178	8	45	0.0349679	NA	NA	NA	NA	NA	NA	NA	NA	NA	NA	NA	NA	NA
11-71725144-T-G	11-71726122-T-A	afr	NUMA1	0.000117374	4.09736e+18	1	1	978	TRUE	FALSE	FALSE	0.00614245	0.000615233	0.000615688	10	10	0.0381195	NA	NA	NA	NA	693	0	0	0	0	0	0	0	0
11-71725144-T-G	11-71726122-T-A	amr	NUMA1	1.78383e-06	1.67584e+18	1	1	978	TRUE	FALSE	FALSE	0.00614245	0.00159024	0.00159024	55	55	0.00609138	NA	NA	NA	NA	509	0	0	0	0	0	0	0	0
11-71725144-T-G	11-71726122-T-A	nfe	NUMA1	2.0654e-08	1.3228e+18	0.996997	1	978	TRUE	FALSE	FALSE	0.00614245	0.00293999	0.00293025	334	333	0.000225219	1.37531e-64	Inf	1	1	4411	0	0	0	23	0	0	0	0
11-71725144-T-G	11-71726122-T-A	sas	NUMA1	3.84928e-07	1.28012e+18	1	1	978	TRUE	FALSE	FALSE	0.00614245	0.00424642	0.00424615	130	130	0.00195573	8.11515e-12	3.47999e+28	1	1	504	0	0	0	4	0	0	0	0
11-71727221-C-T	11-71729886-T-C	afr	NUMA1	4.56248e-09	1.13289e+18	0.98992	1	2665	TRUE	FALSE	FALSE	0.0062577	0.0248306	0.0250863	403	407	1.05158e-05	1.70369e-84	2.58952e+30	1	1	642	0	0	0	46	0	0	0	3
11-71727221-C-T	11-71729886-T-C	amr	NUMA1	2.15566e-05	5.64673e+69	1	1	2665	TRUE	FALSE	FALSE	0.0062577	0.000983114	0.000986308	34	34	0.0294342	8.11515e-12	3.47999e+28	1	1	504	0	0	0	4	0	0	0	0
11-71729950-T-G	11-71734133-C-G	sas	NUMA1	1.40388e-05	1.44085e+17	0.949969	1	4183	TRUE	FALSE	FALSE	2.34751	0.000653296	0.000620591	20	19	0.0288014	0.000142573	Inf	1	1	509	0	0	0	1	0	0	0	0
11-71932013-G-A	11-71932021-G-A	afr	FOLR2	2.78574e-08	2.51579e+17	0.990825	1	8	TRUE	FALSE	TRUE	1.06222	0.0136151	0.0134869	221	219	4.12536e-05	2.54614e-50	2.60539e+29	1	1	671	0	0	0	26	0	0	0	0
11-72006547-G-C	11-72006548-C-A	afr	CLPB	7.532e-08	7.68524e+17	1	1	1	TRUE	TRUE	TRUE	0.347312	0.00406204	0.00406104	66	66	9.20775e-05	8.60087e-19	1.0886e+29	1	1	689	0	0	0	7	0	0	0	0
11-72069938-T-G	11-72069939-C-A	eas	CLPB	3.42631e-05	4.96354e+18	1	1	1	TRUE	TRUE	FALSE	0.0969134	0.00087222	0.000869943	16	16	0.0220614	0.000141687	Inf	1	1	512	0	0	0	1	0	0	0	0
11-72560908-T-G	11-72560909-T-C	nfe	FCHSD2	1.16222e-05	8.51637e+19	1	1	1	TRUE	TRUE	TRUE	0.0034205	7.06439e-05	7.05492e-05	8	8	0.0316671	NA	NA	NA	NA	NA	NA	NA	NA	NA	NA	NA	NA	NA
1-17318282-G-A	1-17326990-C-T	eas	ATP13A2	6.70991e-05	519136600000000	0.412337	1	8708	TRUE	FALSE	FALSE	0.167511	0.00407919	0.0016868	75	31	0.03751	0.827301	0	2.35973e-05	1	496	3	0	8	0	0	0	0	0
11-73686548-G-C	11-73689041-C-T	afr	UCP2	1.42421e-08	3.10218e+17	1	1	2493	TRUE	FALSE	FALSE	0.348034	0.00873954	0.00874277	142	142	2.64489e-05	2.73062e-37	1.95098e+29	1	1	681	0	0	0	15	0	0	0	1
11-73748676-G-C	11-73748678-A-G	amr	C2CD3	1.56469e-05	5.70706e+31	1	1	2	TRUE	FALSE	TRUE	0.296934	0.000433877	0.000434003	15	15	0.0240267	0.000132096	Inf	1	1	547	0	0	0	1	0	0	0	0
11-73748676-G-C	11-73748678-A-G	nfe	C2CD3	3.53565e-07	2.56747e+19	1	1	2	TRUE	FALSE	TRUE	0.296934	0.00020308	0.000203058	23	23	0.00216881	1.30803e-05	Inf	1	1	4911	0	0	0	1	0	0	0	0
11-73789633-C-T	11-73850719-C-T	afr	C2CD3	2.55524e-05	9.09395e+16	0.951161	1	61086	TRUE	FALSE	FALSE	0.210611	0.00602854	0.00633612	98	103	0.0102867	8.51358e-19	Inf	1	1	690	0	0	0	7	0	0	0	0
11-73814396-G-A	11-73814397-A-T	nfe	C2CD3	3.21123e-07	5.31755e+18	1	1	1	TRUE	TRUE	TRUE	0.975467	0.000246266	0.000246223	28	28	0.00200336	1.25137e-12	Inf	1	1	4909	0	0	0	3	0	0	0	0
11-74556129-A-G	11-74559303-C-T	afr	XRRA1	2.89928e-08	5459041	0.995373	0.997684	3174	TRUE	FALSE	FALSE	0.0627204	0.0348056	0.0347742	539	539	4.25855e-05	4.32971e-91	Inf	1	1	610	0	0	0	53	0	0	0	3
11-74556129-A-G	11-74559303-C-T	amr	XRRA1	2.36602e-06	1.36616e+18	1	1	3174	TRUE	FALSE	FALSE	0.0627204	0.00176668	0.00176894	61	61	0.00734345	1.3617e-09	2.99781e+27	1	1	500	0	0	0	3	0	0	0	0
11-74716589-G-C	11-74716590-C-G	afr	NEU3	1.77875e-07	6.69969e+16	1	1	1	TRUE	FALSE	TRUE	0.104197	0.0032933	0.0032933	51	51	0.000192081	1.80675e-07	Inf	1	1	664	0	0	0	2	0	0	0	0
1-175049522-T-A	1-175052942-G-A	afr	TNN	1.6008e-07	1.22755e+17	0.985062	1	3420	TRUE	FALSE	FALSE	0.155316	0.00830463	0.00818361	135	133	0.000175134	1.07132e-31	Inf	1	1	682	0	0	0	14	0	0	0	0
11-75115875-C-A	11-75115893-C-A	afr	RPS3	4.53064e-05	5.59535e+18	1	1	18	TRUE	FALSE	FALSE	0.0966139	0.000522193	0.000517063	8	8	0.0166999	NA	NA	NA	NA	684	0	0	0	0	0	0	0	0
11-75115875-C-A	11-75115893-C-A	amr	RPS3	8.59196e-06	3.54178e+17	0.984346	1	18	TRUE	FALSE	FALSE	0.0966139	0.00183257	0.00186209	63	64	0.0169581	4.96835e-14	Inf	1	1	532	0	0	0	5	0	0	0	0
11-75115875-C-A	11-75115893-C-A	nfe	RPS3	3.28491e-07	3111071	0.974401	0.992724	18	TRUE	FALSE	FALSE	0.0966139	0.00239436	0.0023633	267	264	0.00203864	3.01529e-83	Inf	1	1	4701	0	0	0	31	0	0	0	0
11-75298748-A-G	11-75298752-C-T	nfe	MAP6	3.32711e-08	1.20106e+19	1	1	4	TRUE	FALSE	TRUE	1.52995	0.000175809	0.000175803	20	20	0.000339127	1.30803e-05	Inf	1	1	4911	0	0	0	1	0	0	0	0
1-17596809-A-G	1-17597398-A-G	afr	PADI3	6.54144e-06	230068	0.977918	0.990605	589	TRUE	FALSE	FALSE	4.25582	0.0370986	0.0369801	603	601	0.00335044	2.84088e-75	3.77739e+17	0.958571	1	647	2	0	0	46	0	0	0	1
11-76371942-G-T	11-76372209-C-T	afr	LRRC32	4.00333e-05	7.27531e+18	1	1	267	TRUE	FALSE	FALSE	3.35172	0.000431247	0.000436137	7	7	0.0150308	NA	NA	NA	NA	687	0	0	0	0	0	0	0	0
11-7652224-A-G	11-7652240-A-C	sas	PPFIBP2	1.84653e-05	3.52089e+17	0.986014	1	16	TRUE	FALSE	FALSE	0.874522	0.00705513	0.00695896	216	213	0.0346743	1.47706e-26	Inf	1	1	496	0	0	0	12	0	0	0	0
1-17664615-T-C	1-17668840-T-C	afr	PADI4	1.928e-06	2.13636e+17	0.918331	1	4225	TRUE	FALSE	FALSE	0.0183703	0.0160556	0.014771	261	240	0.00121411	3.40245e-41	8161.55	0.819464	0.95907	669	1	0	4	22	0	0	0	1
1-17664615-T-C	1-17668840-T-C	amr	PADI4	3.06061e-05	4.79984e+18	1	1	4225	TRUE	FALSE	FALSE	0.0183703	0.000722794	0.000723045	25	25	0.0382988	6.33276e-20	Inf	1	1	538	0	0	0	8	0	0	0	0
11-7670422-C-G	11-7670437-G-C	fin	PPFIBP2	0.000130952	3.73338e+42	1	1	15	TRUE	FALSE	FALSE	0.73993	0.000508177	0.000508224	11	11	0.0467804	NA	NA	NA	NA	NA	NA	NA	NA	NA	NA	NA	NA	NA
11-7686754-C-G	11-7689727-T-A	afr	CYB5R2	7.48049e-06	1.14211e+16	0.913331	1	2973	TRUE	FALSE	FALSE	0.316908	0.0137054	0.0124877	222	203	0.00374909	9.63027e-46	1.26201e+17	0.924569	1	668	0	0	2	25	0	0	0	0
11-7686754-C-G	11-7689727-T-A	amr	CYB5R2	3.72895e-06	6.13292e+16	0.9555	1	2973	TRUE	FALSE	FALSE	0.316908	0.00132322	0.00124306	45	43	0.00961503	4.54003e-16	8.40725e+28	1	1	535	0	0	0	6	0	0	0	0
11-76944123-T-A	11-76969573-G-A	afr	GDPD4	4.25635e-05	3108758000000000	0.614158	1	25450	TRUE	FALSE	FALSE	0.0964393	0.00793651	0.0128568	129	209	0.015829	0.437154	0	0.000220095	1	657	21	1	16	0	0	1	0	0
11-77301471-A-C	11-77301472-G-T	afr	AQP11	3.38964e-06	1.63484e+18	1	1	1	TRUE	TRUE	TRUE	0.0256566	0.00104628	0.00104628	17	17	0.00194737	NA	NA	NA	NA	697	0	0	0	0	0	0	0	0
11-77301471-A-C	11-77301472-G-T	amr	AQP11	1.03108e-09	5.49491e+17	1	1	1	TRUE	TRUE	TRUE	0.0256566	0.00494391	0.00494391	171	171	6.98735e-05	1.53766e-23	Inf	1	1	538	0	0	0	10	0	0	0	0
11-77301471-A-C	11-77301472-G-T	fin	AQP11	0.000108671	1.25093e+19	1	1	1	TRUE	TRUE	TRUE	0.0256566	0.000369583	0.000369617	8	8	0.0420341	NA	NA	NA	NA	123	0	0	0	0	0	0	0	0
11-77301471-A-C	11-77301472-G-T	nfe	AQP11	7.39686e-12	4.92619e+17	1	1	1	TRUE	TRUE	TRUE	0.0256566	0.00612855	0.00612855	697	697	1.74304e-07	3.39869e-164	4.63142e+29	1	1	4837	0	0	0	69	0	0	0	1
11-77387933-G-C	11-77412162-G-T	afr	RSF1	1.6e-05	8.98412e+18	1	1	24229	TRUE	FALSE	FALSE	0.00186012	0.00086122	0.000864411	14	14	0.00694944	1.64435e-07	Inf	1	1	695	0	0	0	2	0	0	0	0
11-77553648-TG-T	11-77553652-A-T	sas	AAMDC	1.19718e-06	8.31988e+17	1	1	4	FALSE	FALSE	FALSE	0.00339885	0.00212488	0.00212557	65	65	0.00439916	1.30491e-09	Inf	1	1	507	0	0	0	3	0	0	0	0
11-77920855-A-AC	11-77921402-G-C	nfe	USP35	5.53581e-17	247319000000000	0.399808	1	547	FALSE	FALSE	FALSE	0.288781	0.000337546	0.000837396	36	90	9.75955e-12	NA	NA	NA	NA	NA	NA	NA	NA	NA	NA	NA	NA	NA
11-77921402-G-C	11-77921539-A-C	nfe	USP35	3.34481e-06	1140.4	0.131295	0.370684	137	TRUE	FALSE	FALSE	0.550316	0.000837396	0.000762209	90	86	0.0127576	NA	NA	NA	NA	3662	1	0	0	0	0	0	0	0
11-78369834-G-T	11-78387298-T-G	nfe	TENM4	4.47962e-06	4718060	0.974221	0.990338	17464	TRUE	FALSE	FALSE	0.682952	0.00132826	0.00133102	150	149	0.0159228	2.35255e-38	2.93048e+26	1	1	4772	0	0	0	12	0	0	0	0
11-7847047-G-T	11-7847458-G-A	amr	OR5P3	2.3655e-07	8.83158e+18	1	1	411	TRUE	FALSE	FALSE	0.0399159	0.00196623	0.00197766	68	68	0.00172562	6.87619e-12	5.21916e+30	1	1	525	0	0	0	4	0	0	0	0
1-178484998-A-G	1-178489978-T-C	afr	TEX35	9.62993e-05	9868.64	0.926186	0.978685	4980	TRUE	FALSE	FALSE	0.152686	0.0934011	0.094543	1489	1535	0.0322635	3.7747e-138	4.50858e+30	1	1	563	0	0	0	88	0	0	0	10
1-178484998-A-G	1-178489978-T-C	amr	TEX35	2.22958e-05	2.25479e+17	0.985695	1	4980	TRUE	FALSE	FALSE	0.152686	0.00604827	0.00610674	208	211	0.0301972	1.77463e-27	1.01349e+31	1	1	528	0	0	0	10	0	0	0	1
1-179562673-T-C	1-179564837-T-G	afr	TDRD5	4.87738e-06	216636	0.974681	0.992633	2164	TRUE	FALSE	FALSE	0.537221	0.0354418	0.0351331	576	570	0.00261169	2.97719e-87	5.66396e+30	1	1	640	0	0	0	51	0	0	0	2
1-179562673-T-C	1-179564837-T-G	amr	TDRD5	2.20897e-06	3.53028e+16	0.954489	1	2164	TRUE	FALSE	FALSE	0.537221	0.00127212	0.0012247	44	42	0.00704113	4.52242e-14	Inf	1	1	542	0	0	0	5	0	0	0	0
1-179564885-A-G	1-179621253-G-T	afr	TDRD5	1.95531e-09	5.05048e+17	1	1	56368	TRUE	FALSE	FALSE	1.06944	0.00991379	0.00990525	161	161	5.20635e-06	3.04204e-38	Inf	1	1	675	0	0	0	18	0	0	0	0
11-7960583-C-G	11-7960674-A-G	afr	OR10A3	5.88592e-09	1.672e+22	1	1	91	TRUE	FALSE	FALSE	1.71974	0.00475074	0.00474957	77	77	1.30752e-05	2.44934e-12	Inf	1	1	677	0	0	0	4	0	0	0	0
11-7960583-C-G	11-7960674-A-G	amr	OR10A3	1.18239e-06	9.72568e+18	1	1	91	TRUE	FALSE	FALSE	1.71974	0.00046299	0.000463043	16	16	0.00462314	NA	NA	NA	NA	538	0	0	0	0	0	0	0	0
11-7981854-T-A	11-7982542-A-T	afr	NLRP10	1.67597e-08	3.37551e+18	0.994887	1	688	TRUE	FALSE	FALSE	0.841941	0.012141	0.0121801	197	198	2.97204e-05	1.30425e-46	9.0725e+17	0.959286	1	661	1	0	0	20	0	0	0	2
11-7981854-T-A	11-7982542-A-T	amr	NLRP10	6.16199e-06	2.20312e+18	1	1	688	TRUE	FALSE	FALSE	0.841941	0.00101232	0.00101203	35	35	0.0134526	2.75798e-07	Inf	1	1	541	0	0	0	2	0	0	0	0
11-7981854-T-A	11-7985014-C-T	afr	NLRP10	2.28328e-06	507148	0.974153	0.989537	3160	TRUE	FALSE	FALSE	0.841941	0.012141	0.0122195	197	196	0.00139818	1.935e-46	Inf	0.959274	1	650	1	0	0	20	0	0	0	2
1-179820031-T-C	1-179820343-C-A	afr	TOR1AIP2	1.47563e-07	1.14356e+18	1	1	312	TRUE	FALSE	FALSE	0.662345	0.00492126	0.00492247	80	80	0.000164056	1.02084e-22	1.21923e+29	1	1	688	0	0	0	9	0	0	0	0
11-7982542-A-T	11-7985014-C-T	afr	NLRP10	2.57767e-07	3.10192e+17	0.989776	1	2472	TRUE	FALSE	FALSE	0.894906	0.0121801	0.0122195	198	196	0.000253048	6.89737e-50	2.41278e+29	1	1	661	0	0	0	21	0	0	0	2
11-799386-C-T	11-800213-C-T	sas	PIDD1	2.0449e-06	9.34764e+16	0.989782	1	827	TRUE	FALSE	FALSE	0.292999	0.00643833	0.00643055	197	195	0.00655564	1.0586e-17	Inf	1	1	482	0	0	0	7	0	0	0	0
1-180044257-C-T	1-180063075-T-C	afr	CEP350	1.30267e-06	2.81056e+17	0.98789	1	18818	TRUE	FALSE	FALSE	0.0229076	0.00507489	0.00521684	82	83	0.00087514	2.44224e-19	Inf	1	1	676	0	0	0	5	0	0	0	1
1-180135701-A-G	1-180165742-G-C	amr	QSOX1	1.93863e-07	7.90536e+17	0.990625	1	30041	TRUE	FALSE	FALSE	0.369115	0.00306589	0.0030941	106	107	0.001514	1.36166e-34	3.87976e+29	1	1	510	0	0	0	17	0	0	0	0
1-181018341-A-G	1-181019154-C-A	sas	MR1	4.85614e-06	1.4682e+18	0.994832	1	813	TRUE	FALSE	FALSE	9.39877	0.0128046	0.0127568	392	390	0.0126353	3.38658e-28	2.45485e+29	1	1	497	0	0	0	13	0	0	0	0
1-181019199-C-CAT	1-181019203-A-G	sas	MR1	2.39281e-06	1.95908e+18	1	1	4	FALSE	FALSE	FALSE	9.30143	0.00205775	0.00205775	63	63	0.00736881	3.14082e-07	6.77357e+26	1	1	508	0	0	0	2	0	0	0	0
11-8148301-C-T	11-8148432-C-G	afr	RIC3	5.83766e-06	5.79453e+16	0.973834	1	131	TRUE	FALSE	FALSE	0.0510149	0.0167323	0.0170572	272	265	0.003053	1.05897e-45	1.44278e+29	1	1	618	0	0	0	21	0	0	0	1
1-181759599-C-A	1-181759652-A-C	nfe	CACNA1E	1.18313e-05	1032.2	0.12334	0.524485	53	TRUE	FALSE	FALSE	2.21347	0.00140016	0.000624298	156	70	0.0321081	0.971482	0	6.8056e-08	1	4691	3	0	2	0	0	0	0	0
11-82550340-G-T	11-82571070-T-C	afr	PRCP	9.97063e-05	1.42237e+16	0.919202	1	20730	TRUE	FALSE	FALSE	0.354793	0.0120601	0.0146836	196	213	0.0332141	7.84951e-30	4600257818108370	0.676049	1	672	8	0	0	17	0	0	0	0
1-182555149-C-A	1-182555767-C-T	afr	RNASEL	0.00011303	6.6913e+18	1	1	618	TRUE	FALSE	FALSE	0.665809	0.000559006	0.00055371	9	9	0.0369898	0.000106896	Inf	1	1	668	0	0	0	1	0	0	0	0
1-182555149-C-A	1-182555767-C-T	amr	RNASEL	4.01941e-06	6.20485e+18	1	1	618	TRUE	FALSE	FALSE	0.665809	0.00153454	0.00153294	53	53	0.0101095	6.13294e-16	1.35216e+29	1	1	509	0	0	0	6	0	0	0	0
1-182555149-C-A	1-182555767-C-T	fin	RNASEL	5.91817e-05	1.9036e+18	0.988608	1	618	TRUE	FALSE	FALSE	0.665809	0.00818232	0.00811462	177	175	0.0255432	6.41346e-06	1.04757e+30	1	1	118	0	0	0	2	0	0	0	0
1-182555149-C-A	1-182555767-C-T	sas	RNASEL	1.55117e-05	9172921000000000	1	1	618	TRUE	FALSE	FALSE	0.665809	0.00147136	0.00147165	45	45	0.0308821	NA	NA	NA	NA	474	0	0	0	0	0	0	0	0
1-183079729-C-T	1-183091040-G-A	nfe	LAMC1	1.83889e-06	7.53179e+17	0.974974	1	11311	TRUE	FALSE	FALSE	0.00541079	0.00102977	0.00105558	117	120	0.00777374	8.73448e-31	Inf	0.833163	1	4889	2	0	0	10	0	0	0	0
1-183086470-G-T	1-183099605-C-T	afr	LAMC1	0.000147176	1497672000000000	0.768659	1	13135	TRUE	FALSE	FALSE	0.000482253	0.00246154	0.00319882	40	52	0.0462154	1.63734e-08	2841655463408060	0.599127	1	684	2	0	0	3	0	0	0	0
1-183616956-T-C	1-183617018-T-C	afr	APOBEC4	5.2448e-07	1.96184e+16	0.968377	1	62	TRUE	FALSE	FALSE	0.000252399	0.046875	0.0454601	762	739	0.000448488	7.75087e-114	Inf	1	1	619	0	0	0	75	0	0	0	3
1-183616956-T-C	1-183617018-T-C	amr	APOBEC4	9.75009e-06	3.04603e+18	1	1	62	TRUE	FALSE	FALSE	0.000252399	0.00164778	0.00164788	57	57	0.0187495	6.14743e-20	6.73439e+29	1	1	540	0	0	0	8	0	0	0	0
1-183616956-T-C	1-183617330-G-C	afr	APOBEC4	2.44845e-11	8.83125e+16	1	1	374	TRUE	FALSE	FALSE	0.000252399	0.046875	0.046875	762	762	1.76266e-07	9.85595e-114	Inf	1	1	617	0	0	0	75	0	0	0	3
1-183616956-T-C	1-183617330-G-C	amr	APOBEC4	9.75009e-06	3.04603e+18	1	1	374	TRUE	FALSE	FALSE	0.000252399	0.00164778	0.00164835	57	57	0.0187495	6.14743e-20	6.73439e+29	1	1	540	0	0	0	8	0	0	0	0
1-183617018-T-C	1-183617330-G-C	afr	APOBEC4	5.2448e-07	3.78946e+16	0.968377	1	312	TRUE	FALSE	FALSE	0.000252399	0.0454601	0.046875	739	762	0.000448488	9.85595e-114	Inf	1	1	617	0	0	0	75	0	0	0	3
1-183617018-T-C	1-183617330-G-C	amr	APOBEC4	9.75009e-06	3.04603e+18	1	1	312	TRUE	FALSE	FALSE	0.000252399	0.00164788	0.00164835	57	57	0.0187495	6.14743e-20	6.73439e+29	1	1	540	0	0	0	8	0	0	0	0
1-184764331-C-T	1-184787810-T-G	afr	FAM129A	1.48838e-05	6247720000000000	0.886486	1	23479	TRUE	FALSE	FALSE	0.148741	0.0142717	0.0126769	232	206	0.00656513	1.82991e-40	4.28155e+16	0.878076	1	672	0	0	3	22	0	0	0	0
1-185894295-G-A	1-186043907-C-T	fin	HMCN1	3.83257e-08	2.24051e+17	1	1	149612	TRUE	FALSE	FALSE	0.173525	0.00771434	0.00773148	167	167	0.000174323	2.76642e-09	Inf	1	1	119	0	0	0	4	0	0	0	0
1-185894295-G-A	1-186057881-A-G	fin	HMCN1	6.28403e-06	7.28276e+16	0.969834	1	163586	TRUE	FALSE	FALSE	0.173525	0.00771434	0.00761135	167	162	0.00541128	2.76642e-09	Inf	1	1	119	0	0	0	4	0	0	0	0
1-185934999-G-A	1-186007990-C-T	amr	HMCN1	2.12336e-05	1.16206e+19	1	1	72991	TRUE	FALSE	FALSE	1.22772	0.000202476	0.00020264	7	7	0.0290668	0.000132096	Inf	1	1	547	0	0	0	1	0	0	0	0
1-186008032-A-G	1-186082008-G-C	nfe	HMCN1	5.1468e-06	9.09831e+17	0.98181	1	73976	TRUE	FALSE	FALSE	0.163041	0.000477082	0.000483585	54	55	0.0178695	6.57577e-19	1.03673e+25	1	1	4902	0	0	0	5	0	0	0	0
1-186010184-C-A	1-186010203-G-C	nfe	HMCN1	7.37679e-08	2.1112e+19	1	1	19	TRUE	FALSE	FALSE	0.162797	0.000229249	0.000229439	26	26	0.000638514	1.26471e-12	Inf	1	1	4892	0	0	0	3	0	0	0	0
1-186043907-C-T	1-186057881-A-G	eas	HMCN1	7.49387e-10	3.19862e+18	1	1	13974	TRUE	FALSE	FALSE	0.00443824	0.00158574	0.00160807	29	29	5.1038e-06	1.28926e-09	Inf	1	1	509	0	0	0	3	0	0	0	0
1-186043907-C-T	1-186057881-A-G	fin	HMCN1	6.28403e-06	7.28276e+16	0.969834	1	13974	TRUE	FALSE	FALSE	0.00443824	0.00773148	0.00761135	167	162	0.00541128	2.76642e-09	Inf	1	1	119	0	0	0	4	0	0	0	0
1-186083210-T-A	1-186094885-A-G	afr	HMCN1	8.04703e-06	4.04727e+18	1	1	11675	TRUE	FALSE	FALSE	0.128811	0.000615764	0.000615309	10	10	0.00396822	NA	NA	NA	NA	NA	NA	NA	NA	NA	NA	NA	NA	NA
1-186114604-G-A	1-186121950-G-A	amr	HMCN1	3.37192e-05	3.22348e+16	0.92305	1	7346	TRUE	FALSE	FALSE	0.569501	0.000348756	0.000375853	12	13	0.0413599	NA	NA	NA	NA	NA	NA	NA	NA	NA	NA	NA	NA	NA
1-186121995-A-T	1-186121996-C-T	afr	HMCN1	0.000101432	4.09146e+18	1	1	1	TRUE	TRUE	TRUE	0.192363	0.000615157	0.000615157	10	10	0.0337215	NA	NA	NA	NA	697	0	0	0	0	0	0	0	0
1-186121995-A-T	1-186121996-C-T	amr	HMCN1	1.41708e-06	1.13205e+19	1	1	1	TRUE	TRUE	TRUE	0.192363	0.00130095	0.00130095	45	45	0.00529533	0.000132096	Inf	1	1	547	0	0	0	1	0	0	0	0
1-186121995-A-T	1-186121996-C-T	fin	HMCN1	1.5335e-07	4.04597e+17	1	1	1	TRUE	TRUE	TRUE	0.192363	0.0110865	0.0110865	240	240	0.000469013	6.08955e-06	Inf	1	1	121	0	0	0	2	0	0	0	0
1-186121995-A-T	1-186121996-C-T	nfe	HMCN1	3.72794e-15	5.02003e+17	1	1	1	TRUE	TRUE	TRUE	0.192363	0.0071455	0.00714537	812	812	1.45453e-10	8.61606e-147	Inf	1	1	4847	0	0	0	62	0	0	0	0
1-186277568-C-T	1-186278008-C-T	afr	PRG4	4.32355e-07	4259264	0.993961	0.996976	440	TRUE	FALSE	FALSE	0.0999852	0.0260923	0.0260955	424	424	0.000384211	4.72076e-77	Inf	1	1	645	0	0	0	47	0	0	0	0
1-186277568-C-T	1-186278008-C-T	amr	PRG4	6.0821e-06	1.24415e+18	1	1	440	TRUE	FALSE	FALSE	0.0999852	0.00130095	0.00130246	45	45	0.0133651	5.95228e-12	3.06538e+27	1	1	544	0	0	0	4	0	0	0	0
1-18808154-C-T	1-18809047-G-A	amr	KLHDC7A	2.15698e-05	1.67321e+18	0.973627	1	893	TRUE	FALSE	FALSE	0.288735	0.00219768	0.00214804	76	74	0.0294342	3.19622e-21	Inf	1	1	469	0	0	0	9	0	0	0	0
1-18808154-C-T	1-18809047-G-A	nfe	KLHDC7A	2.61489e-06	9.29712e+19	1	1	893	TRUE	FALSE	FALSE	0.288735	0.000114392	0.000117724	13	13	0.0105216	3.19675e-09	1.25516e+24	1	1	4712	0	0	0	2	0	0	0	0
1-18808154-C-T	1-18809717-A-G	afr	KLHDC7A	7.76324e-05	208682	0.951052	0.998167	1563	TRUE	FALSE	FALSE	0.288735	0.0559453	0.0535648	909	870	0.0267392	2.49359e-100	4.31778e+17	0.946475	1	617	0	0	3	72	0	0	1	1
1-18809720-G-A	1-18809721-A-T	nfe	KLHDC7A	4.60362e-07	1.55199e+19	1	1	1	TRUE	TRUE	TRUE	0.301416	0.00019371	0.00019371	22	22	0.00268878	1.25137e-12	Inf	1	1	4909	0	0	0	3	0	0	0	0
11-92526021-C-G	11-92533735-G-A	amr	FAT3	7.93864e-07	4.85812e+17	0.992508	1	7714	TRUE	FALSE	FALSE	0.0613558	0.00388338	0.00386448	134	133	0.00343335	3.21884e-07	4.70838e+27	1	1	502	0	0	0	2	0	0	0	0
11-92526021-C-G	11-92533735-G-A	nfe	FAT3	1.64278e-06	7.19332e+16	0.949966	1	7714	TRUE	FALSE	FALSE	0.0613558	0.00067486	0.00071375	76	80	0.00711532	1.10388e-14	4680987503270450	0.799916	1	4787	1	0	0	4	0	0	0	0
11-92526021-C-G	11-92533735-G-A	sas	FAT3	9.71279e-06	1.87293e+17	0.983774	1	7714	TRUE	FALSE	FALSE	0.0613558	0.00598	0.00609836	183	186	0.0219414	8.65913e-18	1.25633e+30	1	1	496	0	0	0	7	0	0	0	0
11-92526021-C-G	11-92564913-A-G	amr	FAT3	1.08697e-06	6.60763e+18	0.992508	1	38892	TRUE	FALSE	FALSE	0.0613558	0.00388338	0.00386605	134	133	0.00431427	3.21884e-07	4.70838e+27	1	1	502	0	0	0	2	0	0	0	0
11-92526021-C-G	11-92564913-A-G	nfe	FAT3	5.15587e-07	5.16673e+17	0.973667	1	38892	TRUE	FALSE	FALSE	0.0613558	0.00067486	0.000657801	76	74	0.00293217	8.76338e-16	Inf	1	1	4779	0	0	0	4	0	0	0	0
11-92526021-C-G	11-92564913-A-G	sas	FAT3	4.22652e-06	4.50526e+17	0.994532	1	38892	TRUE	FALSE	FALSE	0.0613558	0.00598	0.00605064	183	184	0.0112232	8.65913e-18	1.25633e+30	1	1	496	0	0	0	7	0	0	0	0
11-92533734-C-G	11-92534046-C-A	afr	FAT3	3.23278e-08	5007.04	0.357972	0.925002	312	TRUE	FALSE	FALSE	0.0622575	0.00174802	0.00418919	26	62	4.6623e-05	NA	NA	NA	NA	583	1	0	0	0	0	0	0	0
11-92533734-C-G	11-92534529-G-C	afr	FAT3	0.000147084	5153.87	0.513123	0.743415	795	TRUE	FALSE	FALSE	0.0622575	0.00174802	0.00191702	26	28	0.0461991	NA	NA	NA	NA	586	1	0	0	0	0	0	0	0
11-92533735-G-A	11-92564913-A-G	amr	FAT3	8.77835e-06	2593490	0.980187	0.990044	31178	TRUE	FALSE	FALSE	0.0622578	0.00386448	0.00386605	133	133	0.0172319	3.21884e-07	4.70838e+27	1	1	502	0	0	0	2	0	0	0	0
11-92533735-G-A	11-92564913-A-G	nfe	FAT3	6.62691e-06	2.11461e+16	0.924951	1	31178	TRUE	FALSE	FALSE	0.0622578	0.00071375	0.000657801	80	74	0.0215174	1.10576e-14	Inf	0.799916	1	4785	0	0	1	4	0	0	0	0
11-92533735-G-A	11-92564913-A-G	sas	FAT3	3.15725e-06	3.62995e+17	0.989182	1	31178	TRUE	FALSE	FALSE	0.0622578	0.00609836	0.00605064	186	184	0.00903162	8.78265e-18	1.12844e+29	1	1	495	0	0	0	7	0	0	0	0
11-92534046-C-A	11-92534529-G-C	afr	FAT3	9.34241e-05	902.449	0.227878	0.71113	483	TRUE	FALSE	FALSE	0.0623749	0.00418919	0.00191702	62	28	0.0313994	0.953892	0	1.39703e-06	1	596	2	0	1	0	0	0	0	0
11-92534046-C-A	11-92616478-G-C	nfe	FAT3	4.74335e-09	7607.58	0.383658	0.715286	82432	TRUE	FALSE	FALSE	0.0623749	0.000544149	0.000747035	60	80	6.73989e-05	NA	NA	NA	NA	4241	1	0	0	0	0	0	0	0
1-19401331-G-T	1-19401367-G-C	nfe	UBR4	7.60808e-09	4.41827e+18	1	1	36	TRUE	FALSE	FALSE	0.145319	0.000581508	0.000581119	66	66	9.76143e-05	1.74846e-38	8.35013e+27	1	1	4891	0	0	0	12	0	0	0	0
11-94308231-A-G	11-94310645-A-G	amr	PIWIL4	1.30821e-06	7.86169e+18	1	1	2414	TRUE	FALSE	FALSE	0.358407	0.000376288	0.000378237	13	13	0.00503217	2.71634e-07	2.08616e+27	1	1	545	0	0	0	2	0	0	0	0
11-94326720-A-G	11-94335037-C-A	sas	PIWIL4	1.70179e-05	392306	0.9647	0.984218	8317	TRUE	FALSE	FALSE	1.50032	0.00797073	0.00800392	244	245	0.0330352	1.11997e-19	2.77849e+29	1	1	501	0	0	0	8	0	0	0	0
11-94731601-C-G	11-94731947-G-T	afr	KDM4D	4.99073e-08	1052314	0.990362	0.995169	346	TRUE	FALSE	FALSE	0.434926	0.0422518	0.0426882	686	686	6.65193e-05	1.18453e-83	Inf	1	1	634	0	0	0	53	0	0	0	0
11-94731601-C-G	11-94731947-G-T	amr	KDM4D	6.85912e-09	2.38444e+18	1	1	346	TRUE	FALSE	FALSE	0.434926	0.00173561	0.00174968	60	60	0.00018175	1.77394e-19	5.59051e+28	1	1	473	0	0	0	8	0	0	0	0
11-94731601-C-G	11-94731947-G-T	nfe	KDM4D	6.27935e-06	2.74498e+19	1	1	346	TRUE	FALSE	FALSE	0.434926	0.000132063	0.000133352	15	15	0.0205713	1.45349e-05	Inf	1	1	4441	0	0	0	1	0	0	0	0
1-19557912-G-A	1-19564554-G-A	afr	EMC1	2.60249e-05	9.03344e+16	0.955543	1	6642	TRUE	FALSE	FALSE	0.0701195	0.013537	0.0140689	218	228	0.0104589	4.48851e-41	Inf	0.953842	1	667	1	0	0	21	0	0	0	0
1-19612774-G-A	1-19615014-G-A	afr	AKR7A3	1.65338e-05	2.1598e+19	1	1	2240	TRUE	FALSE	FALSE	0.529523	0.000616143	0.000637105	10	10	0.00714697	1.97479e-07	Inf	1	1	636	0	0	0	2	0	0	0	0
1-196712620-T-C	1-196712626-G-C	eas	CFH	1.73234e-05	1.5323e+16	0.899258	1	6	TRUE	FALSE	TRUE	0.259026	0.00819762	0.00738755	150	135	0.0126073	7.85895e-12	6.0057e+27	1	1	508	0	0	0	4	0	0	0	0
1-196794681-G-T	1-196799813-G-A	amr	CFHR1	1.09425e-09	1.09181e+18	0.967713	1	5132	TRUE	FALSE	FALSE	0.141212	0.000883288	0.000910693	30	31	6.98735e-05	3.12808e-07	Inf	1	1	509	0	0	0	2	0	0	0	0
1-196871551-T-C	1-196874258-G-A	amr	CFHR4	8.45867e-08	2.37595e+17	0.896473	1	2707	TRUE	FALSE	FALSE	0.107464	0.000770919	0.000882425	26	29	0.000951527	3.11543e-07	1.75232e+27	1	1	510	0	0	0	2	0	0	0	0
1-196871551-T-C	1-196874329-T-A	afr	CFHR4	2.37593e-06	273586	0.973418	0.990854	2778	TRUE	FALSE	FALSE	0.107464	0.0232816	0.0229709	357	360	0.00144319	6.89536e-47	Inf	1	1	638	0	0	0	24	0	0	0	0
1-196871551-T-C	1-196874329-T-A	amr	CFHR4	1.92305e-08	1.70814e+18	0.962935	1	2778	TRUE	FALSE	FALSE	0.107464	0.000770919	0.000786164	26	27	0.000342222	3.11543e-07	1.75232e+27	1	1	510	0	0	0	2	0	0	0	0
1-196871733-G-A	1-196879536-A-T	afr	CFHR4	5.16803e-07	1.6768e+17	0.974875	1	7803	TRUE	FALSE	FALSE	0.107455	0.00516596	0.00503811	80	78	0.000444158	2.29418e-12	3.52966e+27	1	1	688	0	0	0	4	0	0	0	0
1-196874258-G-A	1-196874329-T-A	amr	CFHR4	1.97797e-08	1.4184e+17	0.93098	1	71	TRUE	FALSE	FALSE	0.10711	0.000882425	0.000786164	29	27	0.000346317	2.70608e-07	Inf	1	1	546	0	0	0	2	0	0	0	0
1-196881911-A-G	1-196881917-G-A	afr	CFHR4	1.56605e-09	3.2964e+17	1	1	6	TRUE	FALSE	TRUE	0.10653	0.0111542	0.0111885	167	167	4.41163e-06	1.02863e-20	Inf	1	1	675	0	0	0	8	0	0	0	0
1-196881911-A-G	1-196883678-C-T	afr	CFHR4	0.000161215	19734.5	0.869607	0.943751	1767	TRUE	FALSE	FALSE	0.10653	0.0111542	0.0112175	167	171	0.0499296	1.41351e-16	Inf	1	1	649	0	0	0	6	0	0	0	0
1-196881917-G-A	1-196883678-C-T	afr	CFHR4	0.000161215	19734.5	0.869607	0.943751	1761	TRUE	FALSE	FALSE	0.10653	0.0111885	0.0112175	167	171	0.0499296	1.46732e-16	1.18842e+29	1	1	645	0	0	0	6	0	0	0	0
1-196952188-T-C	1-196965196-T-A	afr	CFHR5	1.86804e-05	6.80372e+18	1	1	13008	TRUE	FALSE	FALSE	0.00678337	0.00147638	0.00147638	24	24	0.00789636	1.64435e-07	Inf	1	1	695	0	0	0	2	0	0	0	0
1-196964885-A-T	1-196964886-A-T	nfe	CFHR5	4.57855e-07	5.15735e+50	1	1	1	TRUE	TRUE	TRUE	0.0116607	0.000193839	0.00019385	22	22	0.00268071	1.30942e-05	Inf	1	1	4906	0	0	0	1	0	0	0	0
1-197019979-A-G	1-197026265-T-C	afr	F13B	4.88752e-05	1.0066e+17	0.902747	1	6286	TRUE	FALSE	FALSE	0.00335107	0.0240764	0.0265781	391	432	0.0178072	1.02317e-54	Inf	0.86859	1	658	5	0	0	34	0	0	0	0
1-197069929-C-A	1-197071267-T-C	eas	ASPM	1.73361e-10	1.82342e+23	1	1	1338	TRUE	FALSE	FALSE	0.0235958	0.00773084	0.00772243	142	142	1.37426e-06	6.28042e-16	2.74873e+29	1	1	507	0	0	0	6	0	0	0	0
1-197070594-A-G	1-197072560-A-G	afr	ASPM	1.41338e-08	1.03235e+17	0.997263	1	1966	TRUE	FALSE	FALSE	3.34512	0.0474154	0.0472116	765	767	2.63315e-05	2.45543e-92	Inf	1	1	630	0	0	0	61	0	0	0	0
1-197070594-A-G	1-197072560-A-G	amr	ASPM	8.50374e-09	1.20889e+18	1	1	1966	TRUE	FALSE	FALSE	3.34512	0.00280456	0.00278067	96	96	0.00019852	4.60764e-14	2.68633e+29	1	1	540	0	0	0	5	0	0	0	0
1-197070594-A-G	1-197072560-A-G	eas	ASPM	4.96774e-07	6.01136e+16	0.97547	1	1966	TRUE	FALSE	FALSE	3.34512	0.0178218	0.0180631	324	332	0.000777014	2.31788e-34	5.2042e+29	1	1	494	0	0	0	17	0	0	0	0
1-197070594-A-G	1-197072560-A-G	nfe	ASPM	1.11295e-06	1.01389e+19	1	1	1966	TRUE	FALSE	FALSE	3.34512	0.000295244	0.00029136	33	33	0.00518995	3.07888e-09	Inf	1	1	4799	0	0	0	2	0	0	0	0
1-197070594-A-G	1-197072802-G-A	afr	ASPM	2.35889e-06	188359	0.978161	0.991062	2208	TRUE	FALSE	FALSE	3.34512	0.0474154	0.0470603	765	762	0.00143359	4.23651e-92	Inf	1	1	624	0	0	0	61	0	0	0	0
1-197070594-A-G	1-197072802-G-A	amr	ASPM	8.50374e-09	1.20889e+18	1	1	2208	TRUE	FALSE	FALSE	3.34512	0.00280456	0.00279395	96	96	0.00019852	7.49581e-13	6057341498806850	0.83256	1	535	1	0	0	5	0	0	0	0
1-197070594-A-G	1-197072802-G-A	eas	ASPM	2.01707e-07	1.74988e+17	0.981491	1	2208	TRUE	FALSE	FALSE	3.34512	0.0178218	0.0179856	324	330	0.000362588	8.21254e-33	2.19638e+30	1	1	491	0	0	0	16	0	0	0	0
1-197070594-A-G	1-197073318-G-A	afr	ASPM	7.12826e-06	93220.1	0.969155	0.987169	2724	TRUE	FALSE	FALSE	3.34512	0.0474154	0.0471324	765	761	0.00360822	2.68819e-92	4.41456e+30	1	1	629	0	0	0	61	0	0	0	0
1-197070594-A-G	1-197073318-G-A	amr	ASPM	1.25708e-07	1.39781e+17	0.989555	1	2724	TRUE	FALSE	FALSE	3.34512	0.00280456	0.00276726	96	95	0.00126353	4.60764e-14	2.68633e+29	1	1	540	0	0	0	5	0	0	0	0
1-197070594-A-G	1-197073318-G-A	eas	ASPM	1.6418e-06	292191	0.970878	0.989965	2724	TRUE	FALSE	FALSE	3.34512	0.0178218	0.0179021	324	327	0.00201498	2.31788e-34	5.2042e+29	1	1	494	0	0	0	17	0	0	0	0
1-197070594-A-G	1-197112094-T-C	amr	ASPM	8.50374e-09	1.20889e+18	1	1	41500	TRUE	FALSE	FALSE	3.34512	0.00280456	0.00277601	96	96	0.00019852	4.60764e-14	2.68633e+29	1	1	540	0	0	0	5	0	0	0	0
1-197070594-A-G	1-197112375-G-T	eas	ASPM	9.08694e-08	5.88425e+16	0.978472	1	41781	TRUE	FALSE	FALSE	3.34512	0.0178218	0.0180185	324	331	0.000200641	2.65453e-34	Inf	1	1	490	0	0	0	17	0	0	0	0
1-197070594-A-G	1-197112477-C-T	eas	ASPM	5.83777e-07	7.7509e+16	0.972487	1	41883	TRUE	FALSE	FALSE	3.34512	0.0178218	0.0181057	324	333	0.000888471	2.31788e-34	5.2042e+29	1	1	494	0	0	0	17	0	0	0	0
1-197070594-A-G	1-197112538-T-G	eas	ASPM	1.20334e-06	6.32664e+16	0.969522	1	41944	TRUE	FALSE	FALSE	3.34512	0.0178218	0.0181581	324	334	0.0015642	2.31788e-34	5.2042e+29	1	1	494	0	0	0	17	0	0	0	0
1-197070816-A-C	1-197073175-G-C	afr	ASPM	7.50855e-06	2.0255e+16	0.978713	1	2359	TRUE	FALSE	FALSE	0.0187112	0.029368	0.0298103	474	484	0.00375992	1.20331e-85	Inf	0.981721	1	640	1	0	0	54	0	0	0	1
1-197070816-A-C	1-197073175-G-C	nfe	ASPM	9.99924e-06	4.46986e+19	1	1	2359	TRUE	FALSE	FALSE	0.0187112	0.000115348	0.000115059	13	13	0.0291291	1.33566e-05	Inf	1	1	4814	0	0	0	1	0	0	0	0
1-197070816-A-C	1-197102681-T-A	afr	ASPM	2.47953e-07	1737505	0.990798	0.996472	31865	TRUE	FALSE	FALSE	0.0187112	0.029368	0.0291077	474	473	0.000247444	1.19509e-86	1.61108e+30	1	1	639	0	0	0	53	0	0	0	1
1-197070816-A-C	1-197102681-T-A	amr	ASPM	6.17149e-06	8.07172e+16	1	1	31865	TRUE	FALSE	FALSE	0.0187112	0.00127825	0.0012733	44	44	0.0134526	1.05754e-09	3.71382e+27	1	1	543	0	0	0	3	0	0	0	0
1-197070816-A-C	1-197102681-T-A	nfe	ASPM	9.99924e-06	4.46986e+19	1	1	31865	TRUE	FALSE	FALSE	0.0187112	0.000115348	0.000114404	13	13	0.0291291	1.32356e-05	1.85642e+23	1	1	4856	0	0	0	1	0	0	0	0
1-197070816-A-C	1-197111931-T-C	afr	ASPM	2.40747e-06	460375	0.980649	0.994609	41115	TRUE	FALSE	FALSE	0.0187112	0.029368	0.0290878	474	470	0.00146083	7.73498e-88	5.12762e+30	1	1	641	0	0	0	54	0	0	0	1
1-197070816-A-C	1-197111931-T-C	amr	ASPM	6.17149e-06	8.07172e+16	1	1	41115	TRUE	FALSE	FALSE	0.0187112	0.00127825	0.00127197	44	44	0.0134526	1.05754e-09	3.71382e+27	1	1	543	0	0	0	3	0	0	0	0
1-197070816-A-C	1-197111931-T-C	nfe	ASPM	9.99924e-06	4.46986e+19	1	1	41115	TRUE	FALSE	FALSE	0.0187112	0.000115348	0.000114552	13	13	0.0291291	1.3227e-05	Inf	1	1	4859	0	0	0	1	0	0	0	0
1-197070816-A-C	1-197112738-T-G	afr	ASPM	9.51576e-06	508931	0.982975	0.993613	41922	TRUE	FALSE	FALSE	0.0187112	0.029368	0.0291286	474	472	0.00454268	3.85585e-85	Inf	1	1	628	0	0	0	52	0	0	0	1
1-197070816-A-C	1-197112738-T-G	amr	ASPM	6.17149e-06	8.07172e+16	1	1	41922	TRUE	FALSE	FALSE	0.0187112	0.00127825	0.00127352	44	44	0.0134526	1.14566e-09	Inf	1	1	529	0	0	0	3	0	0	0	0
1-197070816-A-C	1-197112738-T-G	nfe	ASPM	9.99924e-06	4.46986e+19	1	1	41922	TRUE	FALSE	FALSE	0.0187112	0.000115348	0.000115248	13	13	0.0291291	1.33712e-05	Inf	1	1	4809	0	0	0	1	0	0	0	0
1-197072560-A-G	1-197072802-G-A	afr	ASPM	5.20938e-08	5.56465e+16	0.993158	1	242	TRUE	FALSE	FALSE	0.0187112	0.0472116	0.0470603	767	762	6.84943e-05	2.27422e-93	Inf	1	1	629	0	0	0	62	0	0	0	0
1-197072560-A-G	1-197072802-G-A	amr	ASPM	8.50374e-09	1.20889e+18	1	1	242	TRUE	FALSE	FALSE	0.0187112	0.00278067	0.00279395	96	96	0.00019852	7.35592e-13	Inf	0.832562	1	537	1	0	0	5	0	0	0	0
1-197072560-A-G	1-197072802-G-A	eas	ASPM	5.97865e-09	3.93402e+17	0.993865	1	242	TRUE	FALSE	FALSE	0.0187112	0.0180631	0.0179856	332	330	2.58126e-05	7.70391e-33	Inf	1	1	493	0	0	0	16	0	0	0	0
1-197072560-A-G	1-197073318-G-A	afr	ASPM	3.81962e-07	1.20677e+17	0.99179	1	758	TRUE	FALSE	FALSE	0.0187112	0.0472116	0.0471324	767	761	0.000348711	1.43799e-93	2.55201e+31	1	1	634	0	0	0	62	0	0	0	0
1-197072560-A-G	1-197073318-G-A	amr	ASPM	1.25708e-07	1.39781e+17	0.989555	1	758	TRUE	FALSE	FALSE	0.0187112	0.00278067	0.00276726	96	95	0.00126353	4.52242e-14	Inf	1	1	542	0	0	0	5	0	0	0	0
1-197072560-A-G	1-197073318-G-A	eas	ASPM	6.40562e-08	7.81832e+16	0.984666	1	758	TRUE	FALSE	FALSE	0.0187112	0.0180631	0.0179021	332	327	0.000156151	2.16679e-34	3.775e+29	1	1	496	0	0	0	17	0	0	0	0
1-197072560-A-G	1-197112094-T-C	amr	ASPM	8.50374e-09	1.20889e+18	1	1	39534	TRUE	FALSE	FALSE	0.0187112	0.00278067	0.00277601	96	96	0.00019852	4.52242e-14	Inf	1	1	542	0	0	0	5	0	0	0	0
1-197072560-A-G	1-197112375-G-T	eas	ASPM	6.0891e-07	1094458	0.985431	0.994215	39815	TRUE	FALSE	FALSE	0.0187112	0.0180631	0.0180185	332	331	0.000914453	2.56578e-34	Inf	1	1	491	0	0	0	17	0	0	0	0
1-197072560-A-G	1-197112477-C-T	eas	ASPM	2.41248e-09	1.49928e+17	0.996942	1	39917	TRUE	FALSE	FALSE	0.0187112	0.0180631	0.0181057	332	333	1.24103e-05	2.16679e-34	3.775e+29	1	1	496	0	0	0	17	0	0	0	0
1-197072560-A-G	1-197112538-T-G	eas	ASPM	8.06794e-09	1.12162e+17	0.993902	1	39978	TRUE	FALSE	FALSE	0.0187112	0.0180631	0.0181581	332	334	2.95551e-05	2.16679e-34	3.775e+29	1	1	496	0	0	0	17	0	0	0	0
1-197072752-C-T	1-197108936-C-A	afr	ASPM	9.20934e-06	4.68121e+16	0.965745	1	36184	TRUE	FALSE	FALSE	0.0187112	0.0220824	0.0212871	358	346	0.00444553	4.48966e-55	Inf	1	1	666	0	0	0	27	0	0	0	1
1-197072752-C-T	1-197108936-C-A	amr	ASPM	1.22267e-05	7.2446e+16	0.957391	1	36184	TRUE	FALSE	FALSE	0.0187112	0.00136867	0.00130103	47	45	0.0222135	2.73705e-07	2.69376e+30	1	1	543	0	0	0	2	0	0	0	0
1-197072802-G-A	1-197073318-G-A	afr	ASPM	3.80421e-07	479285	0.986408	0.993865	516	TRUE	FALSE	FALSE	0.0187112	0.0470603	0.0471324	762	761	0.000348414	2.27422e-93	Inf	1	1	629	0	0	0	62	0	0	0	0
1-197072802-G-A	1-197073318-G-A	amr	ASPM	1.25708e-07	1.39781e+17	0.989555	1	516	TRUE	FALSE	FALSE	0.0187112	0.00279395	0.00276726	96	95	0.00126353	7.35592e-13	Inf	0.832562	1	537	0	0	1	5	0	0	0	0
1-197072802-G-A	1-197073318-G-A	eas	ASPM	1.65867e-08	8.31353e+16	0.990744	1	516	TRUE	FALSE	FALSE	0.0187112	0.0179856	0.0179021	330	327	5.1414e-05	7.70391e-33	Inf	1	1	493	0	0	0	16	0	0	0	0
1-197072802-G-A	1-197112094-T-C	amr	ASPM	8.50374e-09	1.20889e+18	1	1	39292	TRUE	FALSE	FALSE	0.0187112	0.00279395	0.00277601	96	96	0.00019852	7.35592e-13	Inf	0.832562	1	537	0	0	1	5	0	0	0	0
1-197072802-G-A	1-197112375-G-T	eas	ASPM	6.31174e-07	1028287	0.984969	0.993986	39573	TRUE	FALSE	FALSE	0.0187112	0.0179856	0.0180185	330	331	0.000939099	9.04345e-33	1.96486e+31	1	1	488	0	0	0	16	0	0	0	0
1-197072802-G-A	1-197112477-C-T	eas	ASPM	1.21872e-08	2.45361e+17	0.990826	1	39675	TRUE	FALSE	FALSE	0.0187112	0.0179856	0.0181057	330	333	3.98188e-05	7.70391e-33	Inf	1	1	493	0	0	0	16	0	0	0	0
1-197072802-G-A	1-197112538-T-G	eas	ASPM	3.43133e-08	2.34869e+17	0.987805	1	39736	TRUE	FALSE	FALSE	0.0187112	0.0179856	0.0181581	330	334	9.39736e-05	7.70391e-33	Inf	1	1	493	0	0	0	16	0	0	0	0
1-197073175-G-C	1-197102681-T-A	afr	ASPM	4.02934e-05	167869	0.963423	0.993238	29506	TRUE	FALSE	FALSE	0.0187112	0.0298103	0.0291077	484	473	0.0151003	1.68417e-84	6.06496e+17	0.981406	1	639	0	0	1	53	0	0	0	1
1-197073175-G-C	1-197102681-T-A	nfe	ASPM	9.99924e-06	4.46986e+19	1	1	29506	TRUE	FALSE	FALSE	0.0187112	0.000115059	0.000114404	13	13	0.0291291	1.3316e-05	3.65717e+24	1	1	4828	0	0	0	1	0	0	0	0
1-197073175-G-C	1-197111931-T-C	afr	ASPM	0.000112042	56577	0.943548	0.986166	38756	TRUE	FALSE	FALSE	0.0187112	0.0298103	0.0290878	484	470	0.0367197	1.10827e-85	Inf	0.981722	1	641	0	0	1	54	0	0	0	1
1-197073175-G-C	1-197111931-T-C	nfe	ASPM	9.99924e-06	4.46986e+19	1	1	38756	TRUE	FALSE	FALSE	0.0187112	0.000115059	0.000114552	13	13	0.0291291	1.33074e-05	Inf	1	1	4831	0	0	0	1	0	0	0	0
1-197073175-G-C	1-197112738-T-G	nfe	ASPM	9.99924e-06	4.46986e+19	1	1	39563	TRUE	FALSE	FALSE	0.0187112	0.000115059	0.000115248	13	13	0.0291291	1.34268e-05	Inf	1	1	4790	0	0	0	1	0	0	0	0
1-197073318-G-A	1-197112094-T-C	amr	ASPM	1.25708e-07	5.12955e+17	0.989555	1	38776	TRUE	FALSE	FALSE	0.0187112	0.00276726	0.00277601	95	96	0.00126353	4.48052e-14	Inf	1	1	543	0	0	0	5	0	0	0	0
1-197073318-G-A	1-197112375-G-T	eas	ASPM	1.56503e-06	319415	0.97103	0.991527	39057	TRUE	FALSE	FALSE	0.0187112	0.0179021	0.0180185	327	331	0.00193754	2.56578e-34	Inf	1	1	491	0	0	0	17	0	0	0	0
1-197073318-G-A	1-197112477-C-T	eas	ASPM	5.76902e-08	2.63356e+17	0.981655	1	39159	TRUE	FALSE	FALSE	0.0187112	0.0179021	0.0181057	327	333	0.000146823	2.16679e-34	3.775e+29	1	1	496	0	0	0	17	0	0	0	0
1-197073318-G-A	1-197112538-T-G	eas	ASPM	8.57112e-08	4.97564e+16	0.978661	1	39220	TRUE	FALSE	FALSE	0.0187112	0.0179021	0.0181581	327	334	0.000190996	2.16679e-34	3.775e+29	1	1	496	0	0	0	17	0	0	0	0
1-197102681-T-A	1-197111931-T-C	afr	ASPM	2.21924e-06	526847	0.982539	0.994485	9250	TRUE	FALSE	FALSE	0.0283328	0.0291077	0.0290878	473	470	0.0013658	1.10196e-86	5.02475e+30	1	1	640	0	0	0	53	0	0	0	1
1-197102681-T-A	1-197111931-T-C	amr	ASPM	6.17149e-06	8.07172e+16	1	1	9250	TRUE	FALSE	FALSE	0.0283328	0.0012733	0.00127197	44	44	0.0134526	1.04569e-09	7.50922e+27	1	1	545	0	0	0	3	0	0	0	0
1-197102681-T-A	1-197111931-T-C	nfe	ASPM	9.99924e-06	4.46986e+19	1	1	9250	TRUE	FALSE	FALSE	0.0283328	0.000114404	0.000114552	13	13	0.0291291	1.31138e-05	Inf	1	1	4899	0	0	0	1	0	0	0	0
1-197102681-T-A	1-197112738-T-G	afr	ASPM	6.32561e-06	998473	0.988009	0.995071	10057	TRUE	FALSE	FALSE	0.0283328	0.0291077	0.0291286	473	472	0.00325132	5.13991e-84	1.12004e+30	1	1	628	0	0	0	51	0	0	0	1
1-197102681-T-A	1-197112738-T-G	amr	ASPM	6.17149e-06	8.07172e+16	1	1	10057	TRUE	FALSE	FALSE	0.0283328	0.0012733	0.00127352	44	44	0.0134526	1.13905e-09	3.17714e+27	1	1	530	0	0	0	3	0	0	0	0
1-197102681-T-A	1-197112738-T-G	nfe	ASPM	9.99924e-06	4.46986e+19	1	1	10057	TRUE	FALSE	FALSE	0.0283328	0.000114404	0.000115248	13	13	0.0291291	1.32585e-05	Inf	1	1	4848	0	0	0	1	0	0	0	0
1-197108974-G-C	1-197112375-G-T	afr	ASPM	5.17374e-05	6.60055e+16	0.91661	1	3401	TRUE	FALSE	FALSE	0.0225875	0.00067684	0.000768049	11	12	0.0187446	NA	NA	NA	NA	NA	NA	NA	NA	NA	NA	NA	NA	NA
1-197108974-G-C	1-197112477-C-T	afr	ASPM	5.17374e-05	6.60055e+16	0.91661	1	3503	TRUE	FALSE	FALSE	0.0225875	0.00067684	0.000740832	11	12	0.0187446	NA	NA	NA	NA	NA	NA	NA	NA	NA	NA	NA	NA	NA
1-197108974-G-C	1-197112538-T-G	afr	ASPM	5.17374e-05	6.60055e+16	0.91661	1	3564	TRUE	FALSE	FALSE	0.0225875	0.00067684	0.000742023	11	12	0.0187446	NA	NA	NA	NA	NA	NA	NA	NA	NA	NA	NA	NA	NA
1-197111931-T-C	1-197112738-T-G	afr	ASPM	4.86963e-05	83384.1	0.959492	0.981681	807	TRUE	FALSE	FALSE	0.0206137	0.0290878	0.0291286	470	472	0.0177631	3.55562e-85	Inf	1	1	629	0	0	0	52	0	0	0	1
1-197111931-T-C	1-197112738-T-G	amr	ASPM	6.17149e-06	8.07172e+16	1	1	807	TRUE	FALSE	FALSE	0.0206137	0.00127197	0.00127352	44	44	0.0134526	1.13905e-09	3.17714e+27	1	1	530	0	0	0	3	0	0	0	0
1-197111931-T-C	1-197112738-T-G	nfe	ASPM	9.99924e-06	4.46986e+19	1	1	807	TRUE	FALSE	FALSE	0.0206137	0.000114552	0.000115248	13	13	0.0291291	1.32585e-05	Inf	1	1	4848	0	0	0	1	0	0	0	0
1-197112375-G-T	1-197112477-C-T	afr	ASPM	5.17426e-06	4.60011e+18	1	1	102	TRUE	FALSE	FALSE	0.0346163	0.000768049	0.000740832	12	12	0.00275296	NA	NA	NA	NA	695	0	0	0	0	0	0	0	0
1-197112375-G-T	1-197112477-C-T	eas	ASPM	8.15486e-08	6.47399e+17	0.993884	1	102	TRUE	FALSE	FALSE	0.0346163	0.0180185	0.0181057	331	333	0.000185133	2.56578e-34	Inf	1	1	491	0	0	0	17	0	0	0	0
1-197112375-G-T	1-197112538-T-G	afr	ASPM	5.17426e-06	4.60011e+18	1	1	163	TRUE	FALSE	FALSE	0.0346163	0.000768049	0.000742023	12	12	0.00275296	NA	NA	NA	NA	695	0	0	0	0	0	0	0	0
1-197112375-G-T	1-197112538-T-G	eas	ASPM	1.59903e-07	1.55234e+17	0.990853	1	163	TRUE	FALSE	FALSE	0.0346163	0.0180185	0.0181581	331	334	0.000302039	2.56578e-34	Inf	1	1	491	0	0	0	17	0	0	0	0
1-197112477-C-T	1-197112538-T-G	afr	ASPM	5.17426e-06	4.60011e+18	1	1	61	TRUE	FALSE	FALSE	0.0445705	0.000740832	0.000742023	12	12	0.00275296	NA	NA	NA	NA	697	0	0	0	0	0	0	0	0
1-197112477-C-T	1-197112538-T-G	eas	ASPM	2.6089e-09	9.29388e+17	0.996951	1	61	TRUE	FALSE	FALSE	0.0445705	0.0181057	0.0181581	333	334	1.32795e-05	2.16679e-34	3.775e+29	1	1	496	0	0	0	17	0	0	0	0
1-197390408-A-G	1-197390991-G-A	afr	CRB1	1.76663e-05	2.05954e+18	1	1	583	TRUE	FALSE	FALSE	0.0235198	0.00116894	0.00116894	19	19	0.00753599	NA	NA	NA	NA	NA	NA	NA	NA	NA	NA	NA	NA	NA
1-20009774-G-A	1-20009775-T-A	afr	TMCO4	1.02486e-06	1.3932e+18	1	1	1	TRUE	TRUE	TRUE	0.132232	0.00234019	0.0023399	38	38	0.00072264	5.00848e-10	2.92432e+27	1	1	693	0	0	0	3	0	0	0	0
1-200635618-C-G	1-200635721-C-G	amr	DDX59	2.89858e-07	1.42472e+19	1	1	103	TRUE	FALSE	FALSE	0.256067	0.00254423	0.00254394	88	88	0.00191782	4.48052e-14	Inf	1	1	543	0	0	0	5	0	0	0	0
1-200635618-C-G	1-200635721-C-G	nfe	DDX59	4.74936e-10	1.78228e+18	1	1	103	TRUE	FALSE	FALSE	0.256067	0.00383391	0.00383236	436	436	8.37305e-06	5.76219e-101	Inf	1	1	4873	0	0	0	39	0	0	0	0
1-200817285-A-G	1-200817399-G-A	afr	CAMSAP2	4.86787e-08	1.43271e+17	1	1	114	TRUE	FALSE	FALSE	0.0529415	0.00904838	0.00906177	147	147	6.51797e-05	9.0091e-40	6.29655e+29	1	1	670	0	0	0	19	0	0	0	0
1-200817285-A-G	1-200817399-G-A	amr	CAMSAP2	3.66686e-05	1.53692e+19	1	1	114	TRUE	FALSE	FALSE	0.0529415	0.000521044	0.000522466	18	18	0.0442605	1.05159e-09	7.20316e+30	1	1	544	0	0	0	3	0	0	0	0
1-200817285-A-G	1-200817399-G-A	sas	CAMSAP2	2.83451e-06	1.73885e+19	1	1	114	TRUE	FALSE	FALSE	0.0529415	0.00026154	0.000262364	8	8	0.00830108	NA	NA	NA	NA	504	0	0	0	0	0	0	0	0
1-201182559-G-A	1-201190604-A-G	afr	IGFN1	7.46045e-05	8.66858e+16	0.882243	1	8045	TRUE	FALSE	FALSE	0.32349	0.000923532	0.00108087	15	17	0.025872	0.000102976	Inf	1	1	692	0	0	0	1	0	0	0	0
1-201182693-G-A	1-201185752-G-A	afr	IGFN1	1.33743e-05	8.37016e+16	0.952262	1	3059	TRUE	FALSE	FALSE	0.383854	0.00258398	0.00247097	42	40	0.00599976	NA	NA	NA	NA	694	0	0	0	0	0	0	0	0
1-201182693-G-A	1-201185752-G-A	fin	IGFN1	1.47607e-06	5.31837e+17	0.994335	1	3059	TRUE	FALSE	FALSE	0.383854	0.00822475	0.00823026	178	177	0.00214623	0.0006822	1.05548e+28	1	1	117	0	0	0	1	0	0	0	0
1-201182693-G-A	1-201185752-G-A	nfe	IGFN1	3.83906e-09	4073853	0.988697	0.998273	3059	TRUE	FALSE	FALSE	0.383854	0.0147393	0.014683	1675	1662	5.69289e-05	6.07822e-282	695990	0.979462	0.99309	4697	2	0	1	140	0	0	0	3
1-201186537-C-A	1-201194003-G-T	eas	IGFN1	3.16306e-06	5.3412e+18	1	1	7466	TRUE	FALSE	FALSE	0.657726	0.000598086	0.000602212	11	11	0.00350003	NA	NA	NA	NA	NA	NA	NA	NA	NA	NA	NA	NA	NA
1-201193849-C-T	1-201196198-G-A	afr	IGFN1	5.56747e-05	5075.58	0.85492	0.930881	2349	TRUE	FALSE	FALSE	4.2205	0.0327879	0.033321	533	540	0.0198991	2.60578e-56	3263.28	0.81674	0.903737	651	4	0	3	38	0	0	1	0
1-201981232-A-G	1-201981298-G-A	afr	ELF3	3.54652e-09	1.52376e+17	1	1	66	TRUE	FALSE	FALSE	1.83335	0.0163692	0.0164808	266	266	8.54572e-06	2.19315e-58	2.12648e+30	1	1	655	0	0	0	32	0	0	0	0
1-201981232-A-G	1-201981298-G-A	amr	ELF3	2.19165e-05	1.91056e+18	1	1	66	TRUE	FALSE	FALSE	1.83335	0.00109871	0.00110247	38	38	0.029739	2.71634e-07	2.08616e+27	1	1	545	0	0	0	2	0	0	0	0
1-202092359-G-C	1-202097590-C-T	amr	GPR37L1	4.83382e-06	1.45857e+19	1	1	5231	TRUE	FALSE	FALSE	0.437928	0.000550214	0.000572531	19	19	0.0115835	NA	NA	NA	NA	518	0	0	1	0	0	0	0	0
1-202406951-C-A	1-202407205-A-C	afr	PPP1R12B	2.01769e-09	70532	0.790194	0.934602	254	TRUE	FALSE	FALSE	0.00502576	0.00119798	0.00140393	19	21	5.33592e-06	2.32211e-07	Inf	1	1	588	0	0	0	2	0	0	0	0
1-202406951-C-A	1-202407223-C-A	afr	PPP1R12B	2.4304e-07	20595.3	0.650626	0.852796	272	TRUE	FALSE	FALSE	0.00502576	0.00119798	0.00119215	19	17	0.000245144	3.21884e-07	4.70838e+27	1	1	502	0	0	0	2	0	0	0	0
1-202406951-C-A	1-202409840-GA-G	afr	PPP1R12B	7.18791e-09	32461.3	0.724738	0.873459	2889	FALSE	FALSE	FALSE	0.00502576	0.00119798	0.00123381	19	20	1.52569e-05	5.30769e-10	Inf	1	1	680	0	0	0	3	0	0	0	0
1-202406951-C-A	1-202409874-G-A	afr	PPP1R12B	1.15898e-09	70760.5	0.79044	0.934748	2923	TRUE	FALSE	FALSE	0.00502576	0.00119798	0.00129358	19	21	3.49962e-06	5.30769e-10	Inf	1	1	680	0	0	0	3	0	0	0	0
1-202406951-C-A	1-202409904-A-G	afr	PPP1R12B	9.17102e-11	1.34569e+18	0.791419	1	2953	TRUE	FALSE	FALSE	0.00502576	0.00119798	0.00147801	19	24	4.9934e-07	5.30769e-10	Inf	1	1	680	0	0	0	3	0	0	0	0
1-202407205-A-C	1-202407223-C-A	afr	PPP1R12B	1.17463e-09	8.51427e+16	0.809321	1	18	TRUE	FALSE	FALSE	0.0052954	0.00140393	0.00119215	21	17	3.49962e-06	1.3617e-09	2.99781e+27	1	1	500	0	0	0	3	0	0	0	0
1-202407205-A-C	1-202409840-GA-G	afr	PPP1R12B	3.48054e-07	8243.9	0.540469	0.753345	2635	FALSE	FALSE	FALSE	0.0052954	0.00140393	0.00123381	21	20	0.000327089	8.20029e-10	Inf	1	1	590	0	0	0	3	0	0	0	0
1-202407205-A-C	1-202409874-G-A	afr	PPP1R12B	7.15385e-08	11382.8	0.596735	0.772486	2669	TRUE	FALSE	FALSE	0.0052954	0.00140393	0.00129358	21	21	8.82876e-05	8.20029e-10	Inf	1	1	590	0	0	0	3	0	0	0	0
1-202407205-A-C	1-202409904-A-G	afr	PPP1R12B	4.33652e-10	55183.2	0.768252	0.937106	2699	TRUE	FALSE	FALSE	0.0052954	0.00140393	0.00147801	21	24	1.61066e-06	8.20029e-10	Inf	1	1	590	0	0	0	3	0	0	0	0
1-202407223-C-A	1-202409840-GA-G	afr	PPP1R12B	1.80043e-05	4589.56	0.415566	0.699281	2617	FALSE	FALSE	FALSE	0.00531451	0.00119215	0.00123381	17	20	0.00766056	1.34514e-09	1.03884e+29	1	1	502	0	0	0	3	0	0	0	0
1-202407223-C-A	1-202409874-G-A	afr	PPP1R12B	4.34749e-06	6624.52	0.476244	0.767104	2651	TRUE	FALSE	FALSE	0.00531451	0.00119215	0.00129358	17	21	0.0023683	1.34514e-09	1.03884e+29	1	1	502	0	0	0	3	0	0	0	0
1-202407223-C-A	1-202409904-A-G	afr	PPP1R12B	2.75249e-08	1.65404e+16	0.708023	1	2681	TRUE	FALSE	FALSE	0.00531451	0.00119215	0.00147801	17	24	4.09974e-05	1.34514e-09	1.03884e+29	1	1	502	0	0	0	3	0	0	0	0
1-202409840-GA-G	1-202409874-G-A	afr	PPP1R12B	1.91289e-12	4.73711e+17	0.952321	1	34	FALSE	FALSE	FALSE	0.00981554	0.00123381	0.00129358	20	21	1.82861e-08	2.24081e-12	1.07391e+29	1	1	692	0	0	0	4	0	0	0	0
1-202409840-GA-G	1-202409904-A-G	afr	PPP1R12B	8.78801e-11	7.96675e+16	0.833125	1	64	FALSE	FALSE	FALSE	0.00981554	0.00123381	0.00147801	20	24	4.9934e-07	2.24081e-12	1.07391e+29	1	1	692	0	0	0	4	0	0	0	0
1-202409874-G-A	1-202409904-A-G	afr	PPP1R12B	1.25165e-11	1.37387e+17	0.874836	1	30	TRUE	FALSE	FALSE	0.00990542	0.00129358	0.00147801	21	24	1.08129e-07	2.24081e-12	1.07391e+29	1	1	692	0	0	0	4	0	0	0	0
1-203186093-G-A	1-203186864-TACTC-T	afr	CHIT1	3.89651e-05	138711	0.955567	0.997781	771	FALSE	FALSE	FALSE	0.514318	0.0802142	0.0832923	1303	1353	0.0146685	4.87496e-128	6.31799e+17	0.970638	1	569	3	0	0	106	0	0	0	1
1-203186093-G-A	1-203186864-TACTC-T	amr	CHIT1	5.44181e-06	6.29432e+16	0.966303	1	771	FALSE	FALSE	FALSE	0.514318	0.00416426	0.00430935	144	149	0.0126375	6.56401e-27	Inf	1	1	531	0	0	0	12	0	0	0	0
1-203186093-G-A	1-203186963-C-T	afr	CHIT1	7.45811e-05	13093.7	0.929608	0.981356	870	TRUE	FALSE	FALSE	0.514318	0.0802142	0.08322	1303	1346	0.0258716	2.16356e-129	1.59284e+18	0.970877	1	569	3	0	0	105	0	0	0	2
1-203186864-TACTC-T	1-203186963-C-T	afr	CHIT1	1.73569e-06	135032	0.979697	0.9926	99	FALSE	FALSE	FALSE	0.52197	0.0832923	0.08322	1353	1346	0.00111284	3.95563e-145	Inf	1	1	568	0	0	0	120	0	0	0	1
1-203188943-G-C	1-203194935-C-T	eas	CHIT1	7.66885e-09	5.28881e+16	0.985716	1	5992	TRUE	FALSE	FALSE	0.605699	0.0564499	0.0556703	1038	1024	2.95551e-05	2.65343e-64	1.13609e+18	0.975729	1	461	0	0	1	38	0	0	0	2
1-203188943-G-C	1-203194935-C-T	sas	CHIT1	9.39094e-08	1.19421e+17	0.995077	1	5992	TRUE	FALSE	FALSE	0.605699	0.0202195	0.0203162	619	622	0.000664147	5.78078e-53	Inf	1	1	482	0	0	0	26	0	0	0	2
1-203652352-C-A	1-203670013-G-T	fin	ATP2B4	5.98349e-06	749236	0.987871	0.994551	17661	TRUE	FALSE	FALSE	0.00722196	0.0376722	0.0376329	815	814	0.00522862	8.56395e-16	Inf	1	1	114	0	0	0	9	0	0	0	0
1-203652352-C-A	1-203670013-G-T	nfe	ATP2B4	2.83319e-07	6.73654e+17	0.976537	1	17661	TRUE	FALSE	FALSE	0.00722196	0.00112779	0.00110109	128	125	0.00181022	1.25746e-11	452674724019568	0.749923	1	4887	0	0	1	3	0	0	0	0
1-204095212-T-G	1-204095213-C-A	sas	SOX13	3.28154e-05	4.03045e+18	1	1	1	TRUE	TRUE	TRUE	3.98272	0.00114379	0.00114372	35	35	0.047908	NA	NA	NA	NA	NA	NA	NA	NA	NA	NA	NA	NA	NA
1-204131160-A-G	1-204131169-G-T	nfe	REN	1.15019e-05	6.12465e+19	1	1	9	TRUE	FALSE	TRUE	7.99753	9.67731e-05	9.67611e-05	11	11	0.0313931	1.30831e-05	Inf	1	1	4910	0	0	0	1	0	0	0	0
1-204944441-G-A	1-204944536-A-G	amr	NFASC	1.16241e-06	5.83774e+17	1	1	95	TRUE	FALSE	FALSE	5.98473	0.00222788	0.00223253	77	77	0.00456361	1.97166e-06	872412498835718	0.666056	1	544	0	0	1	2	0	0	0	0
1-204944441-G-A	1-204944536-A-G	eas	NFASC	7.97423e-08	3.22888e+17	1	1	95	TRUE	FALSE	FALSE	5.98473	0.00429768	0.00429909	79	79	0.000183618	6.27246e-14	Inf	1	1	508	0	0	0	5	0	0	0	0
1-204944441-G-A	1-204944536-A-G	fin	NFASC	8.51701e-08	6.85089e+16	1	1	95	TRUE	FALSE	FALSE	5.98473	0.0209296	0.0209315	453	453	0.000321454	9.48353e-11	9.54699e+29	1	1	118	0	0	0	5	0	0	0	0
1-204944441-G-A	1-204944536-A-G	nfe	NFASC	3.71433e-08	39833330	0.995732	0.997864	95	TRUE	FALSE	FALSE	5.98473	0.00548309	0.00549053	623	623	0.00037076	2.00669e-127	1.36608e+28	1	1	4856	0	0	0	52	0	0	0	0
1-204944441-G-A	1-204944536-A-G	sas	NFASC	3.03478e-09	5.21991e+17	1	1	95	TRUE	FALSE	FALSE	5.98473	0.00911288	0.00912122	279	279	3.7797e-05	3.18823e-23	1.63307e+29	1	1	500	0	0	0	10	0	0	0	0
1-204950996-G-A	1-204957932-A-G	fin	NFASC	1.36769e-05	3.75366e+17	0.995324	1	6936	TRUE	FALSE	FALSE	0.423572	0.00998143	0.00997783	215	216	0.00909718	1.06907e-07	Inf	1	1	120	0	0	0	3	0	0	0	0
1-205039031-G-A	1-205039032-G-T	nfe	CNTN2	1.74647e-05	1.74586e+19	1	1	1	TRUE	TRUE	TRUE	1.87593	0.000149711	0.000149722	17	17	0.0438466	2.94382e-09	Inf	1	1	4905	0	0	0	2	0	0	0	0
1-205053070-C-T	1-205053075-C-T	sas	TMEM81	1.67143e-08	2.20308e+18	1	1	5	TRUE	FALSE	FALSE	0.372173	0.00215574	0.00215574	66	66	0.000158941	0.000143469	Inf	1	1	506	0	0	0	1	0	0	0	0
1-206224480-C-T	1-206224657-G-A	afr	AVPR1B	5.88844e-05	4.51892e+16	0.931967	1	177	TRUE	FALSE	FALSE	0.00452627	0.00351303	0.00364018	55	59	0.0209244	1.20841e-06	2067643312960830	0.666184	1	689	1	0	0	2	0	0	0	0
1-206319184-G-C	1-206327553-G-T	afr	CTSE	1.61506e-06	6.39596e+16	0.928053	1	8369	TRUE	FALSE	FALSE	0.00594274	0.00720177	0.00775098	117	126	0.00105403	1.07132e-31	Inf	1	1	682	0	0	0	14	0	0	0	0
1-207195610-T-G	1-207196253-G-A	amr	C1orf116	9.67497e-07	6.12452e+18	1	1	643	TRUE	FALSE	FALSE	0.692883	0.000901687	0.000896679	31	31	0.00393688	4.73911e-14	Inf	1	1	537	0	0	0	5	0	0	0	0
1-207195652-C-T	1-207196598-C-T	fin	C1orf116	2.80923e-05	2.24899e+18	1	1	946	TRUE	FALSE	FALSE	0.692882	0.00101937	0.00102031	22	22	0.0145711	0.000652359	Inf	1	1	122	0	0	0	1	0	0	0	0
1-207195652-C-T	1-207196760-A-G	fin	C1orf116	2.80923e-05	2.24899e+18	1	1	1108	TRUE	FALSE	FALSE	0.692882	0.00101937	0.00101682	22	22	0.0145711	0.000652359	Inf	1	1	122	0	0	0	1	0	0	0	0
1-207196598-C-T	1-207196760-A-G	amr	C1orf116	1.47949e-06	2.81712e+17	0.991812	1	162	TRUE	FALSE	FALSE	0.194575	0.00706837	0.00712218	244	246	0.00535895	0.000132353	1.11824e+28	1	1	546	0	0	0	1	0	0	0	0
1-207196598-C-T	1-207196760-A-G	eas	C1orf116	1.00234e-05	2.51018e+18	1	1	162	TRUE	FALSE	FALSE	0.194575	0.0014135	0.00141443	26	26	0.00790681	3.10285e-07	6.33825e+27	1	1	511	0	0	0	2	0	0	0	0
1-207196598-C-T	1-207196760-A-G	fin	C1orf116	2.80923e-05	2.24899e+18	1	1	162	TRUE	FALSE	FALSE	0.194575	0.00102031	0.00101682	22	22	0.0145711	0.000652359	Inf	1	1	122	0	0	0	1	0	0	0	0
1-207196598-C-T	1-207196760-A-G	nfe	C1orf116	1.78239e-05	1.42167e+19	1	1	162	TRUE	FALSE	FALSE	0.194575	0.000141543	0.000141924	16	16	0.0446306	NA	NA	NA	NA	4842	0	0	0	0	0	0	0	0
1-207696985-A-G	1-207697169-T-C	sas	CR1	4.8129e-07	1.23137e+17	0.90616	1	184	TRUE	FALSE	FALSE	0.0232002	0.00104575	0.00095082	32	29	0.00225034	1.63526e-09	6.23922e+28	1	1	471	0	0	0	3	0	0	0	0
1-207741298-A-T	1-207753594-C-T	afr	CR1	0.000151017	30483.9	0.849394	0.95664	12296	TRUE	FALSE	FALSE	0.147653	0.00646694	0.00587855	98	91	0.0472435	4.69107e-11	1608.95	0.507488	0.712382	642	2	0	1	4	0	0	1	0
1-207751252-T-C	1-207751260-A-G	afr	CR1	1.81227e-10	30011.9	0.9339	0.975741	8	TRUE	FALSE	TRUE	0.0123018	0.0328344	0.0322537	487	478	8.45423e-07	5.36807e-56	Inf	1	1	605	0	0	0	31	0	0	0	0
1-207867896-C-T	1-207874926-C-T	amr	CR1L	6.92896e-06	4819096000000000	0.854715	1	7030	TRUE	FALSE	FALSE	0.359248	0.00440222	0.00376877	152	130	0.0145868	1.06185e-21	2.67267e+16	0.90818	1	493	0	0	1	10	0	0	0	0
1-209788692-G-T	1-209797333-C-G	eas	LAMB3	5.4787e-05	6.13313e+18	1	1	8641	TRUE	FALSE	FALSE	0.094574	0.000817082	0.000816549	15	15	0.0319572	0.000145604	8.17438e+25	1	1	499	0	0	0	1	0	0	0	0
1-210006604-G-A	1-210012326-G-T	sas	DIEXF	4.88928e-12	2.3731e+18	1	1	5722	TRUE	FALSE	FALSE	0.0228489	0.00197394	0.00195976	60	60	1.34922e-07	1.30491e-09	Inf	1	1	507	0	0	0	3	0	0	0	0
12-100796485-G-A	12-100796486-C-A	nfe	SLC17A8	1.02563e-06	5.7645e+17	1	1	1	TRUE	TRUE	TRUE	0.420698	0.00028282	0.000282775	32	32	0.00489185	2.94135e-09	Inf	1	1	4907	0	0	0	2	0	0	0	0
12-101016068-G-A	12-101016071-G-A	fin	GAS2L3	7.53719e-07	4.17489e+17	1	1	3	TRUE	FALSE	TRUE	1.67314	0.00565496	0.00565181	122	122	0.00142236	2.76642e-09	Inf	1	1	119	0	0	0	4	0	0	0	0
12-101016068-G-A	12-101016071-G-A	nfe	GAS2L3	6.15593e-10	1.45436e+18	0.995893	1	3	TRUE	FALSE	TRUE	1.67314	0.00215525	0.00216343	243	244	1.06944e-05	1.78329e-38	Inf	1	1	4883	0	0	0	12	0	0	0	0
12-101016068-G-A	12-101016071-G-A	sas	GAS2L3	2.03426e-05	3.30392e+17	0.97219	1	3	TRUE	FALSE	TRUE	1.67314	0.00116721	0.00119984	35	36	0.0364659	NA	NA	NA	NA	510	0	0	0	0	0	0	0	0
12-101368625-G-A	12-101368637-A-C	nfe	ANO4	2.24649e-18	1593480000000000	0.435409	1	12	TRUE	FALSE	FALSE	0.158742	0.000542685	0.00125127	61	140	4.11286e-13	NA	NA	NA	NA	4506	1	0	0	0	0	0	0	0
1-21014017-G-A	1-21014027-G-C	afr	KIF17	9.83173e-05	4.63699e+16	0.926655	1	10	TRUE	FALSE	TRUE	1.50905	0.00254122	0.00235908	41	38	0.032817	1.64924e-07	Inf	1	1	694	0	0	0	2	0	0	0	0
1-21014017-G-A	1-21014250-C-G	afr	KIF17	1.70916e-05	3.32265e+17	0.975549	1	233	TRUE	FALSE	FALSE	1.50905	0.00254122	0.00246427	41	40	0.00732835	1.64924e-07	Inf	1	1	694	0	0	0	2	0	0	0	0
1-21014027-G-C	1-21014250-C-G	afr	KIF17	4.63136e-05	7.61978e+16	0.949881	1	223	TRUE	FALSE	FALSE	1.50905	0.00235908	0.00246427	38	40	0.0170174	1.65416e-07	3.81836e+29	1	1	693	0	0	0	2	0	0	0	0
12-101693499-A-T	12-101693818-G-T	afr	UTP20	3.62835e-06	1.17336e+17	0.972296	1	319	TRUE	FALSE	FALSE	0.01134	0.00658958	0.00670522	106	109	0.00205615	8.77854e-19	2.71364e+28	1	1	687	0	0	0	7	0	0	0	0
12-102160052-A-C	12-102179861-A-T	amr	GNPTAB	2.98084e-05	2.73344e+17	0.980364	1	19809	TRUE	FALSE	FALSE	0.106875	0.00144592	0.00147484	50	51	0.0377504	4.48052e-14	Inf	1	1	543	0	0	0	5	0	0	0	0
12-102160052-A-C	12-102179861-A-T	nfe	GNPTAB	2.56296e-07	7.33345e+18	1	1	19809	TRUE	FALSE	FALSE	0.106875	0.000475729	0.000475084	54	54	0.00167581	6.7886e-22	8.32042e+25	1	1	4904	0	0	0	6	0	0	0	0
12-102547741-G-A	12-102558369-C-A	afr	PARPBP	1.65679e-06	596645900000000	0.86812	1	10628	TRUE	FALSE	FALSE	0.115852	0.0662235	0.0755356	1076	1227	0.00107705	1.11776e-136	2.2843e+17	0.921639	1	552	9	0	0	126	1	0	0	2
12-102547741-G-A	12-102558369-C-A	amr	PARPBP	2.50056e-05	1017521	0.975393	0.991739	10628	TRUE	FALSE	FALSE	0.115852	0.00703125	0.00697136	243	241	0.0327679	1.00352e-23	2.01911e+17	0.915816	1	532	1	0	0	11	0	0	0	0
12-102547741-G-A	12-102558369-C-A	fin	PARPBP	2.12058e-07	1.3062e+18	1	1	10628	TRUE	FALSE	FALSE	0.115852	0.00242741	0.00240763	52	52	0.000595514	0.000658123	Inf	1	1	121	0	0	0	1	0	0	0	0
12-102547741-G-A	12-102558369-C-A	nfe	PARPBP	1.90202e-08	6688496	0.987539	0.995819	10628	TRUE	FALSE	FALSE	0.115852	0.00426755	0.00424333	484	482	0.000211535	1.16974e-74	7.09165e+28	1	1	4820	0	0	0	27	0	0	0	0
12-102547741-G-A	12-102558369-C-A	sas	PARPBP	1.01396e-06	4.53442e+17	0.997479	1	10628	TRUE	FALSE	FALSE	0.115852	0.0131407	0.013102	402	401	0.00385878	7.4537e-25	Inf	1	1	492	0	0	0	11	0	0	0	0
12-104387233-T-C	12-104397073-C-T	afr	GLT8D2	0.000104229	3.11012e+17	0.957329	1	9840	TRUE	FALSE	FALSE	0.181158	0.00289873	0.00276855	47	45	0.0345123	NA	NA	NA	NA	692	3	0	0	0	0	0	0	0
12-104697926-G-A	12-104697927-A-T	afr	EID3	3.53016e-06	4.7045e+18	1	1	1	TRUE	TRUE	TRUE	0.0669422	0.000516662	0.000516662	8	8	0.00201323	NA	NA	NA	NA	666	0	0	0	0	0	0	0	0
12-104697926-G-A	12-104697927-A-T	nfe	EID3	1.19823e-08	1.43612e+18	1	1	1	TRUE	TRUE	TRUE	0.0669422	0.00164561	0.00164558	186	186	0.000142076	2.22572e-38	Inf	1	1	4794	0	0	0	12	0	0	0	0
12-105535024-G-A	12-105538597-C-T	fin	WASHC4	1.22803e-05	9.34744e+17	0.961494	1	3573	TRUE	FALSE	FALSE	0.105357	0.00120728	0.00116031	26	25	0.0084763	NA	NA	NA	NA	NA	NA	NA	NA	NA	NA	NA	NA	NA
12-105568139-C-T	12-105600846-T-C	afr	APPL2	3.03669e-08	4.40868e+18	1	1	32707	TRUE	FALSE	FALSE	0.315221	0.000922963	0.000922963	15	15	4.43802e-05	NA	NA	NA	NA	NA	NA	NA	NA	NA	NA	NA	NA	NA
12-10568249-T-TAA	12-10568251-TTA-T	afr	KLRC3	2.96463e-06	3.88789e+16	0.989701	1	2	FALSE	FALSE	FALSE	0.0360896	0.0504988	0.0508264	810	818	0.00174445	7.95503e-90	2.24907e+30	1	1	621	0	0	0	59	0	0	0	0
12-10568249-T-TAA	12-10568251-TTA-T	amr	KLRC3	1.68106e-06	2.2895e+18	1	1	2	FALSE	FALSE	FALSE	0.0360896	0.00199952	0.00199512	67	67	0.00584893	6.33276e-20	Inf	1	1	538	0	0	0	8	0	0	0	0
12-107372111-C-G	12-107372423-G-C	afr	MTERF2	3.51157e-05	2.0213e+18	0.96869	1	312	TRUE	FALSE	FALSE	0.241663	0.00191216	0.00196899	31	32	0.0134187	1.66904e-07	Inf	1	1	690	0	0	0	2	0	0	0	0
12-107372251-G-C	12-107372453-G-C	afr	MTERF2	4.39468e-08	6.42128e+16	0.996304	1	202	TRUE	FALSE	FALSE	0.257973	0.052719	0.0526121	857	854	5.98749e-05	6.06488e-121	5.75122e+32	1	1	611	0	0	0	83	0	0	0	3
12-107372251-G-C	12-107372453-G-C	amr	MTERF2	9.50627e-09	2.03279e+17	1	1	202	TRUE	FALSE	FALSE	0.257973	0.00922285	0.00923406	319	319	0.000213938	3.18131e-30	1.08857e+29	1	1	534	0	0	0	14	0	0	0	0
12-107372251-G-C	12-107372453-G-C	nfe	MTERF2	4.72318e-12	6.91326e+18	1	1	202	TRUE	FALSE	FALSE	0.257973	0.00203956	0.00204179	232	232	1.14125e-07	3.33471e-46	6.40916e+26	1	1	4886	0	0	0	15	0	0	0	0
12-107372251-G-C	12-107372453-G-C	sas	MTERF2	5.61107e-09	3.16246e+17	1	1	202	TRUE	FALSE	FALSE	0.257973	0.0135223	0.0135285	414	414	6.47283e-05	1.76778e-21	2.47221e+29	1	1	501	0	0	0	9	0	0	0	0
12-10862631-G-A	12-10862632-C-A	afr	YBX3	1.96734e-08	1.99094e+17	1	1	1	TRUE	TRUE	TRUE	0.439479	0.00668317	0.00668565	108	108	3.0633e-05	1.02901e-16	7.08721e+28	1	1	684	0	0	0	6	0	0	0	0
12-10862631-G-A	12-10862632-C-A	amr	YBX3	3.9043e-05	2.28887e+67	1	1	1	TRUE	TRUE	TRUE	0.439479	0.000492297	0.000492297	17	17	0.0448524	0.00013261	7.41066e+25	1	1	545	0	0	0	1	0	0	0	0
12-10962239-C-T	12-10962294-G-T	afr	TAS2R9	3.46785e-06	1.57546e+18	1	1	55	TRUE	FALSE	FALSE	0.151887	0.00223853	0.0022214	36	36	0.00198254	2.2673e-12	Inf	1	1	690	0	0	0	4	0	0	0	0
12-10962239-C-T	12-10962294-G-T	amr	TAS2R9	2.17776e-07	3.7809e+19	1	1	55	TRUE	FALSE	FALSE	0.151887	0.000232518	0.000232788	8	8	0.00162477	NA	NA	NA	NA	548	0	0	0	0	0	0	0	0
12-111099002-C-T	12-111099003-A-G	afr	HVCN1	3.55409e-06	2.76528e+18	1	1	1	TRUE	TRUE	TRUE	0.0500974	0.00160712	0.00160613	26	26	0.00202489	4.9864e-10	Inf	1	1	694	0	0	0	3	0	0	0	0
12-111099002-C-T	12-111099003-A-G	amr	HVCN1	2.97332e-06	1.61853e+17	0.989073	1	1	TRUE	TRUE	TRUE	0.0500974	0.00526986	0.00532685	182	184	0.00813345	6.14743e-20	6.73439e+29	1	1	540	0	0	0	8	0	0	0	0
12-111099002-C-T	12-111099003-A-G	fin	HVCN1	4.56498e-09	1.07846e+17	1	1	1	TRUE	TRUE	TRUE	0.0500974	0.0192504	0.0192397	414	414	4.49879e-05	4.05532e-12	Inf	1	1	117	0	0	0	6	0	0	0	0
12-111099002-C-T	12-111099003-A-G	nfe	HVCN1	6.62542e-08	6.73793e+16	0.996107	1	1	TRUE	TRUE	TRUE	0.0500974	0.00935587	0.00938529	1033	1037	0.000584026	1.08864e-198	Inf	0.989144	1	4758	1	0	0	90	0	0	0	1
12-111099002-C-T	12-111099003-A-G	sas	HVCN1	4.68546e-07	3.30387e+18	1	1	1	TRUE	TRUE	TRUE	0.0500974	0.00453709	0.00452845	138	138	0.00220541	1.30491e-09	Inf	1	1	507	0	0	0	3	0	0	0	0
12-11174275-C-T	12-11174696-C-T	afr	TAS2R19	3.24276e-05	9.00275e+18	1	1	421	TRUE	FALSE	FALSE	0.10809	0.00104615	0.00104603	17	17	0.012556	NA	NA	NA	NA	NA	NA	NA	NA	NA	NA	NA	NA	NA
12-11213998-T-TAA	12-11214000-C-A	eas	TAS2R46	3.06111e-06	1.21261e+18	1	1	2	FALSE	FALSE	FALSE	0	0.00272598	0.00272628	50	50	0.0034028	0.000150394	1.19956e+28	1	1	484	0	0	0	1	0	0	0	0
12-112147397-A-G	12-112147444-A-C	amr	ACAD10	3.08311e-06	5.51838e+17	0.989767	1	47	TRUE	FALSE	FALSE	0.0019975	0.00283663	0.00281323	98	97	0.00835667	4.07188e-25	Inf	1	1	520	0	0	0	11	0	0	0	0
12-112147397-A-G	12-112147444-A-C	nfe	ACAD10	4.10068e-06	8.0187e+16	0.949992	1	47	TRUE	FALSE	FALSE	0.0019975	0.000167776	0.000177936	19	20	0.0149117	2.94258e-09	3.08141e+25	1	1	4906	0	0	0	2	0	0	0	0
12-112147397-A-G	12-112174773-C-G	afr	ACAD10	1.56247e-07	3.50016e+17	0.988094	1	27376	TRUE	FALSE	FALSE	0.0019975	0.0541174	0.054626	878	888	0.000171585	9.51048e-119	6.17963e+31	1	1	605	0	0	0	81	0	0	0	3
12-112147397-A-G	12-112174773-C-G	amr	ACAD10	2.96217e-07	6.38951e+17	1	1	27376	TRUE	FALSE	FALSE	0.0019975	0.00283663	0.00283417	98	98	0.00192548	2.92377e-25	1.59191e+29	1	1	536	0	0	0	11	0	0	0	0
12-112147397-A-G	12-112174773-C-G	nfe	ACAD10	4.10068e-06	8.0187e+16	0.949992	1	27376	TRUE	FALSE	FALSE	0.0019975	0.000167776	0.000175966	19	20	0.0149117	2.94382e-09	Inf	1	1	4905	0	0	0	2	0	0	0	0
12-112147397-A-G	12-112187148-G-T	afr	ACAD10	5.86755e-05	32570.6	0.951781	0.979112	39751	TRUE	FALSE	FALSE	0.0019975	0.0541174	0.0546759	878	884	0.0208693	1.4637e-116	1.47392e+31	1	1	583	0	0	0	80	0	0	0	3
12-112147397-A-G	12-112187148-G-T	amr	ACAD10	4.48719e-06	9.81871e+17	0.989767	1	39751	TRUE	FALSE	FALSE	0.0019975	0.00283663	0.00282108	98	97	0.0109832	3.19622e-21	Inf	1	1	469	0	0	0	9	0	0	0	0
12-112147397-A-G	12-112187148-G-T	nfe	ACAD10	4.10068e-06	8.0187e+16	0.949992	1	39751	TRUE	FALSE	FALSE	0.0019975	0.000167776	0.000180281	19	20	0.0149117	3.67627e-09	6.49617e+24	1	1	4402	0	0	0	2	0	0	0	0
12-112147397-A-G	12-112191669-C-T	afr	ACAD10	5.6606e-06	142456	0.976146	0.990972	44272	TRUE	FALSE	FALSE	0.0019975	0.0541174	0.0546614	878	883	0.00296972	9.23006e-118	5.48497e+30	1	1	604	0	0	0	80	0	0	0	3
12-112147397-A-G	12-112191669-C-T	amr	ACAD10	1.52665e-05	1.40725e+17	0.979535	1	44272	TRUE	FALSE	FALSE	0.0019975	0.00283663	0.00277923	98	96	0.0240096	2.98407e-25	9.61231e+28	1	1	535	0	0	0	11	0	0	0	0
12-112147444-A-C	12-112174773-C-G	amr	ACAD10	3.08311e-06	1.10997e+18	0.989767	1	27329	TRUE	FALSE	FALSE	0.00199789	0.00281323	0.00283417	97	98	0.00835667	4.07188e-25	Inf	1	1	520	0	0	0	11	0	0	0	0
12-112147444-A-C	12-112174773-C-G	nfe	ACAD10	3.01671e-07	3.50258e+19	1	1	27329	TRUE	FALSE	FALSE	0.00199789	0.000177936	0.000175966	20	20	0.00190447	2.94875e-09	8.43881e+24	1	1	4901	0	0	0	2	0	0	0	0
12-112147444-A-C	12-112187148-G-T	amr	ACAD10	3.72398e-05	1969252	0.973457	0.986639	39704	TRUE	FALSE	FALSE	0.00199789	0.00281323	0.00282108	97	97	0.0443367	4.36335e-21	Inf	1	1	453	0	0	0	9	0	0	0	0
12-112147444-A-C	12-112187148-G-T	nfe	ACAD10	3.01671e-07	3.50258e+19	1	1	39704	TRUE	FALSE	FALSE	0.00199789	0.000177936	0.000180281	20	20	0.00190447	3.68142e-09	Inf	1	1	4399	0	0	0	2	0	0	0	0
12-112174773-C-G	12-112187148-G-T	afr	ACAD10	9.8914e-06	301763	0.983422	0.994047	12375	TRUE	FALSE	FALSE	0.0659626	0.054626	0.0546759	888	884	0.00469701	1.35085e-117	Inf	1	1	585	0	0	0	81	0	0	0	3
12-112174773-C-G	12-112187148-G-T	amr	ACAD10	4.48719e-06	9.81871e+17	0.989767	1	12375	TRUE	FALSE	FALSE	0.0659626	0.00283417	0.00282108	98	97	0.0109832	3.13574e-21	Inf	1	1	470	0	0	0	9	0	0	0	0
12-112174773-C-G	12-112187148-G-T	nfe	ACAD10	3.01671e-07	3.50258e+19	1	1	12375	TRUE	FALSE	FALSE	0.0659626	0.000175966	0.000180281	20	20	0.00190447	3.68314e-09	Inf	1	1	4398	0	0	0	2	0	0	0	0
12-112174773-C-G	12-112191669-C-T	afr	ACAD10	5.6115e-07	1.14538e+17	0.994045	1	16896	TRUE	FALSE	FALSE	0.0659626	0.054626	0.0546614	888	883	0.000472291	6.65004e-120	Inf	1	1	609	0	0	0	82	0	0	0	3
12-112174773-C-G	12-112191669-C-T	amr	ACAD10	1.52665e-05	1.40725e+17	0.979535	1	16896	TRUE	FALSE	FALSE	0.0659626	0.00283417	0.00277923	98	96	0.0240096	2.92377e-25	1.59191e+29	1	1	536	0	0	0	11	0	0	0	0
12-112184865-T-C	12-112187140-G-A	afr	ACAD10	5.21493e-05	53282.7	0.932588	0.980082	2275	TRUE	FALSE	FALSE	0.120864	0.0194492	0.0189099	315	306	0.0188645	1.45053e-48	6.84796e+29	1	1	652	0	0	0	25	0	0	0	0
12-112187148-G-T	12-112191669-C-T	afr	ACAD10	6.19851e-07	640226	0.988983	0.995072	4521	TRUE	FALSE	FALSE	0.122545	0.0546759	0.0546614	884	883	0.000473103	1.2806e-116	Inf	1	1	584	0	0	0	80	0	0	0	3
12-112187148-G-T	12-112191669-C-T	amr	ACAD10	5.73436e-06	5.39157e+17	0.989662	1	4521	TRUE	FALSE	FALSE	0.122545	0.00282108	0.00277923	97	96	0.0129522	3.19622e-21	Inf	1	1	469	0	0	0	9	0	0	0	0
12-113346470-A-G	12-113346546-C-G	sas	OAS1	1.64152e-08	4.84645e+18	1	1	76	TRUE	FALSE	FALSE	1.85308	0.00127393	0.00127451	39	39	0.000157158	1.37852e-09	3.36518e+28	1	1	498	0	0	0	3	0	0	0	0
12-113348921-G-T	12-113348935-G-C	sas	OAS1	4.44961e-08	7.46005e+18	1	1	14	TRUE	FALSE	FALSE	0.862609	0.000849396	0.000849285	26	26	0.000347042	3.15362e-07	2.07892e+28	1	1	507	0	0	0	2	0	0	0	0
12-113348921-G-T	12-113357266-CAT-C	sas	OAS1	4.44961e-08	7.46005e+18	1	1	8345	FALSE	FALSE	FALSE	0.862609	0.000849396	0.000849396	26	26	0.000347042	3.16651e-07	2.51054e+28	1	1	506	0	0	0	2	0	0	0	0
12-113348935-G-C	12-113357266-CAT-C	sas	OAS1	4.44961e-08	7.46005e+18	1	1	8331	FALSE	FALSE	FALSE	0.861825	0.000849285	0.000849396	26	26	0.000347042	3.15362e-07	2.07892e+28	1	1	507	0	0	0	2	0	0	0	0
12-113357216-A-G	12-113357409-C-T	afr	OAS1	6.2333e-08	5.85149e+17	1	1	193	TRUE	FALSE	FALSE	0.145622	0.00720089	0.00724458	117	117	7.91021e-05	1.14932e-22	1.10504e+28	1	1	679	0	0	0	9	0	0	0	0
12-113384703-C-A	12-113398921-G-A	afr	OAS3	1.51241e-05	385875	0.96821	0.989649	14218	TRUE	FALSE	FALSE	1.35982	0.0113034	0.011501	175	177	0.00664853	4.19862e-45	Inf	0.959265	1	640	1	0	0	24	0	0	0	0
12-113384741-A-G	12-113388618-G-A	fin	OAS3	1.44405e-07	4.76849e+17	1	1	3877	TRUE	FALSE	FALSE	1.33553	0.00352734	0.00352701	76	76	0.000449403	0.00116416	Inf	1	1	71	0	0	0	1	0	0	0	0
12-113388765-G-T	12-113388766-C-T	eas	OAS3	2.00061e-06	1.15563e+18	1	1	1	TRUE	TRUE	TRUE	0.119004	0.00205853	0.00205853	37	37	0.00236529	0.000284069	Inf	1	1	266	0	0	0	1	0	0	0	0
12-114358421-G-A	12-114395727-C-T	afr	RBM19	9.93884e-10	1.31686e+17	0.997781	1	37306	TRUE	FALSE	FALSE	0.308805	0.0588091	0.0589321	956	958	3.14124e-06	6.985e-113	Inf	1	1	614	0	0	0	82	0	0	0	0
12-114358421-G-A	12-114395727-C-T	amr	RBM19	6.48476e-06	1.69852e+17	0.960478	1	37306	TRUE	FALSE	FALSE	0.308805	0.00494363	0.00514897	171	178	0.0139811	3.23919e-25	Inf	1	1	531	0	0	0	11	0	0	0	0
12-114395841-C-T	12-114397893-T-C	afr	RBM19	6.59055e-05	1.32988e+19	1	1	2052	TRUE	FALSE	FALSE	0.443173	0.000555556	0.000553642	9	9	0.0231026	NA	NA	NA	NA	697	0	0	0	0	0	0	0	0
12-11461762-G-A	12-11461804-C-T	nfe	PRB4	3.45409e-07	6.33619e+17	0.98888	1	42	TRUE	FALSE	FALSE	2.6311	0.000799784	0.000794856	89	90	0.00212151	8.8236e-25	7.0831e+25	1	1	4870	0	0	0	7	0	0	0	0
12-11545884-A-C	12-11545886-T-G	eas	PRB2	7.26412e-05	1.08315e+19	1	1	2	TRUE	TRUE	FALSE	0.529945	0.0004363	0.00043573	8	8	0.0400068	NA	NA	NA	NA	NA	NA	NA	NA	NA	NA	NA	NA	NA
12-116421180-G-A	12-116421186-G-A	nfe	MED13L	2.03708e-06	4.88772e+17	0.989122	1	6	TRUE	FALSE	TRUE	0.0996505	0.000810587	0.000801861	92	91	0.00851328	7.86569e-16	Inf	1	1	4908	0	0	0	4	0	0	0	0
1-211654689-C-G	1-211654742-A-G	amr	RD3	2.63468e-06	2.22476e+18	1	1	53	TRUE	FALSE	FALSE	0.883835	0.00121479	0.00121633	42	42	0.00751953	6.71899e-12	Inf	1	1	528	0	0	0	4	0	0	0	0
1-211654689-C-G	1-211654742-A-G	nfe	RD3	2.60862e-06	4.5896e+19	1	1	53	TRUE	FALSE	FALSE	0.883835	0.000141216	0.000143774	16	16	0.0105052	NA	NA	NA	NA	4855	0	0	0	0	0	0	0	0
12-117013953-G-A	12-117014097-A-T	afr	MAP1LC3B2	1.74623e-09	1.69701e+17	0.998507	1	144	TRUE	FALSE	FALSE	0.968998	0.043061	0.0430048	700	699	4.80316e-06	3.39423e-104	Inf	1	1	626	0	0	0	70	0	0	0	1
12-117013953-G-A	12-117014097-A-T	amr	MAP1LC3B2	9.43087e-08	1.03101e+19	1	1	144	TRUE	FALSE	FALSE	0.968998	0.00216813	0.00217064	75	75	0.00102376	1.53766e-23	Inf	1	1	538	0	0	0	10	0	0	0	0
12-117014085-G-A	12-117014099-A-G	afr	MAP1LC3B2	1.24849e-07	3.12699e+16	0.975859	1	14	TRUE	FALSE	FALSE	0.969066	0.0823068	0.0839018	1323	1353	0.00014289	1.12258e-133	Inf	1	1	580	0	0	0	97	0	0	0	4
12-117014085-G-A	12-117014099-A-G	amr	MAP1LC3B2	3.918e-06	2.72303e+21	0.992777	1	14	TRUE	FALSE	FALSE	0.969066	0.00399028	0.00402479	138	139	0.00998391	4.70641e-18	Inf	1	1	541	0	0	0	7	0	0	0	0
12-117014085-G-A	12-117014099-A-G	nfe	MAP1LC3B2	7.72844e-08	1.6205e+19	1	1	14	TRUE	FALSE	FALSE	0.969066	0.000149522	0.000149867	17	17	0.000662844	NA	NA	NA	NA	4912	0	0	0	0	0	0	0	0
12-119926589-G-A	12-119926590-C-A	afr	CCDC60	2.75145e-05	6.67951e+18	1	1	1	TRUE	TRUE	TRUE	0.532471	0.00086122	0.00086122	14	14	0.0108997	1.64435e-07	Inf	1	1	695	0	0	0	2	0	0	0	0
12-119926589-G-A	12-119926602-T-A	afr	CCDC60	2.75145e-05	6.67951e+18	1	1	13	TRUE	FALSE	FALSE	0.532471	0.00086122	0.00086122	14	14	0.0108997	1.64435e-07	Inf	1	1	695	0	0	0	2	0	0	0	0
12-119926590-C-A	12-119926602-T-A	afr	CCDC60	2.75145e-05	6.67951e+18	1	1	12	TRUE	FALSE	FALSE	0.532471	0.00086122	0.00086122	14	14	0.0108997	1.64435e-07	Inf	1	1	695	0	0	0	2	0	0	0	0
12-119978507-G-A	12-119978508-C-A	amr	CCDC60	2.70899e-06	8.29014e+16	0.985265	1	1	TRUE	TRUE	TRUE	0.00664244	0.00196714	0.00193855	68	67	0.00754999	NA	NA	NA	NA	517	0	0	0	0	0	0	0	0
12-119978507-G-A	12-119978508-C-A	nfe	CCDC60	4.14597e-09	1.8764e+18	1	1	1	TRUE	TRUE	TRUE	0.00664244	0.00219592	0.00219662	249	249	6.10993e-05	2.04437e-69	3.71382e+27	1	1	4525	0	0	0	25	0	0	0	0
12-119978507-G-A	12-119978508-C-A	sas	CCDC60	8.48478e-10	1.36815e+17	1	1	1	TRUE	TRUE	TRUE	0.00664244	0.0317237	0.0317258	971	971	1.19412e-05	2.33808e-55	Inf	1	1	477	0	0	0	33	0	0	0	0
12-120575407-T-C	12-120597730-G-C	afr	GCN1	3.59474e-05	244179	0.961388	0.989798	22323	TRUE	FALSE	FALSE	0.220784	0.0137579	0.0140127	213	217	0.0137006	5.68417e-28	Inf	1	1	652	0	0	0	12	0	0	0	0
12-122361711-C-T	12-122404946-C-T	afr	WDR66	1.43237e-05	4.23499e+18	1	1	43235	TRUE	FALSE	FALSE	0.136574	0.00154979	0.00154979	24	24	0.00634447	NA	NA	NA	NA	664	0	0	0	0	0	0	0	0
12-122361711-C-T	12-122404946-C-T	fin	WDR66	5.52012e-06	4.61143e+27	1	1	43235	TRUE	FALSE	FALSE	0.136574	0.0025974	0.00259716	56	56	0.00495778	NA	NA	NA	NA	72	0	0	0	0	0	0	0	0
12-122361711-C-T	12-122404946-C-T	nfe	WDR66	1.11929e-06	2799889	0.986838	0.993937	43235	TRUE	FALSE	FALSE	0.136574	0.00819238	0.00820208	928	929	0.00520812	6.30312e-181	Inf	0.976265	1	4717	0	0	2	81	0	0	0	1
12-122361711-C-T	12-122404946-C-T	sas	WDR66	1.24039e-05	4.168e+17	0.979968	1	43235	TRUE	FALSE	FALSE	0.136574	0.00160131	0.00163388	49	50	0.0262226	3.24549e-07	Inf	1	1	500	0	0	0	2	0	0	0	0
12-122395025-T-A	12-122396206-G-A	afr	WDR66	2.65103e-08	1.08814e+17	1	1	1181	TRUE	FALSE	FALSE	0.252811	0.00278353	0.0027767	43	43	3.9689e-05	1.80675e-07	Inf	1	1	664	0	0	0	2	0	0	0	0
12-122685163-A-G	12-122685164-A-G	nfe	LRRC43	7.72929e-06	9.70506e+18	1	1	1	TRUE	TRUE	TRUE	0.589381	0.000213224	0.000213141	22	22	0.0243494	3.66258e-09	Inf	1	1	4410	0	0	0	2	0	0	0	0
12-122691013-G-A	12-122691739-G-A	afr	B3GNT4	2.03305e-05	6.49247e+17	0.974879	1	726	TRUE	FALSE	FALSE	0.619616	0.00492126	0.00480118	80	78	0.00852282	5.00848e-10	2.92432e+27	1	1	693	0	0	0	3	0	0	0	0
12-122691013-G-A	12-122691739-G-A	amr	B3GNT4	3.33265e-05	1.74005e+19	1	1	726	TRUE	FALSE	FALSE	0.619616	0.000231388	0.000231548	8	8	0.0409709	NA	NA	NA	NA	543	0	0	0	0	0	0	0	0
1-21231460-T-G	1-21268644-T-C	afr	EIF4G3	4.31043e-06	1.24375e+18	0.98381	1	37184	TRUE	FALSE	FALSE	0.0308032	0.0037594	0.00381398	61	62	0.00235129	2.2277e-12	Inf	1	1	693	0	0	0	4	0	0	0	0
12-123200767-G-C	12-123200768-T-C	afr	HCAR3	3.28977e-06	2.02435e+18	1	1	1	TRUE	FALSE	FALSE	0.0793517	0.000738189	0.000738462	12	12	0.00190313	1.6591e-07	7.09002e+27	1	1	692	0	0	0	2	0	0	0	0
12-123214565-CCG-C	12-123214568-T-A	nfe	HCAR1	1.8875e-05	3.81159e+19	1	1	3	FALSE	FALSE	FALSE	1.30543	0.000105572	0.000105559	12	12	0.046625	NA	NA	NA	NA	NA	NA	NA	NA	NA	NA	NA	NA	NA
12-124252160-A-G	12-124268693-G-A	afr	DNAH10	0.000107581	1.6782e+18	0.879829	1	16533	TRUE	FALSE	FALSE	1.27156	0.00143528	0.00153789	22	25	0.0354344	0.00010775	Inf	1	1	663	0	0	0	1	0	0	0	0
12-12483415-G-C	12-12483418-G-GA	nfe	MANSC1	1.03273e-05	4.78205e+16	0.94284	1	3	FALSE	FALSE	FALSE	2.47437	0.00029036	0.000307909	33	35	0.0297931	1.99594e-30	1.0955e+26	1	1	4902	0	0	0	9	0	0	0	0
12-12483417-C-CAA	12-12483418-G-GA	nfe	MANSC1	8.25583e-06	8.1777e+16	0.857105	1	1	FALSE	FALSE	FALSE	2.47212	0.00026394	0.000307909	30	35	0.0256684	1.99225e-30	4.62977e+26	1	1	4903	0	0	0	9	0	0	0	0
12-12483418-G-GA	12-12483419-T-A	nfe	MANSC1	5.65114e-06	9506065000000000	0.921028	1	1	FALSE	FALSE	FALSE	2.47099	0.000307909	0.000334295	35	38	0.0188506	1.99225e-30	4.62977e+26	1	1	4903	0	0	0	9	0	0	0	0
1-212788434-C-G	1-212788439-C-T	afr	ATF3	2.51591e-07	1.7551e+18	1	1	5	TRUE	FALSE	TRUE	0.817682	0.00289124	0.00289124	47	47	0.000248239	8.72497e-21	1.37263e+31	1	1	689	0	0	0	8	0	0	0	0
1-212799040-G-C	1-212799171-A-G	afr	FAM71A	1.15954e-06	3.42914e+17	0.988827	1	131	TRUE	FALSE	FALSE	3.05959	0.00563698	0.00558694	90	89	0.000796415	1.21211e-22	Inf	1	1	675	0	0	0	9	0	0	0	0
1-212799040-G-C	1-212799664-G-T	afr	FAM71A	6.54412e-08	5.46415e+17	1	1	624	TRUE	FALSE	FALSE	3.05959	0.00563698	0.0055371	90	90	8.18016e-05	2.12585e-26	Inf	1	1	681	0	0	0	11	0	0	0	0
1-212799171-A-G	1-212799664-G-T	afr	FAM71A	1.15954e-06	5.63987e+17	0.988827	1	493	TRUE	FALSE	FALSE	3.07765	0.00558694	0.0055371	89	90	0.000796415	1.13419e-22	Inf	1	1	680	0	0	0	9	0	0	0	0
1-212912891-G-C	1-212912892-A-T	nfe	NSL1	5.14613e-06	4.46775e+19	1	1	1	TRUE	TRUE	TRUE	0.0165578	0.000185221	0.000185179	21	21	0.0178695	1.31167e-05	Inf	1	1	4898	0	0	0	1	0	0	0	0
1-212976085-C-T	1-212977976-A-G	afr	TATDN3	0.000157079	2837326000000000	0.826685	1	1891	TRUE	FALSE	FALSE	0.0521055	0.0143349	0.0172987	233	281	0.0488776	5.16766e-46	Inf	0.894568	1	662	3	0	0	26	0	0	0	0
12-130827206-T-C	12-130827207-C-A	eas	PIWIL1	5.06285e-05	2.70904e+18	1	1	1	TRUE	TRUE	TRUE	0.795842	0.00103441	0.00103463	19	19	0.029783	NA	NA	NA	NA	NA	NA	NA	NA	NA	NA	NA	NA	NA
12-131593378-G-T	12-131593396-A-C	eas	ADGRD1	3.34406e-05	1.32671e+19	1	1	18	TRUE	FALSE	FALSE	1.28378	0.000598542	0.000605927	11	11	0.0217052	NA	NA	NA	NA	NA	NA	NA	NA	NA	NA	NA	NA	NA
12-13243516-C-A	12-13243523-T-A	afr	GSG1	3.03406e-08	1.55387e+17	0.993049	1	7	TRUE	FALSE	TRUE	18.7565	0.0180241	0.0179011	293	291	4.43802e-05	2.14619e-64	Inf	1	1	661	0	0	0	34	0	0	0	1
12-13243516-C-A	12-13243523-T-A	amr	GSG1	6.57835e-07	4.64531e+18	1	1	7	TRUE	FALSE	TRUE	18.7565	0.000751706	0.000751662	26	26	0.00299511	0.000132096	Inf	1	1	547	0	0	0	1	0	0	0	0
12-13243516-C-A	12-13243523-T-A	nfe	GSG1	9.88924e-07	3.62471e+19	1	1	7	TRUE	FALSE	TRUE	18.7565	0.000123229	0.000123231	14	14	0.00475009	1.30803e-05	Inf	1	1	4911	0	0	0	1	0	0	0	0
12-132466835-C-A	12-132466836-C-T	afr	EP400	1.74188e-06	3.68037e+17	0.977717	1	1	TRUE	TRUE	TRUE	0.0347432	0.0027117	0.00277264	44	45	0.00111384	NA	NA	NA	NA	692	1	0	0	0	0	0	0	0
12-132466835-C-A	12-132466836-C-T	amr	EP400	6.20325e-10	3.75602e+17	1	1	1	TRUE	TRUE	TRUE	0.0347432	0.010554	0.010554	365	365	4.98806e-05	6.77742e-40	Inf	1	1	528	0	0	0	18	0	0	0	1
12-132466835-C-A	12-132466836-C-T	fin	EP400	7.00629e-06	2.51843e+18	1	1	1	TRUE	TRUE	TRUE	0.0347432	0.00244872	0.00244894	53	53	0.00580769	0.000658123	Inf	1	1	121	0	0	0	1	0	0	0	0
12-132466835-C-A	12-132466836-C-T	nfe	EP400	2.28538e-08	1.37232e+17	0.991348	1	1	TRUE	TRUE	TRUE	0.0347432	0.0134027	0.0135174	1510	1523	0.000246121	1.06116e-284	4.61254e+17	0.993048	1	4765	1	0	0	143	0	0	0	1
12-132466835-C-A	12-132466836-C-T	sas	EP400	7.29364e-06	9.33333e+18	1	1	1	TRUE	TRUE	TRUE	0.0347432	0.000392029	0.000392029	12	12	0.017398	NA	NA	NA	NA	502	0	0	0	0	0	0	0	0
1-213290741-G-A	1-213415278-G-A	sas	RPS6KC1	6.47315e-08	1.40793e+17	0.909061	1	124537	TRUE	FALSE	FALSE	0.00821408	0.000333845	0.000359501	10	11	0.000487172	NA	NA	NA	NA	NA	NA	NA	NA	NA	NA	NA	NA	NA
12-133226387-G-A	12-133226388-C-A	nfe	POLE	1.13836e-06	3.70548e+19	1	1	1	TRUE	TRUE	TRUE	0.450919	0.00021995	0.000219958	25	25	0.00528651	6.54195e-19	Inf	1	1	4907	0	0	0	5	0	0	0	0
12-133351888-C-T	12-133353246-G-C	nfe	GOLGA3	7.2223e-08	2.10572e+17	0.966658	1	1358	TRUE	FALSE	FALSE	0.353133	0.000265855	0.000263783	29	30	0.000628493	3.25035e-09	Inf	1	1	4674	0	0	0	2	0	0	0	0
12-133393290-G-C	12-133393291-A-G	afr	GOLGA3	4.10403e-12	5.18346e+16	1	1	1	TRUE	TRUE	TRUE	0.0990236	0.0878512	0.087862	1426	1426	3.82906e-08	5.27875e-171	1.4667e+31	1	1	552	0	0	0	135	0	0	0	9
12-133393290-G-C	12-133393291-A-G	amr	GOLGA3	8.97726e-08	4.58449e+17	1	1	1	TRUE	TRUE	TRUE	0.0990236	0.00436744	0.00436744	151	151	0.000994406	1.53766e-23	Inf	1	1	538	0	0	0	10	0	0	0	0
12-133393290-G-C	12-133393291-A-G	nfe	GOLGA3	4.21339e-07	8.09831e+18	1	1	1	TRUE	TRUE	TRUE	0.0990236	0.000343213	0.000343255	39	39	0.00249452	1.25137e-12	Inf	1	1	4909	0	0	0	3	0	0	0	0
1-214813782-A-C	1-214819346-C-T	afr	CENPF	0.00014005	3219010000000000	0.829909	1	5564	TRUE	FALSE	FALSE	0.0983837	0.0120988	0.0101016	196	163	0.0442517	7.38105e-44	1.22348e+17	0.921663	1	639	0	0	2	24	0	0	0	0
1-214813782-A-C	1-214820468-A-G	afr	CENPF	0.00011523	1.28014e+16	0.829909	1	6686	TRUE	FALSE	FALSE	0.0983837	0.0120988	0.0100592	196	163	0.0375698	1.87321e-45	1.86759e+17	0.924533	1	650	0	0	2	25	0	0	0	0
1-214815609-C-G	1-214820239-G-A	afr	CENPF	1.21365e-06	1.25313e+34	0.985653	1	4630	TRUE	FALSE	FALSE	0.0209312	0.00431672	0.00425716	70	69	0.000824834	9.58162e-21	Inf	1	1	681	0	0	0	8	0	0	0	0
1-214815888-C-T	1-214818803-C-T	afr	CENPF	4.28427e-09	3.3744e+18	1	1	2915	TRUE	FALSE	FALSE	0.0208656	0.00141993	0.00145606	23	23	9.91376e-06	1.40613e-14	2.80532e+27	1	1	683	0	0	0	5	0	0	0	0
1-214818821-A-G	1-214819743-G-C	afr	CENPF	9.30844e-09	1.12074e+18	1	1	922	TRUE	FALSE	FALSE	0.251077	0.00375748	0.003633	59	59	1.90456e-05	1.02901e-16	7.08721e+28	1	1	684	0	0	0	6	0	0	0	0
1-214819346-C-T	1-214820468-A-G	afr	CENPF	2.73623e-07	1592205	0.984299	0.992119	1122	TRUE	FALSE	FALSE	0.0156609	0.0101016	0.0100592	163	163	0.000265264	9.14837e-50	3.80107e+29	1	1	638	0	0	0	26	0	0	0	0
1-214819463-G-A	1-214820457-A-C	afr	CENPF	3.636e-07	1.58831e+17	0.987261	1	994	TRUE	FALSE	FALSE	0.0156655	0.0149367	0.0147513	236	239	0.000336813	3.73978e-33	2.32053e+29	1	1	657	0	0	0	15	0	0	0	0
12-15087839-AC-A	12-15087842-TCA-T	afr	ERP27	2.72411e-05	8.66686e+18	1	1	3	FALSE	FALSE	FALSE	0.256192	0.000677507	0.000677757	11	11	0.0108356	NA	NA	NA	NA	NA	NA	NA	NA	NA	NA	NA	NA	NA
1-216243451-T-G	1-216243499-C-T	afr	USH2A	6.60096e-07	1650299	0.984507	0.992223	48	TRUE	FALSE	FALSE	29.7124	0.0100295	0.0100283	163	163	0.000497709	1.04974e-31	1.24954e+30	1	1	683	0	0	0	14	0	0	0	0
1-216595673-A-T	1-216595674-T-A	amr	USH2A	3.73524e-08	4.61966e+18	1	1	1	TRUE	TRUE	FALSE	0.131176	0.000870373	0.000870272	30	30	0.00054794	NA	NA	NA	NA	NA	NA	NA	NA	NA	NA	NA	NA	NA
12-1965243-T-C	12-1965265-T-C	afr	CACNA2D4	3.27337e-10	5.52342e+16	1	1	22	TRUE	FALSE	FALSE	1.07105	0.0452725	0.0452725	701	701	1.28972e-06	6.66463e-99	Inf	1	1	599	0	0	0	66	0	0	0	1
12-1965243-T-C	12-1965265-T-C	amr	CACNA2D4	8.10339e-09	5.93204e+17	1	1	22	TRUE	FALSE	FALSE	1.07105	0.00440222	0.00440222	152	152	0.00019852	1.105e-29	1.40064e+30	1	1	488	0	0	0	14	0	0	0	0
12-1965243-T-C	12-1965265-T-C	nfe	CACNA2D4	2.41435e-08	1.00323e+19	1	1	22	TRUE	FALSE	FALSE	1.07105	0.000654775	0.000654763	74	74	0.000258258	7.83812e-22	3.08969e+28	1	1	4789	0	0	0	6	0	0	0	0
1-220275475-A-T	1-220276797-T-C	nfe	IARS2	1.16951e-05	6.27322e+19	1	1	1322	TRUE	FALSE	FALSE	0.121145	0.000109989	0.000105645	12	12	0.0318293	NA	NA	NA	NA	4907	5	0	0	0	0	0	0	0
12-20968683-A-G	12-21007985-C-G	afr	SLCO1B3	5.5817e-05	18674.6	0.885735	0.972868	39302	TRUE	FALSE	FALSE	0.155572	0.0223129	0.0202719	350	328	0.0199438	0.424482	0	0.0008057	1	575	30	0	40	1	0	0	0	0
12-21032469-T-G	12-21069060-G-A	nfe	SLCO1B3	5.01431e-07	2.14987e+19	1	1	36591	TRUE	FALSE	FALSE	0.000130449	0.000202647	0.000202958	23	23	0.00286192	NA	NA	NA	NA	NA	NA	NA	NA	NA	NA	NA	NA	NA
12-21448555-A-T	12-21448556-C-T	afr	SLCO1A2	2.10617e-07	4.80321e+17	1	1	1	TRUE	TRUE	TRUE	0.151967	0.00203729	0.00203653	33	33	0.000220496	NA	NA	NA	NA	NA	NA	NA	NA	NA	NA	NA	NA	NA
1-22150671-C-T	1-22206617-C-T	afr	HSPG2	0.00011582	1833889000000000	0.610339	1	55946	TRUE	FALSE	FALSE	0.410199	0.00439411	0.00714286	71	116	0.0377094	0.00459681	47.6399	0.0404207	0.212001	680	8	0	7	2	0	0	0	0
1-22155930-C-T	1-22173003-C-T	afr	HSPG2	8.45212e-05	1.64497e+17	0.958273	1	17073	TRUE	FALSE	FALSE	0.593447	0.00141993	0.00147801	23	24	0.028772	0.947654	0	1.54826e-06	1	693	1	0	3	0	0	0	0	0
1-22172684-C-T	1-22178101-C-T	afr	HSPG2	2.77829e-07	1.5637e+18	1	1	5417	TRUE	FALSE	FALSE	0.35361	0.00320432	0.00313962	51	51	0.000268449	5.00848e-10	2.92432e+27	1	1	693	0	0	0	3	0	0	0	0
1-22202144-C-T	1-22202155-C-T	fin	HSPG2	3.8559e-05	6602.88	0.531814	0.928051	11	TRUE	FALSE	FALSE	0.253724	0.00446761	0.00700361	60	97	0.0184366	0.893812	0	3.96825e-05	1	110	2	0	1	0	0	0	0	0
1-22202155-C-T	1-22211941-G-T	afr	HSPG2	3.58236e-05	1.11798e+17	0.937441	1	9786	TRUE	FALSE	FALSE	0.253726	0.000985343	0.000923304	16	15	0.0136578	NA	NA	NA	NA	681	0	0	0	0	0	0	0	0
1-22202155-C-T	1-22211941-G-T	amr	HSPG2	1.5975e-05	8.1681e+16	0.962907	1	9786	TRUE	FALSE	FALSE	0.253726	0.00156133	0.0015048	54	52	0.0242878	1.8302e-09	4.641e+27	1	1	454	0	0	0	3	0	0	0	0
1-22202155-C-T	1-22211941-G-T	nfe	HSPG2	8.88607e-06	98239700000000	0.957833	1	9786	TRUE	FALSE	FALSE	0.253726	0.00736019	0.00705528	836	801	0.0266529	4.45846e-99	3.14424e+16	0.954294	1	3776	0	0	2	42	0	0	0	0
1-22202155-C-T	1-22211941-G-T	sas	HSPG2	1.07767e-06	2.2574e+17	0.960944	1	9786	TRUE	FALSE	FALSE	0.253726	0.00251502	0.00241798	77	74	0.00406616	3.15362e-07	2.07892e+28	1	1	507	0	0	0	2	0	0	0	0
1-22214035-G-C	1-22214036-A-T	sas	HSPG2	1.16259e-06	1.22523e+18	1	1	1	TRUE	TRUE	FALSE	0.228796	0.00245066	0.00245018	75	75	0.00430577	6.58795e-16	Inf	1	1	503	0	0	0	6	0	0	0	0
12-22666283-C-A	12-22666284-C-A	nfe	C2CD5	5.14169e-06	4.59075e+19	1	1	1	TRUE	TRUE	TRUE	0.000644971	0.000176199	0.00017619	20	20	0.0178695	1.3097e-05	Inf	1	1	4905	0	0	0	1	0	0	0	0
12-22666283-C-A	12-22666284-C-A	sas	C2CD5	5.29264e-06	1.39329e+18	1	1	1	TRUE	TRUE	TRUE	0.000644971	0.0021563	0.0021563	66	66	0.013438	0.000143169	8.26107e+26	1	1	507	0	0	0	1	0	0	0	0
1-222713360-G-A	1-222713361-C-A	nfe	HHIPL2	5.63065e-07	6.46954e+19	1	1	1	TRUE	TRUE	TRUE	2.29875	0.000274191	0.000274254	31	31	0.0031532	2.97486e-09	2.13071e+24	1	1	4880	0	0	0	2	0	0	0	0
1-222717347-C-T	1-222717354-G-T	amr	HHIPL2	4.42174e-09	3.46342e+18	1	1	7	TRUE	FALSE	TRUE	2.38847	0.00222853	0.00222904	77	77	0.000141882	NA	NA	NA	NA	NA	NA	NA	NA	NA	NA	NA	NA	NA
1-222802169-C-T	1-222803114-A-G	amr	MIA3	4.46161e-05	1.49481e+19	1	1	945	TRUE	FALSE	FALSE	0.201963	0.000319007	0.000318952	11	11	0.0497766	1.52359e-09	2.83754e+28	1	1	482	0	0	0	3	0	0	0	0
1-222802243-A-C	1-222803332-C-A	afr	MIA3	5.10824e-07	1.08104e+18	1	1	1089	TRUE	FALSE	FALSE	0.201963	0.0027195	0.00272798	42	42	0.000439343	1.6141e-18	Inf	1	1	630	0	0	0	7	0	0	0	0
1-222802556-C-G	1-222802558-A-C	nfe	MIA3	7.10483e-07	3577441000000000	0.294023	1	2	TRUE	FALSE	FALSE	0.201962	0.000133386	0.000453076	15	51	0.00355619	0.976881	0	4.40797e-08	1	4760	2	0	2	0	0	0	0	0
1-222802669-G-A	1-222818925-G-T	afr	MIA3	2.71584e-05	5.41432e+18	1	1	16256	TRUE	FALSE	FALSE	0.201962	0.00103319	0.0010448	16	16	0.0108202	NA	NA	NA	NA	NA	NA	NA	NA	NA	NA	NA	NA	NA
1-222802669-G-A	1-222835658-T-C	afr	MIA3	2.71584e-05	5.41432e+18	1	1	32989	TRUE	FALSE	FALSE	0.201962	0.00103319	0.00103319	16	16	0.0108202	NA	NA	NA	NA	NA	NA	NA	NA	NA	NA	NA	NA	NA
1-222818925-G-T	1-222835658-T-C	afr	MIA3	2.71584e-05	5.41432e+18	1	1	16733	TRUE	FALSE	FALSE	0.201933	0.0010448	0.00103319	16	16	0.0108202	NA	NA	NA	NA	NA	NA	NA	NA	NA	NA	NA	NA	NA
1-223283837-T-C	1-223284444-T-A	afr	TLR5	4.07506e-08	1.15741e+18	1	1	607	TRUE	FALSE	FALSE	0.603815	0.00535385	0.0053664	87	87	5.68465e-05	1.36524e-14	Inf	1	1	687	0	0	0	5	0	0	0	0
1-223283837-T-C	1-223284444-T-A	amr	TLR5	8.14781e-08	5.76872e+17	1	1	607	TRUE	FALSE	FALSE	0.603815	0.00566998	0.00566736	196	196	0.000921331	2.92377e-25	1.59191e+29	1	1	536	0	0	0	11	0	0	0	0
1-223283837-T-C	1-223284444-T-A	fin	TLR5	1.3234e-08	5.25314e+17	1	1	607	TRUE	FALSE	FALSE	0.603815	0.0062396	0.00623729	135	135	8.3842e-05	NA	NA	NA	NA	123	0	0	0	0	0	0	0	0
1-223283837-T-C	1-223284444-T-A	nfe	TLR5	9.87331e-09	2.81843e+17	0.996177	1	607	TRUE	FALSE	FALSE	0.603815	0.00930495	0.00926758	1056	1052	0.00012303	5.29831e-205	2.36914e+28	1	1	4814	0	0	0	92	0	0	0	1
1-223283837-T-C	1-223284915-G-T	amr	TLR5	1.3301e-05	2.02992e+17	0.974348	1	1078	TRUE	FALSE	FALSE	0.603815	0.00566998	0.00552247	196	191	0.0236304	1.85138e-19	Inf	0.816671	1	535	0	0	2	9	0	0	0	0
1-223283837-T-C	1-223284915-G-T	fin	TLR5	1.3234e-08	5.25314e+17	1	1	1078	TRUE	FALSE	FALSE	0.603815	0.0062396	0.00623672	135	135	8.3842e-05	NA	NA	NA	NA	123	0	0	0	0	0	0	0	0
1-223283837-T-C	1-223284915-G-T	nfe	TLR5	4.80445e-08	1.7406e+17	0.994265	1	1078	TRUE	FALSE	FALSE	0.603815	0.00930495	0.00923402	1056	1050	0.000462944	5.4014e-205	Inf	1	1	4813	0	0	0	92	0	0	0	1
1-223284047-T-C	1-223284810-A-G	afr	TLR5	1.06081e-06	8.0009e+22	1	1	763	TRUE	FALSE	FALSE	0.605681	0.00141486	0.00141486	23	23	0.000740783	NA	NA	NA	NA	695	0	0	0	0	0	0	0	0
1-223284444-T-A	1-223284915-G-T	amr	TLR5	1.3301e-05	2.02992e+17	0.974348	1	471	TRUE	FALSE	FALSE	0.60921	0.00566736	0.00552247	196	191	0.0236304	1.88268e-19	Inf	0.816668	1	534	0	0	2	9	0	0	0	0
1-223284444-T-A	1-223284915-G-T	fin	TLR5	1.3234e-08	5.25314e+17	1	1	471	TRUE	FALSE	FALSE	0.60921	0.00623729	0.00623672	135	135	8.3842e-05	NA	NA	NA	NA	123	0	0	0	0	0	0	0	0
1-223284444-T-A	1-223284915-G-T	nfe	TLR5	1.77818e-06	275044	0.960915	0.981205	471	TRUE	FALSE	FALSE	0.60921	0.00926758	0.00923402	1052	1050	0.00756411	5.29831e-205	2.36914e+28	1	1	4814	0	0	0	92	0	0	0	1
1-223284444-T-A	1-223284915-G-T	sas	TLR5	1.63758e-05	1.55624e+17	0.985042	1	471	TRUE	FALSE	FALSE	0.60921	0.00218854	0.00215574	67	66	0.0321433	NA	NA	NA	NA	509	0	0	0	0	0	0	0	0
1-223284713-T-C	1-223284731-G-A	afr	TLR5	2.01844e-05	2.88053e+16	0.863156	1	18	TRUE	FALSE	FALSE	0.611601	0.00350942	0.00406204	57	66	0.00846765	1.99861e-17	Inf	0.87436	1	679	1	0	0	7	0	0	0	0
1-22332192-A-G	1-22332196-T-G	nfe	CELA3A	6.23224e-07	1.75732e+20	1	1	4	TRUE	FALSE	TRUE	0.597662	0.000193553	0.00019356	22	22	0.00338265	NA	NA	NA	NA	NA	NA	NA	NA	NA	NA	NA	NA	NA
1-223985963-C-G	1-223991959-G-A	afr	TP53BP2	2.34149e-08	2.36024e+18	1	1	5996	TRUE	FALSE	FALSE	0.00663712	0.00282972	0.00283077	46	46	3.54185e-05	NA	NA	NA	NA	696	0	0	0	0	0	0	0	0
1-223985963-C-G	1-223991959-G-A	amr	TP53BP2	6.11386e-07	1.28791e+18	0.988284	1	5996	TRUE	FALSE	FALSE	0.00663712	0.00746139	0.00738531	258	255	0.00285553	6.14743e-20	6.73439e+29	1	1	540	0	0	0	8	0	0	0	0
1-223985963-C-G	1-223991959-G-A	fin	TP53BP2	8.32156e-07	2.97307e+17	1	1	5996	TRUE	FALSE	FALSE	0.00663712	0.0102126	0.0102088	221	221	0.00150629	NA	NA	NA	NA	123	0	0	0	0	0	0	0	0
1-223985963-C-G	1-223991959-G-A	nfe	TP53BP2	2.0588e-10	4.47516e+17	0.998642	1	5996	TRUE	FALSE	FALSE	0.00663712	0.0131567	0.0131167	1493	1491	4.10043e-06	2.90351e-266	1.53476e+30	1	1	4782	0	0	0	127	0	0	0	2
1-223987734-A-T	1-223987735-C-T	afr	TP53BP2	4.68134e-05	5.79902e+18	1	1	1	TRUE	TRUE	TRUE	0.00668291	0.000928218	0.000928333	15	15	0.0171794	1.64924e-07	Inf	1	1	694	0	0	0	2	0	0	0	0
12-25148754-C-T	12-25148872-A-T	afr	C12orf77	1.78575e-05	524475	0.969915	0.997078	118	TRUE	FALSE	FALSE	1.10901	0.0241334	0.0244123	369	378	0.00760641	6.01686e-58	8.04661e+29	1	1	634	0	0	0	32	0	0	0	0
12-25148754-C-T	12-25148872-A-T	amr	C12orf77	8.70811e-07	3.57666e+18	1	1	118	TRUE	FALSE	FALSE	1.10901	0.00144852	0.00144844	50	50	0.00367822	8.38185e-12	1.38099e+29	1	1	500	0	0	0	4	0	0	0	0
12-25672877-C-T	12-25672880-T-C	afr	LMNTD1	4.44059e-11	2.87728e+17	0.998908	1	3	TRUE	FALSE	TRUE	0.68329	0.0600074	0.0599606	975	974	2.89321e-07	1.22282e-114	5.31106e+30	1	1	616	0	0	0	76	0	0	0	3
12-25672877-C-T	12-25672880-T-C	amr	LMNTD1	2.6894e-06	2.49188e+18	1	1	3	TRUE	FALSE	TRUE	0.68329	0.00242915	0.00242887	84	84	0.00751953	1.45079e-27	2.10327e+29	1	1	537	0	0	0	10	0	0	0	1
12-25672877-C-T	12-25672880-T-C	nfe	LMNTD1	1.36282e-05	8.05699e+18	1	1	3	TRUE	FALSE	TRUE	0.68329	0.000140677	0.000140672	16	16	0.0360998	NA	NA	NA	NA	4912	0	0	0	0	0	0	0	0
12-25672877-C-T	12-25672945-T-C	afr	LMNTD1	3.85126e-08	619783	0.989348	0.995203	68	TRUE	FALSE	FALSE	0.68329	0.0600074	0.0600763	975	976	5.42455e-05	1.22282e-114	5.31106e+30	1	1	616	0	0	0	76	0	0	0	3
12-25672877-C-T	12-25672945-T-C	amr	LMNTD1	2.6894e-06	2.49188e+18	1	1	68	TRUE	FALSE	FALSE	0.68329	0.00242915	0.00242901	84	84	0.00751953	1.45079e-27	2.10327e+29	1	1	537	0	0	0	10	0	0	0	1
12-25672877-C-T	12-25672945-T-C	nfe	LMNTD1	1.36282e-05	8.05699e+18	1	1	68	TRUE	FALSE	FALSE	0.68329	0.000140677	0.000140682	16	16	0.0360998	NA	NA	NA	NA	4911	0	0	0	0	0	0	0	0
12-25672877-C-T	12-25672955-C-T	afr	LMNTD1	1.12206e-07	352478	0.985924	0.99348	78	TRUE	FALSE	FALSE	0.68329	0.0600074	0.0599901	975	974	0.00012995	1.22282e-114	5.31106e+30	1	1	616	0	0	0	76	0	0	0	3
12-25672877-C-T	12-25672955-C-T	amr	LMNTD1	2.6894e-06	2.49188e+18	1	1	78	TRUE	FALSE	FALSE	0.68329	0.00242915	0.00242901	84	84	0.00751953	1.45079e-27	2.10327e+29	1	1	537	0	0	0	10	0	0	0	1
12-25672877-C-T	12-25672955-C-T	nfe	LMNTD1	1.36282e-05	8.05699e+18	1	1	78	TRUE	FALSE	FALSE	0.68329	0.000140677	0.000140706	16	16	0.0360998	NA	NA	NA	NA	4911	0	0	0	0	0	0	0	0
12-25672880-T-C	12-25672945-T-C	afr	LMNTD1	5.80611e-08	451054	0.9874	0.994765	65	TRUE	FALSE	FALSE	0.68329	0.0599606	0.0600763	974	976	7.51541e-05	1.22282e-114	5.31106e+30	1	1	616	0	0	0	76	0	0	0	3
12-25672880-T-C	12-25672945-T-C	amr	LMNTD1	2.6894e-06	2.49188e+18	1	1	65	TRUE	FALSE	FALSE	0.68329	0.00242887	0.00242901	84	84	0.00751953	1.45079e-27	2.10327e+29	1	1	537	0	0	0	10	0	0	0	1
12-25672880-T-C	12-25672945-T-C	nfe	LMNTD1	1.36282e-05	8.05699e+18	1	1	65	TRUE	FALSE	FALSE	0.68329	0.000140672	0.000140682	16	16	0.0360998	NA	NA	NA	NA	4911	0	0	0	0	0	0	0	0
12-25672880-T-C	12-25672955-C-T	afr	LMNTD1	1.38991e-07	299394	0.984778	0.99236	75	TRUE	FALSE	FALSE	0.68329	0.0599606	0.0599901	974	974	0.000155521	1.22282e-114	5.31106e+30	1	1	616	0	0	0	76	0	0	0	3
12-25672880-T-C	12-25672955-C-T	amr	LMNTD1	2.6894e-06	2.49188e+18	1	1	75	TRUE	FALSE	FALSE	0.68329	0.00242887	0.00242901	84	84	0.00751953	1.45079e-27	2.10327e+29	1	1	537	0	0	0	10	0	0	0	1
12-25672880-T-C	12-25672955-C-T	nfe	LMNTD1	1.36282e-05	8.05699e+18	1	1	75	TRUE	FALSE	FALSE	0.68329	0.000140672	0.000140706	16	16	0.0360998	NA	NA	NA	NA	4911	0	0	0	0	0	0	0	0
12-25672945-T-C	12-25672955-C-T	afr	LMNTD1	2.52103e-10	9.25606e+16	0.997819	1	10	TRUE	FALSE	TRUE	0.683286	0.0600763	0.0599901	976	974	1.03892e-06	1.08264e-114	1.08555e+31	1	1	617	0	0	0	76	0	0	0	3
12-25672945-T-C	12-25672955-C-T	amr	LMNTD1	2.6894e-06	2.49188e+18	1	1	10	TRUE	FALSE	TRUE	0.683286	0.00242901	0.00242901	84	84	0.00751953	1.45079e-27	2.10327e+29	1	1	537	0	0	0	10	0	0	0	1
12-25672945-T-C	12-25672955-C-T	nfe	LMNTD1	1.36282e-05	8.05699e+18	1	1	10	TRUE	FALSE	TRUE	0.683286	0.000140682	0.000140706	16	16	0.0360998	NA	NA	NA	NA	4911	0	0	0	0	0	0	0	0
12-26733016-T-A	12-26733017-C-A	amr	ITPR2	1.50197e-08	4.03141e+17	1	1	1	TRUE	FALSE	TRUE	0.146872	0.00799233	0.0079993	275	275	0.000284162	0.000145296	Inf	1	1	500	0	0	0	1	0	0	0	0
12-26808697-C-T	12-26809278-C-T	afr	ITPR2	0.000135566	4.175e+18	1	1	581	TRUE	FALSE	FALSE	0.31024	0.000646329	0.000646162	10	10	0.0430566	NA	NA	NA	NA	NA	NA	NA	NA	NA	NA	NA	NA	NA
1-227192752-T-C	1-227219076-C-T	eas	CDC42BPA	4.24604e-06	3189827000000000	0.963887	1	26324	TRUE	FALSE	FALSE	0.333989	0.05056	0.052354	930	963	0.00429832	1.51994e-69	12561	0.923196	0.960831	459	2	0	2	48	0	0	0	2
12-27235124-G-A	12-27235259-A-G	afr	C12orf71	6.12293e-07	2.62988e+18	1	1	135	TRUE	FALSE	FALSE	0.0236505	0.00155059	0.00156863	24	24	0.000472291	5.76242e-10	7.79754e+26	1	1	662	0	0	0	3	0	0	0	0
12-27800662-G-C	12-27800668-G-A	fin	PPFIBP1	9.18674e-06	3.09853e+17	0.985908	1	6	TRUE	FALSE	TRUE	18.3923	0.0101029	0.0101511	212	215	0.00684721	6.19477e-06	1.95645e+29	1	1	120	0	0	0	2	0	0	0	0
12-27800662-G-C	12-27800668-G-A	nfe	PPFIBP1	1.51381e-07	4.26758e+18	1	1	6	TRUE	FALSE	TRUE	18.3923	0.000737601	0.000718561	79	79	0.00108359	1.54174e-12	8.53378e+24	1	1	4585	0	0	0	3	0	0	0	0
1-228403447-G-A	1-228471213-A-G	sas	OBSCN	1.05503e-05	2.94773e+17	0.937438	1	67766	TRUE	FALSE	FALSE	0.344022	0.00102852	0.00104582	30	32	0.0233095	NA	NA	NA	NA	NA	NA	NA	NA	NA	NA	NA	NA	NA
1-228403447-G-A	1-228479848-C-T	sas	OBSCN	2.39107e-05	4.70532e+17	0.909001	1	76401	TRUE	FALSE	FALSE	0.344022	0.00102852	0.00109012	30	33	0.037789	NA	NA	NA	NA	NA	NA	NA	NA	NA	NA	NA	NA	NA
1-228404762-C-T	1-228496018-G-A	afr	OBSCN	7.67894e-05	1.36732e+19	1	1	91256	TRUE	FALSE	FALSE	0.5186	0.000794281	0.000805261	12	12	0.0264801	2.28983e-07	Inf	1	1	592	0	0	0	2	0	0	0	0
1-228432047-G-T	1-228527671-G-A	afr	OBSCN	0.000151279	1.31308e+19	1	1	95624	TRUE	FALSE	FALSE	0.0659872	0.000387447	0.000387297	6	6	0.0473128	NA	NA	NA	NA	664	0	0	0	0	0	0	0	0
1-228433376-A-C	1-228447327-G-A	afr	OBSCN	2.51723e-05	328380	0.97398	0.991738	13951	TRUE	FALSE	FALSE	0.0650823	0.0201498	0.0203462	312	315	0.0101512	2.68555e-49	Inf	0.963546	1	637	1	0	0	27	0	0	0	0
1-228452066-G-A	1-228511298-C-T	afr	OBSCN	4.7063e-06	1.15574e+17	0.933272	1	59232	TRUE	FALSE	FALSE	0.0634077	0.000971754	0.000923605	15	14	0.00253287	NA	NA	NA	NA	NA	NA	NA	NA	NA	NA	NA	NA	NA
1-228459713-G-C	1-228482068-T-C	afr	OBSCN	5.8682e-06	5.97518e+18	0.983319	1	22355	TRUE	FALSE	FALSE	0.166753	0.0116188	0.0117329	179	182	0.00306484	1.2382e-44	8.91936e+28	1	1	645	0	0	0	20	0	0	0	1
1-228459857-C-T	1-228479671-G-A	amr	OBSCN	1.37026e-05	1.39115e+19	1	1	19814	TRUE	FALSE	FALSE	0.197859	0.000318915	0.000318674	11	11	0.0240096	NA	NA	NA	NA	NA	NA	NA	NA	NA	NA	NA	NA	NA
1-228461611-C-T	1-228492229-G-A	amr	OBSCN	1.87093e-05	1.20818e+17	0.962935	1	30618	TRUE	FALSE	FALSE	0.230886	0.000792345	0.000782201	26	27	0.0263249	3.96151e-07	2.78154e+28	1	1	454	0	0	0	2	0	0	0	0
1-228461971-G-C	1-228461972-C-T	nfe	OBSCN	1.37963e-05	2.44748e+18	1	1	1	TRUE	TRUE	TRUE	0.219332	0.000142875	0.000142857	16	16	0.0364436	1.38651e-12	4.9698e+24	1	1	4747	0	0	0	3	0	0	0	0
1-228461999-C-T	1-228494216-C-T	amr	OBSCN	4.21429e-05	1.81076e+19	1	1	32217	TRUE	FALSE	FALSE	0.218434	0.000666667	0.000668139	23	23	0.0476044	NA	NA	NA	NA	469	0	0	0	0	0	0	0	0
1-228461999-C-T	1-228494216-C-T	sas	OBSCN	1.37763e-05	1.95015e+17	0.978776	1	32217	TRUE	FALSE	FALSE	0.218434	0.00454516	0.00464477	139	142	0.028387	1.48549e-09	Inf	1	1	486	0	0	0	3	0	0	0	0
1-228461999-C-T	1-228548116-C-A	sas	OBSCN	2.91674e-05	1.18584e+17	0.971899	1	86117	TRUE	FALSE	FALSE	0.218434	0.00454516	0.00467656	139	143	0.0437626	1.37852e-09	3.36518e+28	1	1	498	0	0	0	3	0	0	0	0
1-228467079-A-T	1-228506761-C-T	afr	OBSCN	0.000130577	60914.2	0.922185	0.969363	39682	TRUE	FALSE	FALSE	0.188333	0.0106051	0.0109155	163	160	0.0416993	3.2462e-22	Inf	1	1	605	0	0	0	9	0	0	0	0
1-228471213-A-G	1-228479848-C-T	sas	OBSCN	5.79393e-06	1.20137e+18	0.969665	1	8635	TRUE	FALSE	FALSE	0.211193	0.00104582	0.00109012	32	33	0.0144322	NA	NA	NA	NA	NA	NA	NA	NA	NA	NA	NA	NA	NA
1-228471213-A-G	1-228495119-G-A	sas	OBSCN	1.62821e-05	1.27418e+17	0.968718	1	23906	TRUE	FALSE	FALSE	0.211193	0.00104582	0.00102547	32	31	0.0320938	NA	NA	NA	NA	NA	NA	NA	NA	NA	NA	NA	NA	NA
1-228476484-G-A	1-228527749-C-T	afr	OBSCN	2.08009e-05	4315889000000000	0.977662	1	51265	TRUE	FALSE	FALSE	0.00844903	0.0267028	0.0261831	414	405	0.00869501	5.53442e-56	2.57796e+17	0.916792	1	628	0	0	3	34	0	0	0	0
1-228479808-G-A	1-228481067-G-C	afr	OBSCN	1.31806e-10	1.4454e+17	1	1	1259	TRUE	FALSE	FALSE	0.00844903	0.0579579	0.0580929	898	898	6.45878e-07	2.20544e-105	9.48161e+30	1	1	589	0	0	0	73	0	0	0	1
1-228479808-G-A	1-228481067-G-C	amr	OBSCN	3.67183e-06	1.18762e+18	1	1	1259	TRUE	FALSE	FALSE	0.00844903	0.00220137	0.0022029	76	76	0.00952332	3.59514e-23	1.26512e+30	1	1	494	0	0	0	10	0	0	0	0
1-228479848-C-T	1-228495119-G-A	sas	OBSCN	3.09077e-05	3.15947e+16	0.939332	1	15271	TRUE	FALSE	FALSE	0.00844903	0.00109012	0.00102547	33	31	0.0456921	NA	NA	NA	NA	NA	NA	NA	NA	NA	NA	NA	NA	NA
1-228491538-C-T	1-228492229-G-A	afr	OBSCN	2.24814e-10	7.89732e+16	1	1	691	TRUE	FALSE	FALSE	0.00841658	0.0155604	0.0155524	241	241	9.45942e-07	6.74912e-56	Inf	1	1	637	0	0	0	28	0	0	0	1
1-228492186-C-A	1-228493064-C-T	afr	OBSCN	3.96314e-05	5.29689e+16	0.945694	1	878	TRUE	FALSE	FALSE	0.0286329	0.00451788	0.00477543	70	74	0.0148857	1.54596e-22	Inf	1	1	657	0	0	0	9	0	0	0	0
1-228494216-C-T	1-228548116-C-A	sas	OBSCN	9.41183e-06	4.5418e+17	0.992974	1	53900	TRUE	FALSE	FALSE	0.317638	0.00464477	0.00467656	142	143	0.0213989	1.46692e-09	6.4637e+30	1	1	488	0	0	0	3	0	0	0	0
1-228494830-C-T	1-228495846-T-G	sas	OBSCN	6.933e-06	2.51174e+18	1	1	1016	TRUE	FALSE	FALSE	1.0861	0.00186275	0.00186262	57	57	0.0167651	0.000144377	1.14473e+27	1	1	503	0	0	0	1	0	0	0	0
1-228506756-C-T	1-228509610-C-T	eas	OBSCN	9.71435e-06	707781600000000	0.957094	1	2854	TRUE	FALSE	FALSE	0.308107	0.0144331	0.014496	249	260	0.00770069	5.51122e-14	1.78997e+29	1	1	241	0	0	0	6	0	0	0	0
1-228506756-C-T	1-228509733-C-T	eas	OBSCN	4.77723e-06	138085	0.953487	0.982487	2977	TRUE	FALSE	FALSE	0.308107	0.0144331	0.0142279	249	246	0.00447685	5.65023e-14	Inf	1	1	240	0	0	0	6	0	0	0	0
1-228509610-C-T	1-228509733-C-T	eas	OBSCN	2.1106e-06	4347159000000000	0.945401	1	123	TRUE	FALSE	FALSE	0.81302	0.014496	0.0142279	260	246	0.00248231	4.75614e-14	5.38967e+29	1	1	247	0	0	0	6	0	0	0	0
1-228509610-C-T	1-228509733-C-T	fin	OBSCN	2.03272e-05	2.62024e+18	1	1	123	TRUE	FALSE	FALSE	0.81302	0.00255814	0.00260936	55	55	0.0117896	NA	NA	NA	NA	61	0	0	0	0	0	0	0	0
1-228602361-G-A	1-228602511-T-C	afr	TRIM17	1.22453e-06	1.11065e+17	0.989097	1	150	TRUE	FALSE	FALSE	0.124778	0.0174587	0.0172605	277	280	0.000830778	2.61534e-52	Inf	1	1	669	0	0	0	25	0	0	0	1
1-228602361-G-A	1-228602686-T-C	afr	TRIM17	1.64757e-06	1092513	0.98501	0.994298	325	TRUE	FALSE	FALSE	0.124778	0.0174587	0.0172542	277	278	0.00107225	4.7537e-52	1.49732e+29	1	1	654	0	0	0	25	0	0	0	1
1-228602511-T-C	1-228602686-T-C	afr	TRIM17	7.50743e-07	6.02199e+17	0.992731	1	175	TRUE	FALSE	FALSE	0.12738	0.0172605	0.0172542	280	278	0.000554149	4.3863e-52	2.86006e+29	1	1	656	0	0	0	25	0	0	0	1
1-228602511-T-C	1-228602686-T-C	amr	TRIM17	3.09444e-05	9.67398e+17	1	1	175	TRUE	FALSE	FALSE	0.12738	0.000838393	0.000839412	29	29	0.0386108	9.92143e-16	7.3915e+28	1	1	470	0	0	0	6	0	0	0	0
1-228612823-G-T	1-228612824-A-T	eas	HIST3H3	5.90367e-07	2.39503e+18	1	1	1	TRUE	TRUE	TRUE	0.210335	0.00168533	0.00168533	31	31	0.000893185	7.85895e-12	6.0057e+27	1	1	508	0	0	0	4	0	0	0	0
1-22895820-G-A	1-22923859-C-A	afr	EPHA8	1.6659e-05	95928.9	0.829826	0.933473	28039	TRUE	FALSE	FALSE	0.495367	0.00123854	0.00130112	20	21	0.0071931	NA	NA	NA	NA	696	0	0	0	0	0	0	0	0
1-22895820-G-A	1-22923859-C-A	fin	EPHA8	5.88719e-07	3.12111e+17	0.972634	1	28039	TRUE	FALSE	FALSE	0.495367	0.0153868	0.0154344	325	334	0.00120038	0.00293457	Inf	0.497959	1	121	1	0	0	1	0	0	0	0
12-29598258-A-G	12-29630102-G-A	afr	OVCH1	2.47939e-06	3.29132e+17	0.99076	1	31844	TRUE	FALSE	FALSE	0.663732	0.0070541	0.00698396	109	108	0.00149979	1.0059e-29	Inf	1	1	653	0	0	0	13	0	0	0	0
12-29598258-A-G	12-29630102-G-A	amr	OVCH1	1.04353e-06	1.1645e+18	0.993026	1	31844	TRUE	FALSE	FALSE	0.663732	0.0041936	0.00416375	144	143	0.00416467	6.86484e-14	3.97329e+28	1	1	499	0	0	0	5	0	0	0	0
12-29598258-A-G	12-29630102-G-A	nfe	OVCH1	1.93141e-05	3684444	0.9688	0.988118	31844	TRUE	FALSE	FALSE	0.663732	0.00113592	0.00114382	128	129	0.0474879	4.98516e-33	Inf	1	1	4757	0	0	0	10	0	0	0	0
12-29630307-G-A	12-29630308-C-A	nfe	OVCH1	2.37245e-06	4.0317e+19	1	1	1	TRUE	FALSE	TRUE	70.7861	9.75696e-05	9.75817e-05	11	11	0.00967694	NA	NA	NA	NA	NA	NA	NA	NA	NA	NA	NA	NA	NA
1-229635480-A-G	1-229635484-C-T	afr	NUP133	4.75039e-11	2.23747e+17	0.999997	1	4	TRUE	FALSE	TRUE	0.0310904	0.0111959	0.0111959	182	182	3.04403e-07	2.14756e-33	8.99223e+28	1	1	682	0	0	0	15	0	0	0	0
1-229635480-A-G	1-229635484-C-T	amr	NUP133	2.01953e-06	3.89985e+18	1	1	4	TRUE	FALSE	TRUE	0.0310904	0.000549546	0.000549482	19	19	0.00663325	0.000132096	Inf	1	1	547	0	0	0	1	0	0	0	0
12-29640695-T-C	12-29644029-C-G	afr	OVCH1	0.000120684	1.32294e+17	0.933272	1	3334	TRUE	FALSE	FALSE	2.5471	0.000961671	0.00097012	14	15	0.0390208	NA	NA	NA	NA	NA	NA	NA	NA	NA	NA	NA	NA	NA
1-229772899-A-C	1-229773692-G-A	afr	URB2	7.92615e-11	2.1978e+17	1	1	793	TRUE	FALSE	FALSE	0.0200222	0.0233202	0.0234269	379	379	4.66863e-07	3.32242e-50	Inf	1	1	664	0	0	0	26	0	0	0	0
1-230914746-C-A	1-230914789-G-A	nfe	CAPN9	1.56695e-05	6.4989e+16	0.923036	1	43	TRUE	FALSE	FALSE	0.281597	0.000528216	0.000572022	60	65	0.0403527	1.0132e-17	Inf	0.833248	1	4904	1	0	0	5	0	0	0	0
12-31132514-T-G	12-31132532-G-A	afr	TSPAN11	3.78608e-06	1.57524e+36	1	1	18	TRUE	FALSE	FALSE	2.57297	0.00092285	0.000923077	15	15	0.00212591	1.64924e-07	Inf	1	1	694	0	0	0	2	0	0	0	0
1-231488908-A-G	1-231488909-A-C	eas	SPRTN	3.05632e-08	4.87378e+17	1	1	1	TRUE	TRUE	TRUE	0.00105522	0.00617689	0.00617554	113	113	9.06688e-05	6.28042e-16	2.74873e+29	1	1	507	0	0	0	6	0	0	0	0
1-231488908-A-G	1-231488909-A-C	sas	SPRTN	9.53188e-08	1.11801e+19	1	1	1	TRUE	TRUE	TRUE	0.00105522	0.000400802	0.000400882	12	12	0.000670744	3.14082e-07	6.77357e+26	1	1	508	0	0	0	2	0	0	0	0
12-31944737-T-C	12-31944769-G-A	amr	H3F3C	1.50322e-05	4.92045e+17	0.983842	1	32	TRUE	FALSE	FALSE	10.9609	0.00179253	0.00176341	62	61	0.0240096	9.16863e-22	1.95286e+29	1	1	539	0	0	0	9	0	0	0	0
12-32134578-C-G	12-32134813-T-G	afr	KIAA1551	6.11992e-09	8.68302e+17	1	1	235	TRUE	FALSE	FALSE	0.592784	0.00543344	0.00541738	88	88	1.34554e-05	9.14203e-21	Inf	1	1	685	0	0	0	8	0	0	0	0
12-32135726-A-G	12-32136831-C-T	afr	KIAA1551	3.65449e-05	34510.9	0.909195	0.972706	1105	TRUE	FALSE	FALSE	0.302849	0.0160613	0.0157749	260	250	0.0138784	6.59257e-53	Inf	1	1	656	0	0	0	28	0	0	0	0
12-32135726-A-G	12-32136831-C-T	nfe	KIAA1551	2.87563e-06	8.10747e+19	1	1	1105	TRUE	FALSE	FALSE	0.302849	0.000149896	0.000149989	17	17	0.0113595	1.32099e-05	3.02359e+23	1	1	4865	0	0	0	1	0	0	0	0
12-32135828-A-G	12-32135831-T-A	nfe	KIAA1551	1.7674e-07	2.22159e+19	1	1	3	TRUE	FALSE	TRUE	0.298148	0.000335938	0.000335831	38	38	0.00123357	1.25527e-12	Inf	1	1	4904	0	0	0	3	0	0	0	0
12-32135828-A-G	12-32135832-C-A	nfe	KIAA1551	1.7674e-07	2.22159e+19	1	1	4	TRUE	FALSE	TRUE	0.298148	0.000335938	0.000335849	38	38	0.00123357	1.25449e-12	7.78952e+25	1	1	4905	0	0	0	3	0	0	0	0
12-32135831-T-A	12-32135832-C-A	afr	KIAA1551	3.41745e-08	8.95381e+17	1	1	1	TRUE	TRUE	TRUE	0.298009	0.00561243	0.00561105	91	91	4.87237e-05	1.19606e-22	4.79242e+29	1	1	676	0	0	0	9	0	0	0	0
12-32135831-T-A	12-32135832-C-A	amr	KIAA1551	2.09421e-05	7.03865e+18	1	1	1	TRUE	TRUE	TRUE	0.298009	0.000549896	0.000550055	19	19	0.0287583	0.000133912	Inf	1	1	540	0	0	0	1	0	0	0	0
12-32135831-T-A	12-32135832-C-A	nfe	KIAA1551	1.7674e-07	2.22159e+19	1	1	1	TRUE	TRUE	TRUE	0.298009	0.000335831	0.000335849	38	38	0.00123357	1.25371e-12	2.56738e+24	1	1	4906	0	0	0	3	0	0	0	0
12-32138379-A-G	12-32138381-C-A	nfe	KIAA1551	5.42855e-08	2.38148e+19	1	1	2	TRUE	FALSE	TRUE	0.264224	0.000215393	0.000215347	24	24	0.000509753	8.20622e-16	Inf	1	1	4857	0	0	0	4	0	0	0	0
12-32735182-A-G	12-32735370-T-A	nfe	FGD4	5.59498e-06	2.11376e+19	1	1	188	TRUE	FALSE	FALSE	0.254191	0.000140667	0.000142476	16	16	0.0187289	4.45029e-09	1.60661e+25	1	1	4011	0	0	0	2	0	0	0	0
1-23519611-GA-G	1-23519616-G-T	eas	HTR1D	2.85506e-05	1.06942e+19	1	1	5	FALSE	FALSE	FALSE	0.0763403	0.000602344	0.000601553	11	11	0.0192013	NA	NA	NA	NA	NA	NA	NA	NA	NA	NA	NA	NA	NA
1-235324212-G-A	1-235324219-G-A	nfe	RBM34	7.11564e-07	7.86501e+18	1	1	7	TRUE	FALSE	TRUE	0.0663686	0.000381618	0.000381395	43	43	0.00355787	1.34209e-05	7.61838e+24	1	1	4792	0	0	0	1	0	0	0	0
1-235577753-C-T	1-235577843-G-A	afr	TBCE	7.15188e-05	3.76324e+16	0.91011	1	90	TRUE	FALSE	FALSE	0.716007	0.0041307	0.00375755	67	61	0.024913	2.2277e-12	Inf	1	1	693	0	0	0	4	0	0	0	0
1-235577843-G-A	1-235606224-C-T	afr	TBCE	8.88605e-06	4.33141e+18	0.983546	1	28381	TRUE	FALSE	FALSE	0.766465	0.00375755	0.00369595	61	60	0.00433432	2.2277e-12	Inf	1	1	693	0	0	0	4	0	0	0	0
1-235594073-T-C	1-235602193-A-G	afr	TBCE	5.26269e-08	4.22442e+16	0.99251	1	8120	TRUE	FALSE	FALSE	0.0777168	0.0804683	0.0797859	1306	1297	6.90396e-05	4.57489e-132	1.56979e+18	0.989707	1	596	0	0	1	94	0	0	0	5
1-235594073-T-C	1-235602193-A-G	amr	TBCE	2.40241e-06	3.34853e+17	0.986429	1	8120	TRUE	FALSE	FALSE	0.0777168	0.00428092	0.00422063	148	146	0.00734345	1.53766e-23	Inf	1	1	538	0	0	0	10	0	0	0	0
1-236389812-G-T	1-236399647-C-T	sas	ERO1B	1.08616e-06	1.1484e+16	0.952406	1	9835	TRUE	FALSE	FALSE	0.316285	0.00556131	0.00551999	161	169	0.00408726	2.18368e-30	Inf	1	1	497	0	0	0	12	0	0	0	1
12-3649790-CAG-C	12-3649809-T-C	fin	PRMT8	8.65076e-05	686914000000000	0.0905683	1	19	FALSE	FALSE	FALSE	4.15285	0.0041849	0.000388086	88	8	0.0348763	NA	NA	NA	NA	NA	NA	NA	NA	NA	NA	NA	NA	NA
1-236737999-C-T	1-236758923-C-T	amr	HEATR1	4.09841e-05	6.35827e+32	1	1	20924	TRUE	FALSE	FALSE	0.104498	0.000520833	0.000521165	18	18	0.0466864	2.70608e-07	Inf	1	1	546	0	0	0	2	0	0	0	0
1-238049143-G-A	1-238053226-G-A	afr	ZP4	1.55673e-06	223527	0.978514	0.997196	4083	TRUE	FALSE	FALSE	0.435751	0.0933424	0.0919774	1517	1495	0.00102215	9.46825e-163	5.51292e+17	0.978273	1	548	0	0	3	138	0	0	0	7
1-238049143-G-A	1-238053226-G-A	amr	ZP4	1.81217e-05	3674242	0.985989	0.992971	4083	TRUE	FALSE	FALSE	0.435751	0.0054351	0.00543478	188	188	0.0256981	2.35555e-36	4.72728e+30	1	1	528	0	0	0	18	0	0	0	0
12-38712220-T-C	12-38714509-C-G	afr	ALG10B	2.04463e-07	5.59651e+18	1	1	2289	TRUE	FALSE	FALSE	0.381507	0.00442913	0.00445269	72	72	0.000214824	1.31611e-14	Inf	1	1	692	0	0	0	5	0	0	0	0
12-3939162-T-A	12-3939163-C-A	nfe	PARP11	7.53602e-07	1.1349e+21	1	1	1	TRUE	TRUE	TRUE	0.348785	0.000167115	0.000167121	19	19	0.00375622	2.94382e-09	Inf	1	1	4905	0	0	0	2	0	0	0	0
12-40626185-A-G	12-40626187-T-C	afr	LRRK2	3.81733e-07	1.00788e+18	1	1	2	TRUE	FALSE	TRUE	0.251191	0.00258366	0.00258366	42	42	0.000348711	1.31611e-14	Inf	1	1	692	0	0	0	5	0	0	0	0
12-40714949-A-G	12-40753241-C-A	afr	LRRK2	8.69255e-06	1.76932e+18	1	1	38292	TRUE	FALSE	FALSE	0.00378404	0.00141626	0.00142081	23	23	0.00424882	1.64924e-07	Inf	1	1	694	0	0	0	2	0	0	0	0
1-24077987-G-A	1-24078940-C-T	afr	ELOA	3.61727e-05	87956.2	0.949781	0.985924	953	TRUE	FALSE	FALSE	0.0748381	0.0216126	0.0219855	349	357	0.0137774	2.42213e-74	9.67189e+30	1	1	634	0	0	0	45	0	0	0	0
12-41330603-C-T	12-41330621-G-A	nfe	CNTN1	8.58943e-06	1.86022e+19	1	1	18	TRUE	FALSE	FALSE	0.109059	0.000159101	0.000159208	18	18	0.026171	1.31138e-05	Inf	1	1	4899	0	0	0	1	0	0	0	0
12-41967003-G-A	12-41967502-G-A	afr	PDZRN4	4.20456e-05	2.40664e+17	0.982178	1	499	TRUE	FALSE	FALSE	0.0114452	0.00695213	0.00685608	113	111	0.0156714	6.55799e-30	1.69526e+29	1	1	675	0	0	0	13	0	0	0	0
1-24201065-G-A	1-24201095-G-A	afr	CNR2	0.000111865	6.01702e+18	1	1	30	TRUE	FALSE	FALSE	0.857453	0.00055371	0.000553642	9	9	0.0366882	NA	NA	NA	NA	NA	NA	NA	NA	NA	NA	NA	NA	NA
1-242035334-C-A	1-242035430-T-C	afr	EXO1	0.000119732	134371	0.901849	0.987158	96	TRUE	FALSE	FALSE	0.207939	0.00632591	0.00664861	100	108	0.038799	9.93372e-17	9.42608e+27	1	1	688	0	0	0	6	0	0	0	0
12-42481670-C-T	12-42481688-T-A	nfe	GXYLT1	1.07517e-05	3.35913e+17	0.923069	1	18	TRUE	FALSE	FALSE	0.017753	0.000108327	0.000118324	12	13	0.0307011	NA	NA	NA	NA	NA	NA	NA	NA	NA	NA	NA	NA	NA
12-43777753-G-C	12-43819337-G-A	afr	ADAMTS20	0.000128471	2.18755e+16	0.815076	1	41584	TRUE	FALSE	FALSE	0.0017217	0.0046775	0.00422516	76	62	0.0412411	0.809968	0	2.08979e-05	1	682	5	0	8	0	0	0	0	0
[truncated: 8,095 more rows]

## Sheet: Supplementary Data 6
Supplementary Data 6. Specificity and recall of the LD test when using gnomAD MNVs (BP<=2) as the ground truth.
Thresholds	Positives	Detected	TP	Precision	Recall
0.0001	1780	1302	1163	0.893241	0.653371
0.0005	1780	1629	1437	0.882136	0.807303
0.001	1780	1735	1515	0.873199	0.851124
0.005	1780	1894	1613	0.851637	0.90618
0.01	1780	1976	1635	0.827429	0.918539
0.05	1780	2562	1678	0.654957	0.942697
0.1	1780	3212	1688	0.525529	0.948315
Thresholds: P value thresholds for the LD test
Positives: positive MNVs reported in gnomAD;
Detected: detected by the LD test;
TP: true positives in the detected
Precision: TP/Detected
Recall: TP/Positives

## Sheet: Supplementary Data 7
Supplementary Data 7. Variants in high LD that causes the false positives under the recessive model.
Gene	P_REC	variant_pair	aLD_pvalue	log_odds ratiob	r2	D'	ethnicity
SJLIFE CNS
SLC26A10	2.46558e-16	12-58017860-G-A 12-58018668-T-G	5.4956e-06	10	0.999615	0.999808	FIN
MEOX2	5.43787e-09	7-15725819-TGG-T 7-15725822-TG-T	1.9403e-10	10	0.997463	0.999989	NFE
CFTR	8.20668e-09	7-117230454-G-C 7-117232223-C-T	1.42926e-05	10	0.911594	0.999999	AFR
MLH1	4.12193e-07	3-37089130-A-G 3-37089131-A-C	1.49694e-09	10	0.999479	0.99974	NFE
ZUFSP	1.14403e-06	6-116988122-GTCTTT-G 6-116988127-T-TAA	3.34124e-10	10	0.999757	0.999878	AFR
SJLIFE ALL
MEOX2	3.68134e-23	7-15725819-TGG-T 7-15725822-TG-T	1.9403e-10	10	0.997463	0.999989	NFE
SLC26A10	6.47485e-23	12-58017860-G-A 12-58018668-T-G	5.4956e-06	10	0.999615	0.999808	FIN
MLH1	1.14869e-12	3-37089130-A-G 3-37089131-A-C	1.49694e-09	10	0.999479	0.99974	NFE
CFTR	4.09537e-09	7-117230454-G-C 7-117232223-C-T	1.42926e-05	10	0.911594	0.999999	AFR
FAT2	6.42382e-06	5-150925794-C-T 5-150925793-G-T	7.09047e-05	10	0.952352	0.999989	NFE
ADAM29	0.000191986	4-175898878-TTGGGTGATGCCTTCCCAGAGTCAACCTCCTGTGA-T 4-175898914-GCCTTCCCAGAGTCATCCTCA-G	1.8776e-06	10	0.965084	0.999996	NFE
TCGA GBM
CFHR5	4.43155e-07	1-196964861-T-C 1-196963258-C-CA	0.00044456	10	0.610739	1	AMR
SLC26A10	2.21157e-06	12-58017860-G-A 12-58018668-T-G	5.4956e-06	10	0.999615	0.999808	FIN
TCGA LGG
MLH1	5.28851e-10	3-37089130-A-G 3-37089131-A-C	1.49694e-09	10	0.999479	0.99974	NFE
aThe pvalues from the LD test using gnomAD summary counts. This is the minimal P values among all six ethnicities tested. The column ethnicity reports the corresponding ethnicity.
bWe set 10 as the upper limit for log odds ratio in our optimization, therefore the actual log odds ratio could be even larger.

## Sheet: Supplementary Data 8
Supplementary Data 8. False positives and true positives of different methods under the dominant model using gnomAD summary counts as the controls.
Method	aAF filter	QC filter		inflation factorb	# (P < 2.5e-6)	FPc	TPd	FP rate	main cause of false positives	examples of variants in FP genes	main cause of false negatives
SJLIFE CNS
TRAPD_popmax_PASS	popmax≤1e-3	FILTER=PASS		1.16	2	1	1	0.5	inconsistent filtering	4-140811085-TGCTGCTGCTGCTGC-T	eone likely true variant of SUFU was filtered by VQSR
TRAPD_popmax_QD	popmax≤1e-3	QD based thresholding		1.31	7	5	2	0.714286	Failed case VQSR or gnomAD RF filter	11-55110903-C-A	NA
TRAPD_topmed_PASS	topmed≤1e-3	FILTER=PASS		1.29	3	3	0	1	inconsistent filtering; large AF differences between gnomAD v2 and TOPMed	5-175811094-C-CGT; 1-144915561-G-A	vairants not in topmed annotation cannot be included
CoCoRV_popmax	popmax≤1e-3	CoCoRV filtering		0.92	1	0	1	0	NA	NA	one likely true variant of SUFU was filtered by VQSR
CoCoRV_jointAF	joint AF≤1e-3	CoCoRV filtering		0.95	1	0	1	0	NA	NA	one likely true variant of SUFU was filtered by VQSR
CoCoRV_popmax_jointAF	popmax≤1e-3 & joint AF≤1e-3	CoCoRV filtering		0.92	1	0	1	0	NA	NA	one likely true variant of SUFU was filtered by VQSR
CoCoRV_topmed	topmed≤1e-3	CoCoRV filtering		0.92	4	3	1	0.75	variants without Topmed AF annotations but with high AF in gnomAD	20-44520259-CTG-C	one likely true variant of SUFU was filtered by VQSR
CoCoRV_topmed_jointAF	topmed≤1e-3 & joint AF≤1e-3	CoCoRV filtering		0.89	1	0	1	0	NA	NA	one likely true variant of SUFU was filtered by VQSR
ProxECATf	popmax≤1e-3 & joint AF≤1e-3	CoCoRV filtering		0.9	1	0	1	0	NA	NA	one likely true variant of SUFU was filtered by VQSR
SJLIFE ALL
TRAPD_popmax_PASS	popmax≤1e-3	FILTER=PASS		1.08	5	4	1	0.8	inconsistent filtering; low quality variant with large different AF between WES and WGS	4-140811085-TGCTGCTGCTGCTGC-T; 17-4646715-GA-G	NA
TRAPD_popmax_QD	popmax≤1e-3	QD based thresholding		1.22	11	10	1	0.909091	Failed case VQSR; gnomAD RF filter	11-55110903-C-A	NA
TRAPD_topmed_PASS	topmed≤1e-3	FILTER=PASS		1.27	10	10	0	1	large difference between ethnicity specific AF;inconsistent filtering; large AF differences between gnomAD v2 and TOPMed	1-18809351-G-C;1-144915561-G-A	vairants not in topmed annotation cannot be included
CoCoRV_popmax	popmax≤1e-3	CoCoRV filtering		0.95	1	0	1	0	NA	NA	NA
CoCoRV_jointAF	joint AF≤1e-3	CoCoRV filtering		0.97	1	0	1	0	NA	NA	NA
CoCoRV_popmax_jointAF	popmax≤1e-3 & joint AF≤1e-3	CoCoRV filtering		0.94	1	0	1	0	NA	NA	NA
CoCoRV_topmed	topmed≤1e-3	CoCoRV filtering		1.02	13	12	1	0.923077	large difference between ethnicity specific AF; variants without TOPMed AF annotations but with relatively high AF in gnomAD	1-18809351-G-C; 20-44520259-CTG-C	NA
CoCoRV_topmed_jointAF	topmed≤1e-3 & joint AF≤1e-3	CoCoRV filtering		0.96	1	0	1	0	NA	NA	NA
ProxECAT	popmax≤1e-3 & joint AF≤1e-3	CoCoRV filtering		1.05	1	0	1	0	NA	NA	NA
TCGA GBM
TRAPD_popmax_PASS	popmax≤1e-3	FILTER=PASS		1.2	3	3	0	1	inconsistent filtering; low quality variant with large different AF between WES and WGS	16-88926367-C-CGCATCCAGTCCAGGTGGGCCCTACTTTCTGTGTCT	NA
TRAPD_popmax_QD	popmax≤1e-3	QD based thresholding		1.34	27	27	0	1	Failed case VQSR or gnomAD RF filter	13-37012871-GTT-G	NA
TRAPD_topmed_PASS	topmed≤1e-3	FILTER=PASS		1.21	4	4	0	1	inconsistent filtering; large AF differences between gnomAD v2 and TOPMed	5-175811094-C-CGT; 1-144915561-G-A	NA
CoCoRV_popmax	popmax≤1e-3	CoCoRV filtering		0.93	0	0	0	0	NA	NA	NA
CoCoRV_jointAF	joint AF≤1e-3	CoCoRV filtering		0.91	0	0	0	0	NA	NA	NA
CoCoRV_popmax_jointAF	popmax≤1e-3 & joint AF≤1e-3	CoCoRV filtering		0.94	0	0	0	0	NA	NA	NA
CoCoRV_topmed	topmed≤1e-3	CoCoRV filtering		0.92	3	3	0	1	variants without Topmed AF annotations but with high AF in gnomAD	12-4735965-T-TC	NA
CoCoRV_topmed_jointAF	topmed≤1e-3 & joint AF≤1e-3	CoCoRV filtering		0.9	0	0	0	0	NA	NA	NA
ProxECAT	popmax≤1e-3 & joint AF≤1e-3	CoCoRV filtering		1	0	0	0	0	NA	NA	NA
TCGA LGG
TRAPD_popmax_PASS	popmax≤1e-3	FILTER=PASS		1.12	2	2	0	1	low quality variant with large different AF between WES and WGS	7-2552881-A-AGATG	NA
TRAPD_popmax_QD	popmax≤1e-3	QD based thresholding		1.26	7	7	0	1	Failed case VQSR or gnomAD RF filter; large different AF between WES and WGS	NA	NA
TRAPD_topmed_PASS	topmed≤1e-3	FILTER=PASS		1.12	3	3	0	1	inconsistent filtering; large AF differences between gnomAD v2 and TOPMed	5-175811094-C-CGT; 1-144915561-G-A	NA
CoCoRV_popmax	popmax≤1e-3	CoCoRV filtering		0.93	0	0	0	0	NA	NA	NA
CoCoRV_jointAF	joint AF≤1e-3	CoCoRV filtering		0.9	0	0	0	0	NA	NA	NA
CoCoRV_popmax_jointAF	popmax≤1e-3 & joint AF≤1e-3	CoCoRV filtering		0.93	0	0	0	0	NA	NA	NA
CoCoRV_topmed	topmed≤1e-3	CoCoRV filtering		0.93	5	5	0	1	variants without Topmed AF annotations but with high AF in gnomAD	12-4735965-T-TC	NA
CoCoRV_topmed_jointAF	topmed≤1e-3 & joint AF≤1e-3	CoCoRV filtering		0.9	0	0	0	0	NA	NA	NA
ProxECAT	popmax≤1e-3 & joint AF≤1e-3	CoCoRV filtering		1.08	0	0	0	0	NA	NA	NA
All methods use the total counts among all gnomAD populations
aThe TOPMed AF is annotated from the liftover GRCh37 version of the freeze 8 GRCh38 version, popmax AF is annotated from gnomAD V2.1 with reference GRCh37
bTRAPD's output of the inflation factor is based on λ2points assuming uniform null distributions, CoCoRV's output of the inflation factor is based on sampling p-values under the null heterogeneous discrete distribution. ProxECAT is implemented within CoCoRV and uses CoCoRV's inflation factor estimation method. The red color indicates inflation factor ≥ 1.05
cFalse positives with P-value < 2.5e-6
dTrue positives with P-value < 2.5e-6
eSUFU is still ranked as the top second, but does not pass 2.5e-6 threshold. The variant 10-104389834-CAA-C was in VQSR indel tranche 99.1 to 99.2, and the VQSR tranche threshold is set to 99.0. This variant can be rescued with a slightly relaxed VQSR indel tranche threhsold.
fThe original ProxECAT R package only provides the likelihood ratio test assuming the contingency table has been generated. For comparison, we implemented the construction of the functional vs non-functional contigency table in CoCoRV, the upstream variant filtering uses CoCoRV's design. We used Fisher's exact test instead of the liklihood ratio test in the original ProxECAT package so it is more…
The method in bold for CNS and ALL are used in the main Figure for comparison between TRAPD and CoCoRV

## Sheet: Supplementary Data 9
Supplementary Data 9. Comparison of SJLIFE counts and p-values between CoCoRV sample count based analysis and ProxECAT.
Method	n1	n2	n3	n4	P-value
NF1 in SJLIFE CNS
CoCoRV	11	325	289	125459	7.60e–10
ProxECAT	11	14	289	4506	9.21095e-08
ETV6 in SJLIFE ALL
CoCoRV	7	951	5	125743	1.06e–12
ProxECAT	7	14	5	1900	4.62265e-12
For CoCoRV, n1: number of cases with potential pathogenic alleles; n2: number of cases without potential pathogenic alleles; n3: number of controls with potential pathogenic alleles; n4: number of controls without potential pathogenic alleles
For ProxECAT, n1: number of potential pathogenic alleles in cases; n2: number of non-functional alleles in cases; n3: number of potential pathogenic alleles in controls; n4: number of non-functional alleles in controls

## Sheet: Supplementary Data 10
Supplementary Data 10. False positives and true positives of different methods under the recessive models using gnomAD summary counts as the controls.
Method	aAF filter	QC filter	LD detection	ethnicity_stratified		# (P < 2.5e-6)	FPb	TPc	FP rate	main cause of false positives	example pair of variants in high LD or ethnicity specific variant
SJLIFE CNS
TRAPD_popmax_PASS	popmax≤1e-2	FILTER=PASS	N	N		4	4	0	1	high LD pairs	12-58017860-G-A 12-58018668-T-G
CoCoRV_jointAF_without_LD_detection_stratified	joint AF≤1e-2	CoCoRV filtering	N	Y		5	5	0	1	high LD pairs	12-58017860-G-A 12-58018668-T-G
CoCoRV_jointAF_with_LD_detection_pooled	joint AF≤1e-2	CoCoRV filtering	Y	N		1	1	0	1	large difference between ethnicity specific AFs	19-55898120-A-AT
CoCoRV_jointAF_with_LD_detection_stratified	joint AF≤1e-2	CoCoRV filtering	Y	Y		0	0	0	0	NA	NA
SJLIFE ALL
TRAPD_popmax_PASS	popmax≤1e-2	FILTER=PASS	N	N		5	5	0	1	high LD pairs	3-37089130-A-G 3-37089131-A-C
CoCoRV_jointAF_without_LD_detection_stratified	joint AF≤1e-2	CoCoRV filtering	N	Y		4	4	0	1	high LD pairs	3-37089130-A-G 3-37089131-A-C
CoCoRV_jointAF_with_LD_detection_pooled	joint AF≤1e-2	CoCoRV filtering	Y	N		0	0	0	0	NA	NA
CoCoRV_jointAF_with_LD_detection_stratified	joint AF≤1e-2	CoCoRV filtering	Y	Y		0	0	0	0	NA	NA
TCGA GBM
TRAPD_popmax_PASS	popmax≤1e-2	FILTER=PASS	N	N		3	3	0	1	high LD pairs or low quality variants	12-58017860-G-A 12-58018668-T-G
CoCoRV_jointAF_without_LD_detection_stratified	joint AF≤1e-2	CoCoRV filtering	N	Y		2	2	0	1	high LD pairs	1-196964861-T-C 1-196963258-C-CA
CoCoRV_jointAF_with_LD_detection_pooled	joint AF≤1e-2	CoCoRV filtering	Y	N		0	0	0	0	NA	NA
CoCoRV_jointAF_with_LD_detection_stratified	joint AF≤1e-2	CoCoRV filtering	Y	Y		0	0	0	0	NA	NA
TCGA LGG
TRAPD_popmax_PASS	popmax≤1e-2	FILTER=PASS	N	N		2	2	0	1	high LD pairs or low quality variants	3-37089130-A-G 3-37089131-A-C
CoCoRV_jointAF_without_LD_detection_stratified	joint AF≤1e-2	CoCoRV filtering	N	Y		1	1	0	1	high LD pairs	3-37089130-A-G 3-37089131-A-C
CoCoRV_jointAF_with_LD_detection_pooled	joint AF≤1e-2	CoCoRV filtering	Y	N		0	0	0	0	NA	NA
CoCoRV_jointAF_with_LD_detection_stratified	joint AF≤1e-2	CoCoRV filtering	Y	Y		0	0	0	0	NA	NA
apopmax AF is annotated from gnomAD V2.1 with reference GRCh37
bFalse positives with P-value < 2.5e-6
cTrue positives with P-value < 2.5e-6
The method in bold for CNS and ALL are used in the main Figure 5 for comparison between CoCoRV without LD detection and with LD detection

[truncated: 2 more sheets: Supplementary Data 11, Supplementary Data 12]
